# Supplementary material for: Testcross performance and combining ability of intermediate maturing drought tolerant maize inbred lines in Sub-Saharan Africa
Source: Front Plant Sci. 2024 Nov 28;15:1471041. doi: 10.3389/fpls.2024.1471041 (PMC11638838; doi:10.3389/fpls.2024.1471041)
Supplement: Supplementary file 1 [file Table1.xlsx]

## Sheet: Sheet1
Supplementary Table S1. Pedigree of lines and Testers used in the Study.
Line	Testcross	Tester	Tester Code	Line Pedigree	Testcross Pedigree
S1_6	S1_6 x T6	(CKDHL0228/CML442)	T6	(ZM521B-66-4-1-1-B*4/LaPostaSeqC7-F78-2-1-1-1-BBB/ZM521B-66-4-1-1-B*5)F2-81-1-1-1	(CKDHL0228/CML442)//(ZM521B-66-4-1-1-B*4/LaPostaSeqC7-F78-2-1-1-1-BBB/ZM521B-66-4-1-1-B*5)F2-81-1-1-1
S1_17	S1_17 x T1	(CML312/CML442)	T1	(ZM521B-66-4-1-1-B*4/LaPostaSeqC7-F78-2-1-1-1-BBB/ZM521B-66-4-1-1-B*5)F2-100-7-2-1	(CML312/CML442)//(ZM521B-66-4-1-1-B*4/LaPostaSeqC7-F78-2-1-1-1-BBB/ZM521B-66-4-1-1-B*5)F2-100-7-2-1
S1_3	S1_3 x T4	(CKDHL0221/CML442)	T4	(ZM521B-66-4-1-1-B*4/LaPostaSeqC7-F78-2-1-1-1-BBB/ZM521B-66-4-1-1-B*5)F2-4-1-3-1	(CKDHL0221/CML442)//(ZM521B-66-4-1-1-B*4/LaPostaSeqC7-F78-2-1-1-1-BBB/ZM521B-66-4-1-1-B*5)F2-4-1-3-1
S1_15	S1_15 x T1	(CML312/CML442)	T1	(ZM521B-66-4-1-1-B*4/LaPostaSeqC7-F78-2-1-1-1-BBB/ZM521B-66-4-1-1-B*5)F2-100-3-1-1	(CML312/CML442)//(ZM521B-66-4-1-1-B*4/LaPostaSeqC7-F78-2-1-1-1-BBB/ZM521B-66-4-1-1-B*5)F2-100-3-1-1
S1_12	S1_12 x T6	(CKDHL0228/CML442)	T6	(ZM521B-66-4-1-1-B*4/LaPostaSeqC7-F78-2-1-1-1-BBB/ZM521B-66-4-1-1-B*5)F2-92-3-3-1	(CKDHL0228/CML442)//(ZM521B-66-4-1-1-B*4/LaPostaSeqC7-F78-2-1-1-1-BBB/ZM521B-66-4-1-1-B*5)F2-92-3-3-1
S1_11	S1_11 x T4	(CKDHL0221/CML442)	T4	(ZM521B-66-4-1-1-B*4/LaPostaSeqC7-F78-2-1-1-1-BBB/ZM521B-66-4-1-1-B*5)F2-92-1-1-1	(CKDHL0221/CML442)//(ZM521B-66-4-1-1-B*4/LaPostaSeqC7-F78-2-1-1-1-BBB/ZM521B-66-4-1-1-B*5)F2-92-1-1-1
S1_3	S1_3 x T1	(CML312/CML442)	T1	(ZM521B-66-4-1-1-B*4/LaPostaSeqC7-F78-2-1-1-1-BBB/ZM521B-66-4-1-1-B*5)F2-4-1-3-1	(CML312/CML442)//(ZM521B-66-4-1-1-B*4/LaPostaSeqC7-F78-2-1-1-1-BBB/ZM521B-66-4-1-1-B*5)F2-4-1-3-1
S1_1	S1_1 x T6	(CKDHL0228/CML442)	T6	(ZM521B-66-4-1-1-B*4/LaPostaSeqC7-F78-2-1-1-1-BBB/ZM521B-66-4-1-1-B*5)F2-1-4-7-1	(CKDHL0228/CML442)//(ZM521B-66-4-1-1-B*4/LaPostaSeqC7-F78-2-1-1-1-BBB/ZM521B-66-4-1-1-B*5)F2-1-4-7-1
S1_14	S1_14 x T6	(CKDHL0228/CML442)	T6	(ZM521B-66-4-1-1-B*4/LaPostaSeqC7-F78-2-1-1-1-BBB/ZM521B-66-4-1-1-B*5)F2-100-2-1-1	(CKDHL0228/CML442)//(ZM521B-66-4-1-1-B*4/LaPostaSeqC7-F78-2-1-1-1-BBB/ZM521B-66-4-1-1-B*5)F2-100-2-1-1
S1_4	S1_4 x T6	(CKDHL0228/CML442)	T6	(ZM521B-66-4-1-1-B*4/LaPostaSeqC7-F78-2-1-1-1-BBB/ZM521B-66-4-1-1-B*5)F2-7-6-4-1	(CKDHL0228/CML442)//(ZM521B-66-4-1-1-B*4/LaPostaSeqC7-F78-2-1-1-1-BBB/ZM521B-66-4-1-1-B*5)F2-7-6-4-1
S1_4	S1_4 x T4	(CKDHL0221/CML442)	T4	(ZM521B-66-4-1-1-B*4/LaPostaSeqC7-F78-2-1-1-1-BBB/ZM521B-66-4-1-1-B*5)F2-7-6-4-1	(CKDHL0221/CML442)//(ZM521B-66-4-1-1-B*4/LaPostaSeqC7-F78-2-1-1-1-BBB/ZM521B-66-4-1-1-B*5)F2-7-6-4-1
S1_10	S1_10 x T6	(CKDHL0228/CML442)	T6	(ZM521B-66-4-1-1-B*4/LaPostaSeqC7-F78-2-1-1-1-BBB/ZM521B-66-4-1-1-B*5)F2-84-6-1-1	(CKDHL0228/CML442)//(ZM521B-66-4-1-1-B*4/LaPostaSeqC7-F78-2-1-1-1-BBB/ZM521B-66-4-1-1-B*5)F2-84-6-1-1
S1_13	S1_13 x T4	(CKDHL0221/CML442)	T4	(ZM521B-66-4-1-1-B*4/LaPostaSeqC7-F78-2-1-1-1-BBB/ZM521B-66-4-1-1-B*5)F2-100-1-2-1	(CKDHL0221/CML442)//(ZM521B-66-4-1-1-B*4/LaPostaSeqC7-F78-2-1-1-1-BBB/ZM521B-66-4-1-1-B*5)F2-100-1-2-1
S1_16	S1_16 x T4	(CKDHL0221/CML442)	T4	(ZM521B-66-4-1-1-B*4/LaPostaSeqC7-F78-2-1-1-1-BBB/ZM521B-66-4-1-1-B*5)F2-100-4-1-1	(CKDHL0221/CML442)//(ZM521B-66-4-1-1-B*4/LaPostaSeqC7-F78-2-1-1-1-BBB/ZM521B-66-4-1-1-B*5)F2-100-4-1-1
S1_17	S1_17 x T6	(CKDHL0228/CML442)	T6	(ZM521B-66-4-1-1-B*4/LaPostaSeqC7-F78-2-1-1-1-BBB/ZM521B-66-4-1-1-B*5)F2-100-7-2-1	(CKDHL0228/CML442)//(ZM521B-66-4-1-1-B*4/LaPostaSeqC7-F78-2-1-1-1-BBB/ZM521B-66-4-1-1-B*5)F2-100-7-2-1
S1_11	S1_11 x T1	(CML312/CML442)	T1	(ZM521B-66-4-1-1-B*4/LaPostaSeqC7-F78-2-1-1-1-BBB/ZM521B-66-4-1-1-B*5)F2-92-1-1-1	(CML312/CML442)//(ZM521B-66-4-1-1-B*4/LaPostaSeqC7-F78-2-1-1-1-BBB/ZM521B-66-4-1-1-B*5)F2-92-1-1-1
S1_9	S1_9 x T1	(CML312/CML442)	T1	(ZM521B-66-4-1-1-B*4/LaPostaSeqC7-F78-2-1-1-1-BBB/ZM521B-66-4-1-1-B*5)F2-84-5-6-1	(CML312/CML442)//(ZM521B-66-4-1-1-B*4/LaPostaSeqC7-F78-2-1-1-1-BBB/ZM521B-66-4-1-1-B*5)F2-84-5-6-1
S1_15	S1_15 x T4	(CKDHL0221/CML442)	T4	(ZM521B-66-4-1-1-B*4/LaPostaSeqC7-F78-2-1-1-1-BBB/ZM521B-66-4-1-1-B*5)F2-100-3-1-1	(CKDHL0221/CML442)//(ZM521B-66-4-1-1-B*4/LaPostaSeqC7-F78-2-1-1-1-BBB/ZM521B-66-4-1-1-B*5)F2-100-3-1-1
S1_6	S1_6 x T1	(CML312/CML442)	T1	(ZM521B-66-4-1-1-B*4/LaPostaSeqC7-F78-2-1-1-1-BBB/ZM521B-66-4-1-1-B*5)F2-81-1-1-1	(CML312/CML442)//(ZM521B-66-4-1-1-B*4/LaPostaSeqC7-F78-2-1-1-1-BBB/ZM521B-66-4-1-1-B*5)F2-81-1-1-1
S1_16	S1_16 x T1	(CML312/CML442)	T1	(ZM521B-66-4-1-1-B*4/LaPostaSeqC7-F78-2-1-1-1-BBB/ZM521B-66-4-1-1-B*5)F2-100-4-1-1	(CML312/CML442)//(ZM521B-66-4-1-1-B*4/LaPostaSeqC7-F78-2-1-1-1-BBB/ZM521B-66-4-1-1-B*5)F2-100-4-1-1
S1_17	S1_17 x T4	(CKDHL0221/CML442)	T4	(ZM521B-66-4-1-1-B*4/LaPostaSeqC7-F78-2-1-1-1-BBB/ZM521B-66-4-1-1-B*5)F2-100-7-2-1	(CKDHL0221/CML442)//(ZM521B-66-4-1-1-B*4/LaPostaSeqC7-F78-2-1-1-1-BBB/ZM521B-66-4-1-1-B*5)F2-100-7-2-1
S1_6	S1_6 x T4	(CKDHL0221/CML442)	T4	(ZM521B-66-4-1-1-B*4/LaPostaSeqC7-F78-2-1-1-1-BBB/ZM521B-66-4-1-1-B*5)F2-81-1-1-1	(CKDHL0221/CML442)//(ZM521B-66-4-1-1-B*4/LaPostaSeqC7-F78-2-1-1-1-BBB/ZM521B-66-4-1-1-B*5)F2-81-1-1-1
S1_14	S1_14 x T4	(CKDHL0221/CML442)	T4	(ZM521B-66-4-1-1-B*4/LaPostaSeqC7-F78-2-1-1-1-BBB/ZM521B-66-4-1-1-B*5)F2-100-2-1-1	(CKDHL0221/CML442)//(ZM521B-66-4-1-1-B*4/LaPostaSeqC7-F78-2-1-1-1-BBB/ZM521B-66-4-1-1-B*5)F2-100-2-1-1
S1_13	S1_13 x T6	(CKDHL0228/CML442)	T6	(ZM521B-66-4-1-1-B*4/LaPostaSeqC7-F78-2-1-1-1-BBB/ZM521B-66-4-1-1-B*5)F2-100-1-2-1	(CKDHL0228/CML442)//(ZM521B-66-4-1-1-B*4/LaPostaSeqC7-F78-2-1-1-1-BBB/ZM521B-66-4-1-1-B*5)F2-100-1-2-1
S1_1	S1_1 x T1	(CML312/CML442)	T1	(ZM521B-66-4-1-1-B*4/LaPostaSeqC7-F78-2-1-1-1-BBB/ZM521B-66-4-1-1-B*5)F2-1-4-7-1	(CML312/CML442)//(ZM521B-66-4-1-1-B*4/LaPostaSeqC7-F78-2-1-1-1-BBB/ZM521B-66-4-1-1-B*5)F2-1-4-7-1
S1_12	S1_12 x T1	(CML312/CML442)	T1	(ZM521B-66-4-1-1-B*4/LaPostaSeqC7-F78-2-1-1-1-BBB/ZM521B-66-4-1-1-B*5)F2-92-3-3-1	(CML312/CML442)//(ZM521B-66-4-1-1-B*4/LaPostaSeqC7-F78-2-1-1-1-BBB/ZM521B-66-4-1-1-B*5)F2-92-3-3-1
S1_7	S1_7 x T6	(CKDHL0228/CML442)	T6	(ZM521B-66-4-1-1-B*4/LaPostaSeqC7-F78-2-1-1-1-BBB/ZM521B-66-4-1-1-B*5)F2-81-4-1-1	(CKDHL0228/CML442)//(ZM521B-66-4-1-1-B*4/LaPostaSeqC7-F78-2-1-1-1-BBB/ZM521B-66-4-1-1-B*5)F2-81-4-1-1
S1_2	S1_2 x T1	(CML312/CML442)	T1	(ZM521B-66-4-1-1-B*4/LaPostaSeqC7-F78-2-1-1-1-BBB/ZM521B-66-4-1-1-B*5)F2-1-6-1-1	(CML312/CML442)//(ZM521B-66-4-1-1-B*4/LaPostaSeqC7-F78-2-1-1-1-BBB/ZM521B-66-4-1-1-B*5)F2-1-6-1-1
S1_5	S1_5 x T6	(CKDHL0228/CML442)	T6	(ZM521B-66-4-1-1-B*4/LaPostaSeqC7-F78-2-1-1-1-BBB/ZM521B-66-4-1-1-B*5)F2-76-4-2-1	(CKDHL0228/CML442)//(ZM521B-66-4-1-1-B*4/LaPostaSeqC7-F78-2-1-1-1-BBB/ZM521B-66-4-1-1-B*5)F2-76-4-2-1
S1_10	S1_10 x T1	(CML312/CML442)	T1	(ZM521B-66-4-1-1-B*4/LaPostaSeqC7-F78-2-1-1-1-BBB/ZM521B-66-4-1-1-B*5)F2-84-6-1-1	(CML312/CML442)//(ZM521B-66-4-1-1-B*4/LaPostaSeqC7-F78-2-1-1-1-BBB/ZM521B-66-4-1-1-B*5)F2-84-6-1-1
S1_9	S1_9 x T6	(CKDHL0228/CML442)	T6	(ZM521B-66-4-1-1-B*4/LaPostaSeqC7-F78-2-1-1-1-BBB/ZM521B-66-4-1-1-B*5)F2-84-5-6-1	(CKDHL0228/CML442)//(ZM521B-66-4-1-1-B*4/LaPostaSeqC7-F78-2-1-1-1-BBB/ZM521B-66-4-1-1-B*5)F2-84-5-6-1
S1_2	S1_2 x T4	(CKDHL0221/CML442)	T4	(ZM521B-66-4-1-1-B*4/LaPostaSeqC7-F78-2-1-1-1-BBB/ZM521B-66-4-1-1-B*5)F2-1-6-1-1	(CKDHL0221/CML442)//(ZM521B-66-4-1-1-B*4/LaPostaSeqC7-F78-2-1-1-1-BBB/ZM521B-66-4-1-1-B*5)F2-1-6-1-1
S1_5	S1_5 x T1	(CML312/CML442)	T1	(ZM521B-66-4-1-1-B*4/LaPostaSeqC7-F78-2-1-1-1-BBB/ZM521B-66-4-1-1-B*5)F2-76-4-2-1	(CML312/CML442)//(ZM521B-66-4-1-1-B*4/LaPostaSeqC7-F78-2-1-1-1-BBB/ZM521B-66-4-1-1-B*5)F2-76-4-2-1
S1_14	S1_14 x T1	(CML312/CML442)	T1	(ZM521B-66-4-1-1-B*4/LaPostaSeqC7-F78-2-1-1-1-BBB/ZM521B-66-4-1-1-B*5)F2-100-2-1-1	(CML312/CML442)//(ZM521B-66-4-1-1-B*4/LaPostaSeqC7-F78-2-1-1-1-BBB/ZM521B-66-4-1-1-B*5)F2-100-2-1-1
S1_11	S1_11 x T6	(CKDHL0228/CML442)	T6	(ZM521B-66-4-1-1-B*4/LaPostaSeqC7-F78-2-1-1-1-BBB/ZM521B-66-4-1-1-B*5)F2-92-1-1-1	(CKDHL0228/CML442)//(ZM521B-66-4-1-1-B*4/LaPostaSeqC7-F78-2-1-1-1-BBB/ZM521B-66-4-1-1-B*5)F2-92-1-1-1
S1_8	S1_8 x T4	(CKDHL0221/CML442)	T4	(ZM521B-66-4-1-1-B*4/LaPostaSeqC7-F78-2-1-1-1-BBB/ZM521B-66-4-1-1-B*5)F2-84-2-1-1	(CKDHL0221/CML442)//(ZM521B-66-4-1-1-B*4/LaPostaSeqC7-F78-2-1-1-1-BBB/ZM521B-66-4-1-1-B*5)F2-84-2-1-1
S1_8	S1_8 x T6	(CKDHL0228/CML442)	T6	(ZM521B-66-4-1-1-B*4/LaPostaSeqC7-F78-2-1-1-1-BBB/ZM521B-66-4-1-1-B*5)F2-84-2-1-1	(CKDHL0228/CML442)//(ZM521B-66-4-1-1-B*4/LaPostaSeqC7-F78-2-1-1-1-BBB/ZM521B-66-4-1-1-B*5)F2-84-2-1-1
S1_9	S1_9 x T4	(CKDHL0221/CML442)	T4	(ZM521B-66-4-1-1-B*4/LaPostaSeqC7-F78-2-1-1-1-BBB/ZM521B-66-4-1-1-B*5)F2-84-5-6-1	(CKDHL0221/CML442)//(ZM521B-66-4-1-1-B*4/LaPostaSeqC7-F78-2-1-1-1-BBB/ZM521B-66-4-1-1-B*5)F2-84-5-6-1
S1_1	S1_1 x T4	(CKDHL0221/CML442)	T4	(ZM521B-66-4-1-1-B*4/LaPostaSeqC7-F78-2-1-1-1-BBB/ZM521B-66-4-1-1-B*5)F2-1-4-7-1	(CKDHL0221/CML442)//(ZM521B-66-4-1-1-B*4/LaPostaSeqC7-F78-2-1-1-1-BBB/ZM521B-66-4-1-1-B*5)F2-1-4-7-1
S1_7	S1_7 x T4	(CKDHL0221/CML442)	T4	(ZM521B-66-4-1-1-B*4/LaPostaSeqC7-F78-2-1-1-1-BBB/ZM521B-66-4-1-1-B*5)F2-81-4-1-1	(CKDHL0221/CML442)//(ZM521B-66-4-1-1-B*4/LaPostaSeqC7-F78-2-1-1-1-BBB/ZM521B-66-4-1-1-B*5)F2-81-4-1-1
S1_2	S1_2 x T6	(CKDHL0228/CML442)	T6	(ZM521B-66-4-1-1-B*4/LaPostaSeqC7-F78-2-1-1-1-BBB/ZM521B-66-4-1-1-B*5)F2-1-6-1-1	(CKDHL0228/CML442)//(ZM521B-66-4-1-1-B*4/LaPostaSeqC7-F78-2-1-1-1-BBB/ZM521B-66-4-1-1-B*5)F2-1-6-1-1
S1_7	S1_7 x T1	(CML312/CML442)	T1	(ZM521B-66-4-1-1-B*4/LaPostaSeqC7-F78-2-1-1-1-BBB/ZM521B-66-4-1-1-B*5)F2-81-4-1-1	(CML312/CML442)//(ZM521B-66-4-1-1-B*4/LaPostaSeqC7-F78-2-1-1-1-BBB/ZM521B-66-4-1-1-B*5)F2-81-4-1-1
S1_13	S1_13 x T1	(CML312/CML442)	T1	(ZM521B-66-4-1-1-B*4/LaPostaSeqC7-F78-2-1-1-1-BBB/ZM521B-66-4-1-1-B*5)F2-100-1-2-1	(CML312/CML442)//(ZM521B-66-4-1-1-B*4/LaPostaSeqC7-F78-2-1-1-1-BBB/ZM521B-66-4-1-1-B*5)F2-100-1-2-1
S1_5	S1_5 x T4	(CKDHL0221/CML442)	T4	(ZM521B-66-4-1-1-B*4/LaPostaSeqC7-F78-2-1-1-1-BBB/ZM521B-66-4-1-1-B*5)F2-76-4-2-1	(CKDHL0221/CML442)//(ZM521B-66-4-1-1-B*4/LaPostaSeqC7-F78-2-1-1-1-BBB/ZM521B-66-4-1-1-B*5)F2-76-4-2-1
S1_16	S1_16 x T6	(CKDHL0228/CML442)	T6	(ZM521B-66-4-1-1-B*4/LaPostaSeqC7-F78-2-1-1-1-BBB/ZM521B-66-4-1-1-B*5)F2-100-4-1-1	(CKDHL0228/CML442)//(ZM521B-66-4-1-1-B*4/LaPostaSeqC7-F78-2-1-1-1-BBB/ZM521B-66-4-1-1-B*5)F2-100-4-1-1
S1_12	S1_12 x T4	(CKDHL0221/CML442)	T4	(ZM521B-66-4-1-1-B*4/LaPostaSeqC7-F78-2-1-1-1-BBB/ZM521B-66-4-1-1-B*5)F2-92-3-3-1	(CKDHL0221/CML442)//(ZM521B-66-4-1-1-B*4/LaPostaSeqC7-F78-2-1-1-1-BBB/ZM521B-66-4-1-1-B*5)F2-92-3-3-1
S1_15	S1_15 x T6	(CKDHL0228/CML442)	T6	(ZM521B-66-4-1-1-B*4/LaPostaSeqC7-F78-2-1-1-1-BBB/ZM521B-66-4-1-1-B*5)F2-100-3-1-1	(CKDHL0228/CML442)//(ZM521B-66-4-1-1-B*4/LaPostaSeqC7-F78-2-1-1-1-BBB/ZM521B-66-4-1-1-B*5)F2-100-3-1-1
S1_8	S1_8 x T1	(CML312/CML442)	T1	(ZM521B-66-4-1-1-B*4/LaPostaSeqC7-F78-2-1-1-1-BBB/ZM521B-66-4-1-1-B*5)F2-84-2-1-1	(CML312/CML442)//(ZM521B-66-4-1-1-B*4/LaPostaSeqC7-F78-2-1-1-1-BBB/ZM521B-66-4-1-1-B*5)F2-84-2-1-1
S1_4	S1_4 x T1	(CML312/CML442)	T1	(ZM521B-66-4-1-1-B*4/LaPostaSeqC7-F78-2-1-1-1-BBB/ZM521B-66-4-1-1-B*5)F2-7-6-4-1	(CML312/CML442)//(ZM521B-66-4-1-1-B*4/LaPostaSeqC7-F78-2-1-1-1-BBB/ZM521B-66-4-1-1-B*5)F2-7-6-4-1
S1_10	S1_10 x T4	(CKDHL0221/CML442)	T4	(ZM521B-66-4-1-1-B*4/LaPostaSeqC7-F78-2-1-1-1-BBB/ZM521B-66-4-1-1-B*5)F2-84-6-1-1	(CKDHL0221/CML442)//(ZM521B-66-4-1-1-B*4/LaPostaSeqC7-F78-2-1-1-1-BBB/ZM521B-66-4-1-1-B*5)F2-84-6-1-1
S1_3	S1_3 x T6	(CKDHL0228/CML442)	T6	(ZM521B-66-4-1-1-B*4/LaPostaSeqC7-F78-2-1-1-1-BBB/ZM521B-66-4-1-1-B*5)F2-4-1-3-1	(CKDHL0228/CML442)//(ZM521B-66-4-1-1-B*4/LaPostaSeqC7-F78-2-1-1-1-BBB/ZM521B-66-4-1-1-B*5)F2-4-1-3-1
S2_9	S2_9 x T4	(CKDHL0221/CML442)	T4	(ZM521B-66-4-1-1-B*4/LaPostaSeqC7-F78-2-1-1-1-BBB/ZM521B-66-4-1-1-B*5)F2-134-2-2-1	(CKDHL0221/CML442)//(ZM521B-66-4-1-1-B*4/LaPostaSeqC7-F78-2-1-1-1-BBB/ZM521B-66-4-1-1-B*5)F2-134-2-2-1
S2_14	S2_14 x T4	(CKDHL0221/CML442)	T4	(ZM521B-66-4-1-1-B*4/LaPostaSeqC7-F78-2-1-1-1-BBB/ZM521B-66-4-1-1-B*5)F2-180-5-1-1	(CKDHL0221/CML442)//(ZM521B-66-4-1-1-B*4/LaPostaSeqC7-F78-2-1-1-1-BBB/ZM521B-66-4-1-1-B*5)F2-180-5-1-1
S2_6	S2_6 x T4	(CKDHL0221/CML442)	T4	(ZM521B-66-4-1-1-B*4/LaPostaSeqC7-F78-2-1-1-1-BBB/ZM521B-66-4-1-1-B*5)F2-124-6-2-1	(CKDHL0221/CML442)//(ZM521B-66-4-1-1-B*4/LaPostaSeqC7-F78-2-1-1-1-BBB/ZM521B-66-4-1-1-B*5)F2-124-6-2-1
S2_6	S2_6 x T1	(CML312/CML442)	T1	(ZM521B-66-4-1-1-B*4/LaPostaSeqC7-F78-2-1-1-1-BBB/ZM521B-66-4-1-1-B*5)F2-124-6-2-1	(CML312/CML442)//(ZM521B-66-4-1-1-B*4/LaPostaSeqC7-F78-2-1-1-1-BBB/ZM521B-66-4-1-1-B*5)F2-124-6-2-1
S2_3	S2_3 x T4	(CKDHL0221/CML442)	T4	(ZM521B-66-4-1-1-B*4/LaPostaSeqC7-F78-2-1-1-1-BBB/ZM521B-66-4-1-1-B*5)F2-124-1-3-1	(CKDHL0221/CML442)//(ZM521B-66-4-1-1-B*4/LaPostaSeqC7-F78-2-1-1-1-BBB/ZM521B-66-4-1-1-B*5)F2-124-1-3-1
S2_12	S2_12 x T4	(CKDHL0221/CML442)	T4	(ZM521B-66-4-1-1-B*4/LaPostaSeqC7-F78-2-1-1-1-BBB/ZM521B-66-4-1-1-B*5)F2-134-11-2-1	(CKDHL0221/CML442)//(ZM521B-66-4-1-1-B*4/LaPostaSeqC7-F78-2-1-1-1-BBB/ZM521B-66-4-1-1-B*5)F2-134-11-2-1
S2_7	S2_7 x T4	(CKDHL0221/CML442)	T4	(ZM521B-66-4-1-1-B*4/LaPostaSeqC7-F78-2-1-1-1-BBB/ZM521B-66-4-1-1-B*5)F2-124-8-2-1	(CKDHL0221/CML442)//(ZM521B-66-4-1-1-B*4/LaPostaSeqC7-F78-2-1-1-1-BBB/ZM521B-66-4-1-1-B*5)F2-124-8-2-1
S2_3	S2_3 x T6	(CKDHL0228/CML442)	T6	(ZM521B-66-4-1-1-B*4/LaPostaSeqC7-F78-2-1-1-1-BBB/ZM521B-66-4-1-1-B*5)F2-124-1-3-1	(CKDHL0228/CML442)//(ZM521B-66-4-1-1-B*4/LaPostaSeqC7-F78-2-1-1-1-BBB/ZM521B-66-4-1-1-B*5)F2-124-1-3-1
S2_13	S2_13 x T4	(CKDHL0221/CML442)	T4	(ZM521B-66-4-1-1-B*4/LaPostaSeqC7-F78-2-1-1-1-BBB/ZM521B-66-4-1-1-B*5)F2-145-8-1-1	(CKDHL0221/CML442)//(ZM521B-66-4-1-1-B*4/LaPostaSeqC7-F78-2-1-1-1-BBB/ZM521B-66-4-1-1-B*5)F2-145-8-1-1
S2_15	S2_15 x T4	(CKDHL0221/CML442)	T4	(ZM521B-66-4-1-1-B*4/LaPostaSeqC7-F78-2-1-1-1-BBB/ZM521B-66-4-1-1-B*5)F2-180-9-1-1	(CKDHL0221/CML442)//(ZM521B-66-4-1-1-B*4/LaPostaSeqC7-F78-2-1-1-1-BBB/ZM521B-66-4-1-1-B*5)F2-180-9-1-1
S2_2	S2_2 x T1	(CML312/CML442)	T1	(ZM521B-66-4-1-1-B*4/LaPostaSeqC7-F78-2-1-1-1-BBB/ZM521B-66-4-1-1-B*5)F2-103-6-2-1	(CML312/CML442)//(ZM521B-66-4-1-1-B*4/LaPostaSeqC7-F78-2-1-1-1-BBB/ZM521B-66-4-1-1-B*5)F2-103-6-2-1
S2_12	S2_12 x T6	(CKDHL0228/CML442)	T6	(ZM521B-66-4-1-1-B*4/LaPostaSeqC7-F78-2-1-1-1-BBB/ZM521B-66-4-1-1-B*5)F2-134-11-2-1	(CKDHL0228/CML442)//(ZM521B-66-4-1-1-B*4/LaPostaSeqC7-F78-2-1-1-1-BBB/ZM521B-66-4-1-1-B*5)F2-134-11-2-1
S2_15	S2_15 x T1	(CML312/CML442)	T1	(ZM521B-66-4-1-1-B*4/LaPostaSeqC7-F78-2-1-1-1-BBB/ZM521B-66-4-1-1-B*5)F2-180-9-1-1	(CML312/CML442)//(ZM521B-66-4-1-1-B*4/LaPostaSeqC7-F78-2-1-1-1-BBB/ZM521B-66-4-1-1-B*5)F2-180-9-1-1
S2_4	S2_4 x T1	(CML312/CML442)	T1	(ZM521B-66-4-1-1-B*4/LaPostaSeqC7-F78-2-1-1-1-BBB/ZM521B-66-4-1-1-B*5)F2-124-4-1-1	(CML312/CML442)//(ZM521B-66-4-1-1-B*4/LaPostaSeqC7-F78-2-1-1-1-BBB/ZM521B-66-4-1-1-B*5)F2-124-4-1-1
S2_11	S2_11 x T4	(CKDHL0221/CML442)	T4	(ZM521B-66-4-1-1-B*4/LaPostaSeqC7-F78-2-1-1-1-BBB/ZM521B-66-4-1-1-B*5)F2-134-5-7-1	(CKDHL0221/CML442)//(ZM521B-66-4-1-1-B*4/LaPostaSeqC7-F78-2-1-1-1-BBB/ZM521B-66-4-1-1-B*5)F2-134-5-7-1
S2_7	S2_7 x T6	(CKDHL0228/CML442)	T6	(ZM521B-66-4-1-1-B*4/LaPostaSeqC7-F78-2-1-1-1-BBB/ZM521B-66-4-1-1-B*5)F2-124-8-2-1	(CKDHL0228/CML442)//(ZM521B-66-4-1-1-B*4/LaPostaSeqC7-F78-2-1-1-1-BBB/ZM521B-66-4-1-1-B*5)F2-124-8-2-1
S2_11	S2_11 x T1	(CML312/CML442)	T1	(ZM521B-66-4-1-1-B*4/LaPostaSeqC7-F78-2-1-1-1-BBB/ZM521B-66-4-1-1-B*5)F2-134-5-7-1	(CML312/CML442)//(ZM521B-66-4-1-1-B*4/LaPostaSeqC7-F78-2-1-1-1-BBB/ZM521B-66-4-1-1-B*5)F2-134-5-7-1
S2_16	S2_16 x T4	(CKDHL0221/CML442)	T4	(ZM521B-66-4-1-1-B*4/LaPostaSeqC7-F78-2-1-1-1-BBB/ZM521B-66-4-1-1-B*5)F2-180-10-1-1	(CKDHL0221/CML442)//(ZM521B-66-4-1-1-B*4/LaPostaSeqC7-F78-2-1-1-1-BBB/ZM521B-66-4-1-1-B*5)F2-180-10-1-1
S2_16	S2_16 x T6	(CKDHL0228/CML442)	T6	(ZM521B-66-4-1-1-B*4/LaPostaSeqC7-F78-2-1-1-1-BBB/ZM521B-66-4-1-1-B*5)F2-180-10-1-1	(CKDHL0228/CML442)//(ZM521B-66-4-1-1-B*4/LaPostaSeqC7-F78-2-1-1-1-BBB/ZM521B-66-4-1-1-B*5)F2-180-10-1-1
S2_4	S2_4 x T6	(CKDHL0228/CML442)	T6	(ZM521B-66-4-1-1-B*4/LaPostaSeqC7-F78-2-1-1-1-BBB/ZM521B-66-4-1-1-B*5)F2-124-4-1-1	(CKDHL0228/CML442)//(ZM521B-66-4-1-1-B*4/LaPostaSeqC7-F78-2-1-1-1-BBB/ZM521B-66-4-1-1-B*5)F2-124-4-1-1
S2_10	S2_10 x T1	(CML312/CML442)	T1	(ZM521B-66-4-1-1-B*4/LaPostaSeqC7-F78-2-1-1-1-BBB/ZM521B-66-4-1-1-B*5)F2-134-3-1-1	(CML312/CML442)//(ZM521B-66-4-1-1-B*4/LaPostaSeqC7-F78-2-1-1-1-BBB/ZM521B-66-4-1-1-B*5)F2-134-3-1-1
S2_1	S2_1 x T4	(CKDHL0221/CML442)	T4	(ZM521B-66-4-1-1-B*4/LaPostaSeqC7-F78-2-1-1-1-BBB/ZM521B-66-4-1-1-B*5)F2-103-1-1-1	(CKDHL0221/CML442)//(ZM521B-66-4-1-1-B*4/LaPostaSeqC7-F78-2-1-1-1-BBB/ZM521B-66-4-1-1-B*5)F2-103-1-1-1
S2_1	S2_1 x T6	(CKDHL0228/CML442)	T6	(ZM521B-66-4-1-1-B*4/LaPostaSeqC7-F78-2-1-1-1-BBB/ZM521B-66-4-1-1-B*5)F2-103-1-1-1	(CKDHL0228/CML442)//(ZM521B-66-4-1-1-B*4/LaPostaSeqC7-F78-2-1-1-1-BBB/ZM521B-66-4-1-1-B*5)F2-103-1-1-1
S2_8	S2_8 x T1	(CML312/CML442)	T1	(ZM521B-66-4-1-1-B*4/LaPostaSeqC7-F78-2-1-1-1-BBB/ZM521B-66-4-1-1-B*5)F2-128-3-2-1	(CML312/CML442)//(ZM521B-66-4-1-1-B*4/LaPostaSeqC7-F78-2-1-1-1-BBB/ZM521B-66-4-1-1-B*5)F2-128-3-2-1
S2_4	S2_4 x T4	(CKDHL0221/CML442)	T4	(ZM521B-66-4-1-1-B*4/LaPostaSeqC7-F78-2-1-1-1-BBB/ZM521B-66-4-1-1-B*5)F2-124-4-1-1	(CKDHL0221/CML442)//(ZM521B-66-4-1-1-B*4/LaPostaSeqC7-F78-2-1-1-1-BBB/ZM521B-66-4-1-1-B*5)F2-124-4-1-1
S2_2	S2_2 x T6	(CKDHL0228/CML442)	T6	(ZM521B-66-4-1-1-B*4/LaPostaSeqC7-F78-2-1-1-1-BBB/ZM521B-66-4-1-1-B*5)F2-103-6-2-1	(CKDHL0228/CML442)//(ZM521B-66-4-1-1-B*4/LaPostaSeqC7-F78-2-1-1-1-BBB/ZM521B-66-4-1-1-B*5)F2-103-6-2-1
S2_12	S2_12 x T1	(CML312/CML442)	T1	(ZM521B-66-4-1-1-B*4/LaPostaSeqC7-F78-2-1-1-1-BBB/ZM521B-66-4-1-1-B*5)F2-134-11-2-1	(CML312/CML442)//(ZM521B-66-4-1-1-B*4/LaPostaSeqC7-F78-2-1-1-1-BBB/ZM521B-66-4-1-1-B*5)F2-134-11-2-1
S2_3	S2_3 x T1	(CML312/CML442)	T1	(ZM521B-66-4-1-1-B*4/LaPostaSeqC7-F78-2-1-1-1-BBB/ZM521B-66-4-1-1-B*5)F2-124-1-3-1	(CML312/CML442)//(ZM521B-66-4-1-1-B*4/LaPostaSeqC7-F78-2-1-1-1-BBB/ZM521B-66-4-1-1-B*5)F2-124-1-3-1
S2_9	S2_9 x T6	(CKDHL0228/CML442)	T6	(ZM521B-66-4-1-1-B*4/LaPostaSeqC7-F78-2-1-1-1-BBB/ZM521B-66-4-1-1-B*5)F2-134-2-2-1	(CKDHL0228/CML442)//(ZM521B-66-4-1-1-B*4/LaPostaSeqC7-F78-2-1-1-1-BBB/ZM521B-66-4-1-1-B*5)F2-134-2-2-1
S2_8	S2_8 x T6	(CKDHL0228/CML442)	T6	(ZM521B-66-4-1-1-B*4/LaPostaSeqC7-F78-2-1-1-1-BBB/ZM521B-66-4-1-1-B*5)F2-128-3-2-1	(CKDHL0228/CML442)//(ZM521B-66-4-1-1-B*4/LaPostaSeqC7-F78-2-1-1-1-BBB/ZM521B-66-4-1-1-B*5)F2-128-3-2-1
S2_10	S2_10 x T6	(CKDHL0228/CML442)	T6	(ZM521B-66-4-1-1-B*4/LaPostaSeqC7-F78-2-1-1-1-BBB/ZM521B-66-4-1-1-B*5)F2-134-3-1-1	(CKDHL0228/CML442)//(ZM521B-66-4-1-1-B*4/LaPostaSeqC7-F78-2-1-1-1-BBB/ZM521B-66-4-1-1-B*5)F2-134-3-1-1
S2_1	S2_1 x T1	(CML312/CML442)	T1	(ZM521B-66-4-1-1-B*4/LaPostaSeqC7-F78-2-1-1-1-BBB/ZM521B-66-4-1-1-B*5)F2-103-1-1-1	(CML312/CML442)//(ZM521B-66-4-1-1-B*4/LaPostaSeqC7-F78-2-1-1-1-BBB/ZM521B-66-4-1-1-B*5)F2-103-1-1-1
S2_13	S2_13 x T1	(CML312/CML442)	T1	(ZM521B-66-4-1-1-B*4/LaPostaSeqC7-F78-2-1-1-1-BBB/ZM521B-66-4-1-1-B*5)F2-145-8-1-1	(CML312/CML442)//(ZM521B-66-4-1-1-B*4/LaPostaSeqC7-F78-2-1-1-1-BBB/ZM521B-66-4-1-1-B*5)F2-145-8-1-1
S2_2	S2_2 x T4	(CKDHL0221/CML442)	T4	(ZM521B-66-4-1-1-B*4/LaPostaSeqC7-F78-2-1-1-1-BBB/ZM521B-66-4-1-1-B*5)F2-103-6-2-1	(CKDHL0221/CML442)//(ZM521B-66-4-1-1-B*4/LaPostaSeqC7-F78-2-1-1-1-BBB/ZM521B-66-4-1-1-B*5)F2-103-6-2-1
S2_14	S2_14 x T6	(CKDHL0228/CML442)	T6	(ZM521B-66-4-1-1-B*4/LaPostaSeqC7-F78-2-1-1-1-BBB/ZM521B-66-4-1-1-B*5)F2-180-5-1-1	(CKDHL0228/CML442)//(ZM521B-66-4-1-1-B*4/LaPostaSeqC7-F78-2-1-1-1-BBB/ZM521B-66-4-1-1-B*5)F2-180-5-1-1
S2_13	S2_13 x T6	(CKDHL0228/CML442)	T6	(ZM521B-66-4-1-1-B*4/LaPostaSeqC7-F78-2-1-1-1-BBB/ZM521B-66-4-1-1-B*5)F2-145-8-1-1	(CKDHL0228/CML442)//(ZM521B-66-4-1-1-B*4/LaPostaSeqC7-F78-2-1-1-1-BBB/ZM521B-66-4-1-1-B*5)F2-145-8-1-1
S2_14	S2_14 x T1	(CML312/CML442)	T1	(ZM521B-66-4-1-1-B*4/LaPostaSeqC7-F78-2-1-1-1-BBB/ZM521B-66-4-1-1-B*5)F2-180-5-1-1	(CML312/CML442)//(ZM521B-66-4-1-1-B*4/LaPostaSeqC7-F78-2-1-1-1-BBB/ZM521B-66-4-1-1-B*5)F2-180-5-1-1
S2_10	S2_10 x T4	(CKDHL0221/CML442)	T4	(ZM521B-66-4-1-1-B*4/LaPostaSeqC7-F78-2-1-1-1-BBB/ZM521B-66-4-1-1-B*5)F2-134-3-1-1	(CKDHL0221/CML442)//(ZM521B-66-4-1-1-B*4/LaPostaSeqC7-F78-2-1-1-1-BBB/ZM521B-66-4-1-1-B*5)F2-134-3-1-1
S2_5	S2_5 x T1	(CML312/CML442)	T1	(ZM521B-66-4-1-1-B*4/LaPostaSeqC7-F78-2-1-1-1-BBB/ZM521B-66-4-1-1-B*5)F2-124-5-1-1	(CML312/CML442)//(ZM521B-66-4-1-1-B*4/LaPostaSeqC7-F78-2-1-1-1-BBB/ZM521B-66-4-1-1-B*5)F2-124-5-1-1
S2_5	S2_5 x T4	(CKDHL0221/CML442)	T4	(ZM521B-66-4-1-1-B*4/LaPostaSeqC7-F78-2-1-1-1-BBB/ZM521B-66-4-1-1-B*5)F2-124-5-1-1	(CKDHL0221/CML442)//(ZM521B-66-4-1-1-B*4/LaPostaSeqC7-F78-2-1-1-1-BBB/ZM521B-66-4-1-1-B*5)F2-124-5-1-1
S2_16	S2_16 x T1	(CML312/CML442)	T1	(ZM521B-66-4-1-1-B*4/LaPostaSeqC7-F78-2-1-1-1-BBB/ZM521B-66-4-1-1-B*5)F2-180-10-1-1	(CML312/CML442)//(ZM521B-66-4-1-1-B*4/LaPostaSeqC7-F78-2-1-1-1-BBB/ZM521B-66-4-1-1-B*5)F2-180-10-1-1
S2_7	S2_7 x T1	(CML312/CML442)	T1	(ZM521B-66-4-1-1-B*4/LaPostaSeqC7-F78-2-1-1-1-BBB/ZM521B-66-4-1-1-B*5)F2-124-8-2-1	(CML312/CML442)//(ZM521B-66-4-1-1-B*4/LaPostaSeqC7-F78-2-1-1-1-BBB/ZM521B-66-4-1-1-B*5)F2-124-8-2-1
S2_11	S2_11 x T6	(CKDHL0228/CML442)	T6	(ZM521B-66-4-1-1-B*4/LaPostaSeqC7-F78-2-1-1-1-BBB/ZM521B-66-4-1-1-B*5)F2-134-5-7-1	(CKDHL0228/CML442)//(ZM521B-66-4-1-1-B*4/LaPostaSeqC7-F78-2-1-1-1-BBB/ZM521B-66-4-1-1-B*5)F2-134-5-7-1
S2_5	S2_5 x T6	(CKDHL0228/CML442)	T6	(ZM521B-66-4-1-1-B*4/LaPostaSeqC7-F78-2-1-1-1-BBB/ZM521B-66-4-1-1-B*5)F2-124-5-1-1	(CKDHL0228/CML442)//(ZM521B-66-4-1-1-B*4/LaPostaSeqC7-F78-2-1-1-1-BBB/ZM521B-66-4-1-1-B*5)F2-124-5-1-1
S2_8	S2_8 x T4	(CKDHL0221/CML442)	T4	(ZM521B-66-4-1-1-B*4/LaPostaSeqC7-F78-2-1-1-1-BBB/ZM521B-66-4-1-1-B*5)F2-128-3-2-1	(CKDHL0221/CML442)//(ZM521B-66-4-1-1-B*4/LaPostaSeqC7-F78-2-1-1-1-BBB/ZM521B-66-4-1-1-B*5)F2-128-3-2-1
S2_6	S2_6 x T6	(CKDHL0228/CML442)	T6	(ZM521B-66-4-1-1-B*4/LaPostaSeqC7-F78-2-1-1-1-BBB/ZM521B-66-4-1-1-B*5)F2-124-6-2-1	(CKDHL0228/CML442)//(ZM521B-66-4-1-1-B*4/LaPostaSeqC7-F78-2-1-1-1-BBB/ZM521B-66-4-1-1-B*5)F2-124-6-2-1
S2_9	S2_9 x T1	(CML312/CML442)	T1	(ZM521B-66-4-1-1-B*4/LaPostaSeqC7-F78-2-1-1-1-BBB/ZM521B-66-4-1-1-B*5)F2-134-2-2-1	(CML312/CML442)//(ZM521B-66-4-1-1-B*4/LaPostaSeqC7-F78-2-1-1-1-BBB/ZM521B-66-4-1-1-B*5)F2-134-2-2-1
S2_15	S2_15 x T6	(CKDHL0228/CML442)	T6	(ZM521B-66-4-1-1-B*4/LaPostaSeqC7-F78-2-1-1-1-BBB/ZM521B-66-4-1-1-B*5)F2-180-9-1-1	(CKDHL0228/CML442)//(ZM521B-66-4-1-1-B*4/LaPostaSeqC7-F78-2-1-1-1-BBB/ZM521B-66-4-1-1-B*5)F2-180-9-1-1
S3_7	S3_7 x T4	(CKDHL0221/CML442)	T4	([CML198/ZSR923S4BULK-2-2-X-X-X-X-1-BB]-3-3-1-1-B/DTPWC9-F16-1-1-1-1-BBB)F2-24-3-2-1	(CKDHL0221/CML442)//([CML198/ZSR923S4BULK-2-2-X-X-X-X-1-BB]-3-3-1-1-B/DTPWC9-F16-1-1-1-1-BBB)F2-24-3-2-1
S3_3	S3_3 x T4	(CKDHL0221/CML442)	T4	([CML198/ZSR923S4BULK-2-2-X-X-X-X-1-BB]-3-3-1-1-B/DTPWC9-F16-1-1-1-1-BBB)F2-15-10-3-1	(CKDHL0221/CML442)//([CML198/ZSR923S4BULK-2-2-X-X-X-X-1-BB]-3-3-1-1-B/DTPWC9-F16-1-1-1-1-BBB)F2-15-10-3-1
S3_2	S3_2 x T1	(CML312/CML442)	T1	([CML198/ZSR923S4BULK-2-2-X-X-X-X-1-BB]-3-3-1-1-B/DTPWC9-F16-1-1-1-1-BBB)F2-13-6-1-1	(CML312/CML442)//([CML198/ZSR923S4BULK-2-2-X-X-X-X-1-BB]-3-3-1-1-B/DTPWC9-F16-1-1-1-1-BBB)F2-13-6-1-1
S3_8	S3_8 x T1	(CML312/CML442)	T1	([CML198/ZSR923S4BULK-2-2-X-X-X-X-1-BB]-3-3-1-1-B/DTPWC9-F16-1-1-1-1-BBB)F2-85-2-2-1	(CML312/CML442)//([CML198/ZSR923S4BULK-2-2-X-X-X-X-1-BB]-3-3-1-1-B/DTPWC9-F16-1-1-1-1-BBB)F2-85-2-2-1
S3_9	S3_9 x T1	(CML312/CML442)	T1	([CML198/ZSR923S4BULK-2-2-X-X-X-X-1-BB]-3-3-1-1-B/DTPWC9-F16-1-1-1-1-BBB)F2-89-1-3-1	(CML312/CML442)//([CML198/ZSR923S4BULK-2-2-X-X-X-X-1-BB]-3-3-1-1-B/DTPWC9-F16-1-1-1-1-BBB)F2-89-1-3-1
S3_12	S3_12 x T4	(CKDHL0221/CML442)	T4	([CML198/ZSR923S4BULK-2-2-X-X-X-X-1-BB]-3-3-1-1-B/DTPWC9-F16-1-1-1-1-BBB)F2-89-8-1-1	(CKDHL0221/CML442)//([CML198/ZSR923S4BULK-2-2-X-X-X-X-1-BB]-3-3-1-1-B/DTPWC9-F16-1-1-1-1-BBB)F2-89-8-1-1
S3_13	S3_13 x T4	(CKDHL0221/CML442)	T4	([CML198/ZSR923S4BULK-2-2-X-X-X-X-1-BB]-3-3-1-1-B/DTPWC9-F16-1-1-1-1-BBB)F2-111-4-1-1	(CKDHL0221/CML442)//([CML198/ZSR923S4BULK-2-2-X-X-X-X-1-BB]-3-3-1-1-B/DTPWC9-F16-1-1-1-1-BBB)F2-111-4-1-1
S3_16	S3_16 x T1	(CML312/CML442)	T1	([CML198/ZSR923S4BULK-2-2-X-X-X-X-1-BB]-3-3-1-1-B/DTPWC9-F16-1-1-1-1-BBB)F2-140-3-1-1	(CML312/CML442)//([CML198/ZSR923S4BULK-2-2-X-X-X-X-1-BB]-3-3-1-1-B/DTPWC9-F16-1-1-1-1-BBB)F2-140-3-1-1
S3_9	S3_9 x T4	(CKDHL0221/CML442)	T4	([CML198/ZSR923S4BULK-2-2-X-X-X-X-1-BB]-3-3-1-1-B/DTPWC9-F16-1-1-1-1-BBB)F2-89-1-3-1	(CKDHL0221/CML442)//([CML198/ZSR923S4BULK-2-2-X-X-X-X-1-BB]-3-3-1-1-B/DTPWC9-F16-1-1-1-1-BBB)F2-89-1-3-1
S3_3	S3_3 x T6	(CKDHL0228/CML442)	T6	([CML198/ZSR923S4BULK-2-2-X-X-X-X-1-BB]-3-3-1-1-B/DTPWC9-F16-1-1-1-1-BBB)F2-15-10-3-1	(CKDHL0228/CML442)//([CML198/ZSR923S4BULK-2-2-X-X-X-X-1-BB]-3-3-1-1-B/DTPWC9-F16-1-1-1-1-BBB)F2-15-10-3-1
S3_17	S3_17 x T6	(CKDHL0228/CML442)	T6	([CML198/ZSR923S4BULK-2-2-X-X-X-X-1-BB]-3-3-1-1-B/DTPWC9-F16-1-1-1-1-BBB)F2-175-6-2-1	(CKDHL0228/CML442)//([CML198/ZSR923S4BULK-2-2-X-X-X-X-1-BB]-3-3-1-1-B/DTPWC9-F16-1-1-1-1-BBB)F2-175-6-2-1
S3_1	S3_1 x T4	(CKDHL0221/CML442)	T4	([CML198/ZSR923S4BULK-2-2-X-X-X-X-1-BB]-3-3-1-1-B/DTPWC9-F16-1-1-1-1-BBB)F2-13-2-2-1	(CKDHL0221/CML442)//([CML198/ZSR923S4BULK-2-2-X-X-X-X-1-BB]-3-3-1-1-B/DTPWC9-F16-1-1-1-1-BBB)F2-13-2-2-1
S3_7	S3_7 x T6	(CKDHL0228/CML442)	T6	([CML198/ZSR923S4BULK-2-2-X-X-X-X-1-BB]-3-3-1-1-B/DTPWC9-F16-1-1-1-1-BBB)F2-24-3-2-1	(CKDHL0228/CML442)//([CML198/ZSR923S4BULK-2-2-X-X-X-X-1-BB]-3-3-1-1-B/DTPWC9-F16-1-1-1-1-BBB)F2-24-3-2-1
S3_16	S3_16 x T4	(CKDHL0221/CML442)	T4	([CML198/ZSR923S4BULK-2-2-X-X-X-X-1-BB]-3-3-1-1-B/DTPWC9-F16-1-1-1-1-BBB)F2-140-3-1-1	(CKDHL0221/CML442)//([CML198/ZSR923S4BULK-2-2-X-X-X-X-1-BB]-3-3-1-1-B/DTPWC9-F16-1-1-1-1-BBB)F2-140-3-1-1
S3_1	S3_1 x T1	(CML312/CML442)	T1	([CML198/ZSR923S4BULK-2-2-X-X-X-X-1-BB]-3-3-1-1-B/DTPWC9-F16-1-1-1-1-BBB)F2-13-2-2-1	(CML312/CML442)//([CML198/ZSR923S4BULK-2-2-X-X-X-X-1-BB]-3-3-1-1-B/DTPWC9-F16-1-1-1-1-BBB)F2-13-2-2-1
S3_13	S3_13 x T6	(CKDHL0228/CML442)	T6	([CML198/ZSR923S4BULK-2-2-X-X-X-X-1-BB]-3-3-1-1-B/DTPWC9-F16-1-1-1-1-BBB)F2-111-4-1-1	(CKDHL0228/CML442)//([CML198/ZSR923S4BULK-2-2-X-X-X-X-1-BB]-3-3-1-1-B/DTPWC9-F16-1-1-1-1-BBB)F2-111-4-1-1
S3_12	S3_12 x T1	(CML312/CML442)	T1	([CML198/ZSR923S4BULK-2-2-X-X-X-X-1-BB]-3-3-1-1-B/DTPWC9-F16-1-1-1-1-BBB)F2-89-8-1-1	(CML312/CML442)//([CML198/ZSR923S4BULK-2-2-X-X-X-X-1-BB]-3-3-1-1-B/DTPWC9-F16-1-1-1-1-BBB)F2-89-8-1-1
S3_10	S3_10 x T1	(CML312/CML442)	T1	([CML198/ZSR923S4BULK-2-2-X-X-X-X-1-BB]-3-3-1-1-B/DTPWC9-F16-1-1-1-1-BBB)F2-89-6-1-1	(CML312/CML442)//([CML198/ZSR923S4BULK-2-2-X-X-X-X-1-BB]-3-3-1-1-B/DTPWC9-F16-1-1-1-1-BBB)F2-89-6-1-1
S3_10	S3_10 x T4	(CKDHL0221/CML442)	T4	([CML198/ZSR923S4BULK-2-2-X-X-X-X-1-BB]-3-3-1-1-B/DTPWC9-F16-1-1-1-1-BBB)F2-89-6-1-1	(CKDHL0221/CML442)//([CML198/ZSR923S4BULK-2-2-X-X-X-X-1-BB]-3-3-1-1-B/DTPWC9-F16-1-1-1-1-BBB)F2-89-6-1-1
S3_17	S3_17 x T4	(CKDHL0221/CML442)	T4	([CML198/ZSR923S4BULK-2-2-X-X-X-X-1-BB]-3-3-1-1-B/DTPWC9-F16-1-1-1-1-BBB)F2-175-6-2-1	(CKDHL0221/CML442)//([CML198/ZSR923S4BULK-2-2-X-X-X-X-1-BB]-3-3-1-1-B/DTPWC9-F16-1-1-1-1-BBB)F2-175-6-2-1
S3_6	S3_6 x T6	(CKDHL0228/CML442)	T6	([CML198/ZSR923S4BULK-2-2-X-X-X-X-1-BB]-3-3-1-1-B/DTPWC9-F16-1-1-1-1-BBB)F2-24-1-4-1	(CKDHL0228/CML442)//([CML198/ZSR923S4BULK-2-2-X-X-X-X-1-BB]-3-3-1-1-B/DTPWC9-F16-1-1-1-1-BBB)F2-24-1-4-1
S3_13	S3_13 x T1	(CML312/CML442)	T1	([CML198/ZSR923S4BULK-2-2-X-X-X-X-1-BB]-3-3-1-1-B/DTPWC9-F16-1-1-1-1-BBB)F2-111-4-1-1	(CML312/CML442)//([CML198/ZSR923S4BULK-2-2-X-X-X-X-1-BB]-3-3-1-1-B/DTPWC9-F16-1-1-1-1-BBB)F2-111-4-1-1
S3_11	S3_11 x T1	(CML312/CML442)	T1	([CML198/ZSR923S4BULK-2-2-X-X-X-X-1-BB]-3-3-1-1-B/DTPWC9-F16-1-1-1-1-BBB)F2-89-7-1-1	(CML312/CML442)//([CML198/ZSR923S4BULK-2-2-X-X-X-X-1-BB]-3-3-1-1-B/DTPWC9-F16-1-1-1-1-BBB)F2-89-7-1-1
S3_14	S3_14 x T1	(CML312/CML442)	T1	([CML198/ZSR923S4BULK-2-2-X-X-X-X-1-BB]-3-3-1-1-B/DTPWC9-F16-1-1-1-1-BBB)F2-140-1-1-1	(CML312/CML442)//([CML198/ZSR923S4BULK-2-2-X-X-X-X-1-BB]-3-3-1-1-B/DTPWC9-F16-1-1-1-1-BBB)F2-140-1-1-1
S3_4	S3_4 x T1	(CML312/CML442)	T1	([CML198/ZSR923S4BULK-2-2-X-X-X-X-1-BB]-3-3-1-1-B/DTPWC9-F16-1-1-1-1-BBB)F2-21-8-1-1	(CML312/CML442)//([CML198/ZSR923S4BULK-2-2-X-X-X-X-1-BB]-3-3-1-1-B/DTPWC9-F16-1-1-1-1-BBB)F2-21-8-1-1
S3_12	S3_12 x T6	(CKDHL0228/CML442)	T6	([CML198/ZSR923S4BULK-2-2-X-X-X-X-1-BB]-3-3-1-1-B/DTPWC9-F16-1-1-1-1-BBB)F2-89-8-1-1	(CKDHL0228/CML442)//([CML198/ZSR923S4BULK-2-2-X-X-X-X-1-BB]-3-3-1-1-B/DTPWC9-F16-1-1-1-1-BBB)F2-89-8-1-1
S3_8	S3_8 x T6	(CKDHL0228/CML442)	T6	([CML198/ZSR923S4BULK-2-2-X-X-X-X-1-BB]-3-3-1-1-B/DTPWC9-F16-1-1-1-1-BBB)F2-85-2-2-1	(CKDHL0228/CML442)//([CML198/ZSR923S4BULK-2-2-X-X-X-X-1-BB]-3-3-1-1-B/DTPWC9-F16-1-1-1-1-BBB)F2-85-2-2-1
S3_5	S3_5 x T1	(CML312/CML442)	T1	([CML198/ZSR923S4BULK-2-2-X-X-X-X-1-BB]-3-3-1-1-B/DTPWC9-F16-1-1-1-1-BBB)F2-21-9-2-1	(CML312/CML442)//([CML198/ZSR923S4BULK-2-2-X-X-X-X-1-BB]-3-3-1-1-B/DTPWC9-F16-1-1-1-1-BBB)F2-21-9-2-1
S3_10	S3_10 x T6	(CKDHL0228/CML442)	T6	([CML198/ZSR923S4BULK-2-2-X-X-X-X-1-BB]-3-3-1-1-B/DTPWC9-F16-1-1-1-1-BBB)F2-89-6-1-1	(CKDHL0228/CML442)//([CML198/ZSR923S4BULK-2-2-X-X-X-X-1-BB]-3-3-1-1-B/DTPWC9-F16-1-1-1-1-BBB)F2-89-6-1-1
S3_11	S3_11 x T4	(CKDHL0221/CML442)	T4	([CML198/ZSR923S4BULK-2-2-X-X-X-X-1-BB]-3-3-1-1-B/DTPWC9-F16-1-1-1-1-BBB)F2-89-7-1-1	(CKDHL0221/CML442)//([CML198/ZSR923S4BULK-2-2-X-X-X-X-1-BB]-3-3-1-1-B/DTPWC9-F16-1-1-1-1-BBB)F2-89-7-1-1
S3_9	S3_9 x T6	(CKDHL0228/CML442)	T6	([CML198/ZSR923S4BULK-2-2-X-X-X-X-1-BB]-3-3-1-1-B/DTPWC9-F16-1-1-1-1-BBB)F2-89-1-3-1	(CKDHL0228/CML442)//([CML198/ZSR923S4BULK-2-2-X-X-X-X-1-BB]-3-3-1-1-B/DTPWC9-F16-1-1-1-1-BBB)F2-89-1-3-1
S3_11	S3_11 x T6	(CKDHL0228/CML442)	T6	([CML198/ZSR923S4BULK-2-2-X-X-X-X-1-BB]-3-3-1-1-B/DTPWC9-F16-1-1-1-1-BBB)F2-89-7-1-1	(CKDHL0228/CML442)//([CML198/ZSR923S4BULK-2-2-X-X-X-X-1-BB]-3-3-1-1-B/DTPWC9-F16-1-1-1-1-BBB)F2-89-7-1-1
S3_16	S3_16 x T6	(CKDHL0228/CML442)	T6	([CML198/ZSR923S4BULK-2-2-X-X-X-X-1-BB]-3-3-1-1-B/DTPWC9-F16-1-1-1-1-BBB)F2-140-3-1-1	(CKDHL0228/CML442)//([CML198/ZSR923S4BULK-2-2-X-X-X-X-1-BB]-3-3-1-1-B/DTPWC9-F16-1-1-1-1-BBB)F2-140-3-1-1
S3_2	S3_2 x T6	(CKDHL0228/CML442)	T6	([CML198/ZSR923S4BULK-2-2-X-X-X-X-1-BB]-3-3-1-1-B/DTPWC9-F16-1-1-1-1-BBB)F2-13-6-1-1	(CKDHL0228/CML442)//([CML198/ZSR923S4BULK-2-2-X-X-X-X-1-BB]-3-3-1-1-B/DTPWC9-F16-1-1-1-1-BBB)F2-13-6-1-1
S3_2	S3_2 x T4	(CKDHL0221/CML442)	T4	([CML198/ZSR923S4BULK-2-2-X-X-X-X-1-BB]-3-3-1-1-B/DTPWC9-F16-1-1-1-1-BBB)F2-13-6-1-1	(CKDHL0221/CML442)//([CML198/ZSR923S4BULK-2-2-X-X-X-X-1-BB]-3-3-1-1-B/DTPWC9-F16-1-1-1-1-BBB)F2-13-6-1-1
S3_4	S3_4 x T6	(CKDHL0228/CML442)	T6	([CML198/ZSR923S4BULK-2-2-X-X-X-X-1-BB]-3-3-1-1-B/DTPWC9-F16-1-1-1-1-BBB)F2-21-8-1-1	(CKDHL0228/CML442)//([CML198/ZSR923S4BULK-2-2-X-X-X-X-1-BB]-3-3-1-1-B/DTPWC9-F16-1-1-1-1-BBB)F2-21-8-1-1
S3_1	S3_1 x T6	(CKDHL0228/CML442)	T6	([CML198/ZSR923S4BULK-2-2-X-X-X-X-1-BB]-3-3-1-1-B/DTPWC9-F16-1-1-1-1-BBB)F2-13-2-2-1	(CKDHL0228/CML442)//([CML198/ZSR923S4BULK-2-2-X-X-X-X-1-BB]-3-3-1-1-B/DTPWC9-F16-1-1-1-1-BBB)F2-13-2-2-1
S3_15	S3_15 x T6	(CKDHL0228/CML442)	T6	([CML198/ZSR923S4BULK-2-2-X-X-X-X-1-BB]-3-3-1-1-B/DTPWC9-F16-1-1-1-1-BBB)F2-140-2-1-1	(CKDHL0228/CML442)//([CML198/ZSR923S4BULK-2-2-X-X-X-X-1-BB]-3-3-1-1-B/DTPWC9-F16-1-1-1-1-BBB)F2-140-2-1-1
S3_14	S3_14 x T4	(CKDHL0221/CML442)	T4	([CML198/ZSR923S4BULK-2-2-X-X-X-X-1-BB]-3-3-1-1-B/DTPWC9-F16-1-1-1-1-BBB)F2-140-1-1-1	(CKDHL0221/CML442)//([CML198/ZSR923S4BULK-2-2-X-X-X-X-1-BB]-3-3-1-1-B/DTPWC9-F16-1-1-1-1-BBB)F2-140-1-1-1
S3_6	S3_6 x T1	(CML312/CML442)	T1	([CML198/ZSR923S4BULK-2-2-X-X-X-X-1-BB]-3-3-1-1-B/DTPWC9-F16-1-1-1-1-BBB)F2-24-1-4-1	(CML312/CML442)//([CML198/ZSR923S4BULK-2-2-X-X-X-X-1-BB]-3-3-1-1-B/DTPWC9-F16-1-1-1-1-BBB)F2-24-1-4-1
S3_5	S3_5 x T4	(CKDHL0221/CML442)	T4	([CML198/ZSR923S4BULK-2-2-X-X-X-X-1-BB]-3-3-1-1-B/DTPWC9-F16-1-1-1-1-BBB)F2-21-9-2-1	(CKDHL0221/CML442)//([CML198/ZSR923S4BULK-2-2-X-X-X-X-1-BB]-3-3-1-1-B/DTPWC9-F16-1-1-1-1-BBB)F2-21-9-2-1
S3_15	S3_15 x T1	(CML312/CML442)	T1	([CML198/ZSR923S4BULK-2-2-X-X-X-X-1-BB]-3-3-1-1-B/DTPWC9-F16-1-1-1-1-BBB)F2-140-2-1-1	(CML312/CML442)//([CML198/ZSR923S4BULK-2-2-X-X-X-X-1-BB]-3-3-1-1-B/DTPWC9-F16-1-1-1-1-BBB)F2-140-2-1-1
S3_3	S3_3 x T1	(CML312/CML442)	T1	([CML198/ZSR923S4BULK-2-2-X-X-X-X-1-BB]-3-3-1-1-B/DTPWC9-F16-1-1-1-1-BBB)F2-15-10-3-1	(CML312/CML442)//([CML198/ZSR923S4BULK-2-2-X-X-X-X-1-BB]-3-3-1-1-B/DTPWC9-F16-1-1-1-1-BBB)F2-15-10-3-1
S3_17	S3_17 x T1	(CML312/CML442)	T1	([CML198/ZSR923S4BULK-2-2-X-X-X-X-1-BB]-3-3-1-1-B/DTPWC9-F16-1-1-1-1-BBB)F2-175-6-2-1	(CML312/CML442)//([CML198/ZSR923S4BULK-2-2-X-X-X-X-1-BB]-3-3-1-1-B/DTPWC9-F16-1-1-1-1-BBB)F2-175-6-2-1
S3_6	S3_6 x T4	(CKDHL0221/CML442)	T4	([CML198/ZSR923S4BULK-2-2-X-X-X-X-1-BB]-3-3-1-1-B/DTPWC9-F16-1-1-1-1-BBB)F2-24-1-4-1	(CKDHL0221/CML442)//([CML198/ZSR923S4BULK-2-2-X-X-X-X-1-BB]-3-3-1-1-B/DTPWC9-F16-1-1-1-1-BBB)F2-24-1-4-1
S3_14	S3_14 x T6	(CKDHL0228/CML442)	T6	([CML198/ZSR923S4BULK-2-2-X-X-X-X-1-BB]-3-3-1-1-B/DTPWC9-F16-1-1-1-1-BBB)F2-140-1-1-1	(CKDHL0228/CML442)//([CML198/ZSR923S4BULK-2-2-X-X-X-X-1-BB]-3-3-1-1-B/DTPWC9-F16-1-1-1-1-BBB)F2-140-1-1-1
S3_7	S3_7 x T1	(CML312/CML442)	T1	([CML198/ZSR923S4BULK-2-2-X-X-X-X-1-BB]-3-3-1-1-B/DTPWC9-F16-1-1-1-1-BBB)F2-24-3-2-1	(CML312/CML442)//([CML198/ZSR923S4BULK-2-2-X-X-X-X-1-BB]-3-3-1-1-B/DTPWC9-F16-1-1-1-1-BBB)F2-24-3-2-1
S3_5	S3_5 x T6	(CKDHL0228/CML442)	T6	([CML198/ZSR923S4BULK-2-2-X-X-X-X-1-BB]-3-3-1-1-B/DTPWC9-F16-1-1-1-1-BBB)F2-21-9-2-1	(CKDHL0228/CML442)//([CML198/ZSR923S4BULK-2-2-X-X-X-X-1-BB]-3-3-1-1-B/DTPWC9-F16-1-1-1-1-BBB)F2-21-9-2-1
S3_8	S3_8 x T4	(CKDHL0221/CML442)	T4	([CML198/ZSR923S4BULK-2-2-X-X-X-X-1-BB]-3-3-1-1-B/DTPWC9-F16-1-1-1-1-BBB)F2-85-2-2-1	(CKDHL0221/CML442)//([CML198/ZSR923S4BULK-2-2-X-X-X-X-1-BB]-3-3-1-1-B/DTPWC9-F16-1-1-1-1-BBB)F2-85-2-2-1
S3_4	S3_4 x T4	(CKDHL0221/CML442)	T4	([CML198/ZSR923S4BULK-2-2-X-X-X-X-1-BB]-3-3-1-1-B/DTPWC9-F16-1-1-1-1-BBB)F2-21-8-1-1	(CKDHL0221/CML442)//([CML198/ZSR923S4BULK-2-2-X-X-X-X-1-BB]-3-3-1-1-B/DTPWC9-F16-1-1-1-1-BBB)F2-21-8-1-1
S3_15	S3_15 x T4	(CKDHL0221/CML442)	T4	([CML198/ZSR923S4BULK-2-2-X-X-X-X-1-BB]-3-3-1-1-B/DTPWC9-F16-1-1-1-1-BBB)F2-140-2-1-1	(CKDHL0221/CML442)//([CML198/ZSR923S4BULK-2-2-X-X-X-X-1-BB]-3-3-1-1-B/DTPWC9-F16-1-1-1-1-BBB)F2-140-2-1-1
S4_6	S4_6 x T1	(CML312/CML442)	T1	([CML202/CML442//[DTP2WC4H255-1-2-2-BB/[[NAW5867/P30-SR]-111-2/[NAW5867/P30-SR]-25-1]-8-1-1-B-1]-1-2-2-B]-1-1-1-1-BBB-1-B/LaPostaSeqC7-F180-1-2-2-1-BBB)F2-33-3-2-1	(CML312/CML442)//([CML202/CML442//[DTP2WC4H255-1-2-2-BB/[[NAW5867/P30-SR]-111-2/[NAW5867/P30-SR]-25-1]-8-1-1-B-1]-1-2-2-B]-1-1-1-1-BBB-1-B/LaPostaSeqC7-F180-1-2-2-1-BBB)F2-33-3-2-1
S4_11	S4_11 x T4	(CKDHL0221/CML442)	T4	([CML202/CML442//[DTP2WC4H255-1-2-2-BB/[[NAW5867/P30-SR]-111-2/[NAW5867/P30-SR]-25-1]-8-1-1-B-1]-1-2-2-B]-1-1-1-1-BBB-1-B/LaPostaSeqC7-F180-1-2-2-1-BBB)F2-69-2-1-1	(CKDHL0221/CML442)//([CML202/CML442//[DTP2WC4H255-1-2-2-BB/[[NAW5867/P30-SR]-111-2/[NAW5867/P30-SR]-25-1]-8-1-1-B-1]-1-2-2-B]-1-1-1-1-BBB-1-B/LaPostaSeqC7-F180-1-2-2-1-BBB)F2-69-2-1-1
S4_6	S4_6 x T6	(CKDHL0228/CML442)	T6	([CML202/CML442//[DTP2WC4H255-1-2-2-BB/[[NAW5867/P30-SR]-111-2/[NAW5867/P30-SR]-25-1]-8-1-1-B-1]-1-2-2-B]-1-1-1-1-BBB-1-B/LaPostaSeqC7-F180-1-2-2-1-BBB)F2-33-3-2-1	(CKDHL0228/CML442)//([CML202/CML442//[DTP2WC4H255-1-2-2-BB/[[NAW5867/P30-SR]-111-2/[NAW5867/P30-SR]-25-1]-8-1-1-B-1]-1-2-2-B]-1-1-1-1-BBB-1-B/LaPostaSeqC7-F180-1-2-2-1-BBB)F2-33-3-2-1
S4_7	S4_7 x T1	(CML312/CML442)	T1	([CML202/CML442//[DTP2WC4H255-1-2-2-BB/[[NAW5867/P30-SR]-111-2/[NAW5867/P30-SR]-25-1]-8-1-1-B-1]-1-2-2-B]-1-1-1-1-BBB-1-B/LaPostaSeqC7-F180-1-2-2-1-BBB)F2-33-5-2-1	(CML312/CML442)//([CML202/CML442//[DTP2WC4H255-1-2-2-BB/[[NAW5867/P30-SR]-111-2/[NAW5867/P30-SR]-25-1]-8-1-1-B-1]-1-2-2-B]-1-1-1-1-BBB-1-B/LaPostaSeqC7-F180-1-2-2-1-BBB)F2-33-5-2-1
S4_10	S4_10 x T4	(CKDHL0221/CML442)	T4	([CML202/CML442//[DTP2WC4H255-1-2-2-BB/[[NAW5867/P30-SR]-111-2/[NAW5867/P30-SR]-25-1]-8-1-1-B-1]-1-2-2-B]-1-1-1-1-BBB-1-B/LaPostaSeqC7-F180-1-2-2-1-BBB)F2-58-5-1-1	(CKDHL0221/CML442)//([CML202/CML442//[DTP2WC4H255-1-2-2-BB/[[NAW5867/P30-SR]-111-2/[NAW5867/P30-SR]-25-1]-8-1-1-B-1]-1-2-2-B]-1-1-1-1-BBB-1-B/LaPostaSeqC7-F180-1-2-2-1-BBB)F2-58-5-1-1
S4_15	S4_15 x T4	(CKDHL0221/CML442)	T4	([CML202/CML442//[DTP2WC4H255-1-2-2-BB/[[NAW5867/P30-SR]-111-2/[NAW5867/P30-SR]-25-1]-8-1-1-B-1]-1-2-2-B]-1-1-1-1-BBB-1-B/LaPostaSeqC7-F180-1-2-2-1-BBB)F2-69-7-2-1	(CKDHL0221/CML442)//([CML202/CML442//[DTP2WC4H255-1-2-2-BB/[[NAW5867/P30-SR]-111-2/[NAW5867/P30-SR]-25-1]-8-1-1-B-1]-1-2-2-B]-1-1-1-1-BBB-1-B/LaPostaSeqC7-F180-1-2-2-1-BBB)F2-69-7-2-1
S4_3	S4_3 x T4	(CKDHL0221/CML442)	T4	([CML202/CML442//[DTP2WC4H255-1-2-2-BB/[[NAW5867/P30-SR]-111-2/[NAW5867/P30-SR]-25-1]-8-1-1-B-1]-1-2-2-B]-1-1-1-1-BBB-1-B/LaPostaSeqC7-F180-1-2-2-1-BBB)F2-18-5-1-1	(CKDHL0221/CML442)//([CML202/CML442//[DTP2WC4H255-1-2-2-BB/[[NAW5867/P30-SR]-111-2/[NAW5867/P30-SR]-25-1]-8-1-1-B-1]-1-2-2-B]-1-1-1-1-BBB-1-B/LaPostaSeqC7-F180-1-2-2-1-BBB)F2-18-5-1-1
S4_7	S4_7 x T6	(CKDHL0228/CML442)	T6	([CML202/CML442//[DTP2WC4H255-1-2-2-BB/[[NAW5867/P30-SR]-111-2/[NAW5867/P30-SR]-25-1]-8-1-1-B-1]-1-2-2-B]-1-1-1-1-BBB-1-B/LaPostaSeqC7-F180-1-2-2-1-BBB)F2-33-5-2-1	(CKDHL0228/CML442)//([CML202/CML442//[DTP2WC4H255-1-2-2-BB/[[NAW5867/P30-SR]-111-2/[NAW5867/P30-SR]-25-1]-8-1-1-B-1]-1-2-2-B]-1-1-1-1-BBB-1-B/LaPostaSeqC7-F180-1-2-2-1-BBB)F2-33-5-2-1
S4_2	S4_2 x T6	(CKDHL0228/CML442)	T6	([CML202/CML442//[DTP2WC4H255-1-2-2-BB/[[NAW5867/P30-SR]-111-2/[NAW5867/P30-SR]-25-1]-8-1-1-B-1]-1-2-2-B]-1-1-1-1-BBB-1-B/LaPostaSeqC7-F180-1-2-2-1-BBB)F2-18-3-4-1	(CKDHL0228/CML442)//([CML202/CML442//[DTP2WC4H255-1-2-2-BB/[[NAW5867/P30-SR]-111-2/[NAW5867/P30-SR]-25-1]-8-1-1-B-1]-1-2-2-B]-1-1-1-1-BBB-1-B/LaPostaSeqC7-F180-1-2-2-1-BBB)F2-18-3-4-1
S4_1	S4_1 x T6	(CKDHL0228/CML442)	T6	([CML202/CML442//[DTP2WC4H255-1-2-2-BB/[[NAW5867/P30-SR]-111-2/[NAW5867/P30-SR]-25-1]-8-1-1-B-1]-1-2-2-B]-1-1-1-1-BBB-1-B/LaPostaSeqC7-F180-1-2-2-1-BBB)F2-18-2-3-1	(CKDHL0228/CML442)//([CML202/CML442//[DTP2WC4H255-1-2-2-BB/[[NAW5867/P30-SR]-111-2/[NAW5867/P30-SR]-25-1]-8-1-1-B-1]-1-2-2-B]-1-1-1-1-BBB-1-B/LaPostaSeqC7-F180-1-2-2-1-BBB)F2-18-2-3-1
S4_15	S4_15 x T1	(CML312/CML442)	T1	([CML202/CML442//[DTP2WC4H255-1-2-2-BB/[[NAW5867/P30-SR]-111-2/[NAW5867/P30-SR]-25-1]-8-1-1-B-1]-1-2-2-B]-1-1-1-1-BBB-1-B/LaPostaSeqC7-F180-1-2-2-1-BBB)F2-69-7-2-1	(CML312/CML442)//([CML202/CML442//[DTP2WC4H255-1-2-2-BB/[[NAW5867/P30-SR]-111-2/[NAW5867/P30-SR]-25-1]-8-1-1-B-1]-1-2-2-B]-1-1-1-1-BBB-1-B/LaPostaSeqC7-F180-1-2-2-1-BBB)F2-69-7-2-1
S4_5	S4_5 x T6	(CKDHL0228/CML442)	T6	([CML202/CML442//[DTP2WC4H255-1-2-2-BB/[[NAW5867/P30-SR]-111-2/[NAW5867/P30-SR]-25-1]-8-1-1-B-1]-1-2-2-B]-1-1-1-1-BBB-1-B/LaPostaSeqC7-F180-1-2-2-1-BBB)F2-33-1-1-1	(CKDHL0228/CML442)//([CML202/CML442//[DTP2WC4H255-1-2-2-BB/[[NAW5867/P30-SR]-111-2/[NAW5867/P30-SR]-25-1]-8-1-1-B-1]-1-2-2-B]-1-1-1-1-BBB-1-B/LaPostaSeqC7-F180-1-2-2-1-BBB)F2-33-1-1-1
S4_12	S4_12 x T6	(CKDHL0228/CML442)	T6	([CML202/CML442//[DTP2WC4H255-1-2-2-BB/[[NAW5867/P30-SR]-111-2/[NAW5867/P30-SR]-25-1]-8-1-1-B-1]-1-2-2-B]-1-1-1-1-BBB-1-B/LaPostaSeqC7-F180-1-2-2-1-BBB)F2-69-3-1-1	(CKDHL0228/CML442)//([CML202/CML442//[DTP2WC4H255-1-2-2-BB/[[NAW5867/P30-SR]-111-2/[NAW5867/P30-SR]-25-1]-8-1-1-B-1]-1-2-2-B]-1-1-1-1-BBB-1-B/LaPostaSeqC7-F180-1-2-2-1-BBB)F2-69-3-1-1
S4_4	S4_4 x T6	(CKDHL0228/CML442)	T6	([CML202/CML442//[DTP2WC4H255-1-2-2-BB/[[NAW5867/P30-SR]-111-2/[NAW5867/P30-SR]-25-1]-8-1-1-B-1]-1-2-2-B]-1-1-1-1-BBB-1-B/LaPostaSeqC7-F180-1-2-2-1-BBB)F2-18-6-1-1	(CKDHL0228/CML442)//([CML202/CML442//[DTP2WC4H255-1-2-2-BB/[[NAW5867/P30-SR]-111-2/[NAW5867/P30-SR]-25-1]-8-1-1-B-1]-1-2-2-B]-1-1-1-1-BBB-1-B/LaPostaSeqC7-F180-1-2-2-1-BBB)F2-18-6-1-1
S4_8	S4_8 x T6	(CKDHL0228/CML442)	T6	([CML202/CML442//[DTP2WC4H255-1-2-2-BB/[[NAW5867/P30-SR]-111-2/[NAW5867/P30-SR]-25-1]-8-1-1-B-1]-1-2-2-B]-1-1-1-1-BBB-1-B/LaPostaSeqC7-F180-1-2-2-1-BBB)F2-33-7-4-1	(CKDHL0228/CML442)//([CML202/CML442//[DTP2WC4H255-1-2-2-BB/[[NAW5867/P30-SR]-111-2/[NAW5867/P30-SR]-25-1]-8-1-1-B-1]-1-2-2-B]-1-1-1-1-BBB-1-B/LaPostaSeqC7-F180-1-2-2-1-BBB)F2-33-7-4-1
S4_4	S4_4 x T1	(CML312/CML442)	T1	([CML202/CML442//[DTP2WC4H255-1-2-2-BB/[[NAW5867/P30-SR]-111-2/[NAW5867/P30-SR]-25-1]-8-1-1-B-1]-1-2-2-B]-1-1-1-1-BBB-1-B/LaPostaSeqC7-F180-1-2-2-1-BBB)F2-18-6-1-1	(CML312/CML442)//([CML202/CML442//[DTP2WC4H255-1-2-2-BB/[[NAW5867/P30-SR]-111-2/[NAW5867/P30-SR]-25-1]-8-1-1-B-1]-1-2-2-B]-1-1-1-1-BBB-1-B/LaPostaSeqC7-F180-1-2-2-1-BBB)F2-18-6-1-1
S4_8	S4_8 x T4	(CKDHL0221/CML442)	T4	([CML202/CML442//[DTP2WC4H255-1-2-2-BB/[[NAW5867/P30-SR]-111-2/[NAW5867/P30-SR]-25-1]-8-1-1-B-1]-1-2-2-B]-1-1-1-1-BBB-1-B/LaPostaSeqC7-F180-1-2-2-1-BBB)F2-33-7-4-1	(CKDHL0221/CML442)//([CML202/CML442//[DTP2WC4H255-1-2-2-BB/[[NAW5867/P30-SR]-111-2/[NAW5867/P30-SR]-25-1]-8-1-1-B-1]-1-2-2-B]-1-1-1-1-BBB-1-B/LaPostaSeqC7-F180-1-2-2-1-BBB)F2-33-7-4-1
S4_2	S4_2 x T4	(CKDHL0221/CML442)	T4	([CML202/CML442//[DTP2WC4H255-1-2-2-BB/[[NAW5867/P30-SR]-111-2/[NAW5867/P30-SR]-25-1]-8-1-1-B-1]-1-2-2-B]-1-1-1-1-BBB-1-B/LaPostaSeqC7-F180-1-2-2-1-BBB)F2-18-3-4-1	(CKDHL0221/CML442)//([CML202/CML442//[DTP2WC4H255-1-2-2-BB/[[NAW5867/P30-SR]-111-2/[NAW5867/P30-SR]-25-1]-8-1-1-B-1]-1-2-2-B]-1-1-1-1-BBB-1-B/LaPostaSeqC7-F180-1-2-2-1-BBB)F2-18-3-4-1
S4_1	S4_1 x T4	(CKDHL0221/CML442)	T4	([CML202/CML442//[DTP2WC4H255-1-2-2-BB/[[NAW5867/P30-SR]-111-2/[NAW5867/P30-SR]-25-1]-8-1-1-B-1]-1-2-2-B]-1-1-1-1-BBB-1-B/LaPostaSeqC7-F180-1-2-2-1-BBB)F2-18-2-3-1	(CKDHL0221/CML442)//([CML202/CML442//[DTP2WC4H255-1-2-2-BB/[[NAW5867/P30-SR]-111-2/[NAW5867/P30-SR]-25-1]-8-1-1-B-1]-1-2-2-B]-1-1-1-1-BBB-1-B/LaPostaSeqC7-F180-1-2-2-1-BBB)F2-18-2-3-1
S4_9	S4_9 x T1	(CML312/CML442)	T1	([CML202/CML442//[DTP2WC4H255-1-2-2-BB/[[NAW5867/P30-SR]-111-2/[NAW5867/P30-SR]-25-1]-8-1-1-B-1]-1-2-2-B]-1-1-1-1-BBB-1-B/LaPostaSeqC7-F180-1-2-2-1-BBB)F2-43-7-2-1	(CML312/CML442)//([CML202/CML442//[DTP2WC4H255-1-2-2-BB/[[NAW5867/P30-SR]-111-2/[NAW5867/P30-SR]-25-1]-8-1-1-B-1]-1-2-2-B]-1-1-1-1-BBB-1-B/LaPostaSeqC7-F180-1-2-2-1-BBB)F2-43-7-2-1
S4_7	S4_7 x T4	(CKDHL0221/CML442)	T4	([CML202/CML442//[DTP2WC4H255-1-2-2-BB/[[NAW5867/P30-SR]-111-2/[NAW5867/P30-SR]-25-1]-8-1-1-B-1]-1-2-2-B]-1-1-1-1-BBB-1-B/LaPostaSeqC7-F180-1-2-2-1-BBB)F2-33-5-2-1	(CKDHL0221/CML442)//([CML202/CML442//[DTP2WC4H255-1-2-2-BB/[[NAW5867/P30-SR]-111-2/[NAW5867/P30-SR]-25-1]-8-1-1-B-1]-1-2-2-B]-1-1-1-1-BBB-1-B/LaPostaSeqC7-F180-1-2-2-1-BBB)F2-33-5-2-1
S4_11	S4_11 x T1	(CML312/CML442)	T1	([CML202/CML442//[DTP2WC4H255-1-2-2-BB/[[NAW5867/P30-SR]-111-2/[NAW5867/P30-SR]-25-1]-8-1-1-B-1]-1-2-2-B]-1-1-1-1-BBB-1-B/LaPostaSeqC7-F180-1-2-2-1-BBB)F2-69-2-1-1	(CML312/CML442)//([CML202/CML442//[DTP2WC4H255-1-2-2-BB/[[NAW5867/P30-SR]-111-2/[NAW5867/P30-SR]-25-1]-8-1-1-B-1]-1-2-2-B]-1-1-1-1-BBB-1-B/LaPostaSeqC7-F180-1-2-2-1-BBB)F2-69-2-1-1
S4_12	S4_12 x T4	(CKDHL0221/CML442)	T4	([CML202/CML442//[DTP2WC4H255-1-2-2-BB/[[NAW5867/P30-SR]-111-2/[NAW5867/P30-SR]-25-1]-8-1-1-B-1]-1-2-2-B]-1-1-1-1-BBB-1-B/LaPostaSeqC7-F180-1-2-2-1-BBB)F2-69-3-1-1	(CKDHL0221/CML442)//([CML202/CML442//[DTP2WC4H255-1-2-2-BB/[[NAW5867/P30-SR]-111-2/[NAW5867/P30-SR]-25-1]-8-1-1-B-1]-1-2-2-B]-1-1-1-1-BBB-1-B/LaPostaSeqC7-F180-1-2-2-1-BBB)F2-69-3-1-1
S4_5	S4_5 x T4	(CKDHL0221/CML442)	T4	([CML202/CML442//[DTP2WC4H255-1-2-2-BB/[[NAW5867/P30-SR]-111-2/[NAW5867/P30-SR]-25-1]-8-1-1-B-1]-1-2-2-B]-1-1-1-1-BBB-1-B/LaPostaSeqC7-F180-1-2-2-1-BBB)F2-33-1-1-1	(CKDHL0221/CML442)//([CML202/CML442//[DTP2WC4H255-1-2-2-BB/[[NAW5867/P30-SR]-111-2/[NAW5867/P30-SR]-25-1]-8-1-1-B-1]-1-2-2-B]-1-1-1-1-BBB-1-B/LaPostaSeqC7-F180-1-2-2-1-BBB)F2-33-1-1-1
S4_3	S4_3 x T1	(CML312/CML442)	T1	([CML202/CML442//[DTP2WC4H255-1-2-2-BB/[[NAW5867/P30-SR]-111-2/[NAW5867/P30-SR]-25-1]-8-1-1-B-1]-1-2-2-B]-1-1-1-1-BBB-1-B/LaPostaSeqC7-F180-1-2-2-1-BBB)F2-18-5-1-1	(CML312/CML442)//([CML202/CML442//[DTP2WC4H255-1-2-2-BB/[[NAW5867/P30-SR]-111-2/[NAW5867/P30-SR]-25-1]-8-1-1-B-1]-1-2-2-B]-1-1-1-1-BBB-1-B/LaPostaSeqC7-F180-1-2-2-1-BBB)F2-18-5-1-1
S4_14	S4_14 x T4	(CKDHL0221/CML442)	T4	([CML202/CML442//[DTP2WC4H255-1-2-2-BB/[[NAW5867/P30-SR]-111-2/[NAW5867/P30-SR]-25-1]-8-1-1-B-1]-1-2-2-B]-1-1-1-1-BBB-1-B/LaPostaSeqC7-F180-1-2-2-1-BBB)F2-69-6-1-1	(CKDHL0221/CML442)//([CML202/CML442//[DTP2WC4H255-1-2-2-BB/[[NAW5867/P30-SR]-111-2/[NAW5867/P30-SR]-25-1]-8-1-1-B-1]-1-2-2-B]-1-1-1-1-BBB-1-B/LaPostaSeqC7-F180-1-2-2-1-BBB)F2-69-6-1-1
S4_1	S4_1 x T1	(CML312/CML442)	T1	([CML202/CML442//[DTP2WC4H255-1-2-2-BB/[[NAW5867/P30-SR]-111-2/[NAW5867/P30-SR]-25-1]-8-1-1-B-1]-1-2-2-B]-1-1-1-1-BBB-1-B/LaPostaSeqC7-F180-1-2-2-1-BBB)F2-18-2-3-1	(CML312/CML442)//([CML202/CML442//[DTP2WC4H255-1-2-2-BB/[[NAW5867/P30-SR]-111-2/[NAW5867/P30-SR]-25-1]-8-1-1-B-1]-1-2-2-B]-1-1-1-1-BBB-1-B/LaPostaSeqC7-F180-1-2-2-1-BBB)F2-18-2-3-1
S4_6	S4_6 x T4	(CKDHL0221/CML442)	T4	([CML202/CML442//[DTP2WC4H255-1-2-2-BB/[[NAW5867/P30-SR]-111-2/[NAW5867/P30-SR]-25-1]-8-1-1-B-1]-1-2-2-B]-1-1-1-1-BBB-1-B/LaPostaSeqC7-F180-1-2-2-1-BBB)F2-33-3-2-1	(CKDHL0221/CML442)//([CML202/CML442//[DTP2WC4H255-1-2-2-BB/[[NAW5867/P30-SR]-111-2/[NAW5867/P30-SR]-25-1]-8-1-1-B-1]-1-2-2-B]-1-1-1-1-BBB-1-B/LaPostaSeqC7-F180-1-2-2-1-BBB)F2-33-3-2-1
S4_3	S4_3 x T6	(CKDHL0228/CML442)	T6	([CML202/CML442//[DTP2WC4H255-1-2-2-BB/[[NAW5867/P30-SR]-111-2/[NAW5867/P30-SR]-25-1]-8-1-1-B-1]-1-2-2-B]-1-1-1-1-BBB-1-B/LaPostaSeqC7-F180-1-2-2-1-BBB)F2-18-5-1-1	(CKDHL0228/CML442)//([CML202/CML442//[DTP2WC4H255-1-2-2-BB/[[NAW5867/P30-SR]-111-2/[NAW5867/P30-SR]-25-1]-8-1-1-B-1]-1-2-2-B]-1-1-1-1-BBB-1-B/LaPostaSeqC7-F180-1-2-2-1-BBB)F2-18-5-1-1
S4_13	S4_13 x T6	(CKDHL0228/CML442)	T6	([CML202/CML442//[DTP2WC4H255-1-2-2-BB/[[NAW5867/P30-SR]-111-2/[NAW5867/P30-SR]-25-1]-8-1-1-B-1]-1-2-2-B]-1-1-1-1-BBB-1-B/LaPostaSeqC7-F180-1-2-2-1-BBB)F2-69-4-3-1	(CKDHL0228/CML442)//([CML202/CML442//[DTP2WC4H255-1-2-2-BB/[[NAW5867/P30-SR]-111-2/[NAW5867/P30-SR]-25-1]-8-1-1-B-1]-1-2-2-B]-1-1-1-1-BBB-1-B/LaPostaSeqC7-F180-1-2-2-1-BBB)F2-69-4-3-1
S4_10	S4_10 x T1	(CML312/CML442)	T1	([CML202/CML442//[DTP2WC4H255-1-2-2-BB/[[NAW5867/P30-SR]-111-2/[NAW5867/P30-SR]-25-1]-8-1-1-B-1]-1-2-2-B]-1-1-1-1-BBB-1-B/LaPostaSeqC7-F180-1-2-2-1-BBB)F2-58-5-1-1	(CML312/CML442)//([CML202/CML442//[DTP2WC4H255-1-2-2-BB/[[NAW5867/P30-SR]-111-2/[NAW5867/P30-SR]-25-1]-8-1-1-B-1]-1-2-2-B]-1-1-1-1-BBB-1-B/LaPostaSeqC7-F180-1-2-2-1-BBB)F2-58-5-1-1
S4_13	S4_13 x T4	(CKDHL0221/CML442)	T4	([CML202/CML442//[DTP2WC4H255-1-2-2-BB/[[NAW5867/P30-SR]-111-2/[NAW5867/P30-SR]-25-1]-8-1-1-B-1]-1-2-2-B]-1-1-1-1-BBB-1-B/LaPostaSeqC7-F180-1-2-2-1-BBB)F2-69-4-3-1	(CKDHL0221/CML442)//([CML202/CML442//[DTP2WC4H255-1-2-2-BB/[[NAW5867/P30-SR]-111-2/[NAW5867/P30-SR]-25-1]-8-1-1-B-1]-1-2-2-B]-1-1-1-1-BBB-1-B/LaPostaSeqC7-F180-1-2-2-1-BBB)F2-69-4-3-1
S4_11	S4_11 x T6	(CKDHL0228/CML442)	T6	([CML202/CML442//[DTP2WC4H255-1-2-2-BB/[[NAW5867/P30-SR]-111-2/[NAW5867/P30-SR]-25-1]-8-1-1-B-1]-1-2-2-B]-1-1-1-1-BBB-1-B/LaPostaSeqC7-F180-1-2-2-1-BBB)F2-69-2-1-1	(CKDHL0228/CML442)//([CML202/CML442//[DTP2WC4H255-1-2-2-BB/[[NAW5867/P30-SR]-111-2/[NAW5867/P30-SR]-25-1]-8-1-1-B-1]-1-2-2-B]-1-1-1-1-BBB-1-B/LaPostaSeqC7-F180-1-2-2-1-BBB)F2-69-2-1-1
S4_10	S4_10 x T6	(CKDHL0228/CML442)	T6	([CML202/CML442//[DTP2WC4H255-1-2-2-BB/[[NAW5867/P30-SR]-111-2/[NAW5867/P30-SR]-25-1]-8-1-1-B-1]-1-2-2-B]-1-1-1-1-BBB-1-B/LaPostaSeqC7-F180-1-2-2-1-BBB)F2-58-5-1-1	(CKDHL0228/CML442)//([CML202/CML442//[DTP2WC4H255-1-2-2-BB/[[NAW5867/P30-SR]-111-2/[NAW5867/P30-SR]-25-1]-8-1-1-B-1]-1-2-2-B]-1-1-1-1-BBB-1-B/LaPostaSeqC7-F180-1-2-2-1-BBB)F2-58-5-1-1
S4_4	S4_4 x T4	(CKDHL0221/CML442)	T4	([CML202/CML442//[DTP2WC4H255-1-2-2-BB/[[NAW5867/P30-SR]-111-2/[NAW5867/P30-SR]-25-1]-8-1-1-B-1]-1-2-2-B]-1-1-1-1-BBB-1-B/LaPostaSeqC7-F180-1-2-2-1-BBB)F2-18-6-1-1	(CKDHL0221/CML442)//([CML202/CML442//[DTP2WC4H255-1-2-2-BB/[[NAW5867/P30-SR]-111-2/[NAW5867/P30-SR]-25-1]-8-1-1-B-1]-1-2-2-B]-1-1-1-1-BBB-1-B/LaPostaSeqC7-F180-1-2-2-1-BBB)F2-18-6-1-1
S4_12	S4_12 x T1	(CML312/CML442)	T1	([CML202/CML442//[DTP2WC4H255-1-2-2-BB/[[NAW5867/P30-SR]-111-2/[NAW5867/P30-SR]-25-1]-8-1-1-B-1]-1-2-2-B]-1-1-1-1-BBB-1-B/LaPostaSeqC7-F180-1-2-2-1-BBB)F2-69-3-1-1	(CML312/CML442)//([CML202/CML442//[DTP2WC4H255-1-2-2-BB/[[NAW5867/P30-SR]-111-2/[NAW5867/P30-SR]-25-1]-8-1-1-B-1]-1-2-2-B]-1-1-1-1-BBB-1-B/LaPostaSeqC7-F180-1-2-2-1-BBB)F2-69-3-1-1
S4_14	S4_14 x T6	(CKDHL0228/CML442)	T6	([CML202/CML442//[DTP2WC4H255-1-2-2-BB/[[NAW5867/P30-SR]-111-2/[NAW5867/P30-SR]-25-1]-8-1-1-B-1]-1-2-2-B]-1-1-1-1-BBB-1-B/LaPostaSeqC7-F180-1-2-2-1-BBB)F2-69-6-1-1	(CKDHL0228/CML442)//([CML202/CML442//[DTP2WC4H255-1-2-2-BB/[[NAW5867/P30-SR]-111-2/[NAW5867/P30-SR]-25-1]-8-1-1-B-1]-1-2-2-B]-1-1-1-1-BBB-1-B/LaPostaSeqC7-F180-1-2-2-1-BBB)F2-69-6-1-1
S4_8	S4_8 x T1	(CML312/CML442)	T1	([CML202/CML442//[DTP2WC4H255-1-2-2-BB/[[NAW5867/P30-SR]-111-2/[NAW5867/P30-SR]-25-1]-8-1-1-B-1]-1-2-2-B]-1-1-1-1-BBB-1-B/LaPostaSeqC7-F180-1-2-2-1-BBB)F2-33-7-4-1	(CML312/CML442)//([CML202/CML442//[DTP2WC4H255-1-2-2-BB/[[NAW5867/P30-SR]-111-2/[NAW5867/P30-SR]-25-1]-8-1-1-B-1]-1-2-2-B]-1-1-1-1-BBB-1-B/LaPostaSeqC7-F180-1-2-2-1-BBB)F2-33-7-4-1
S4_5	S4_5 x T1	(CML312/CML442)	T1	([CML202/CML442//[DTP2WC4H255-1-2-2-BB/[[NAW5867/P30-SR]-111-2/[NAW5867/P30-SR]-25-1]-8-1-1-B-1]-1-2-2-B]-1-1-1-1-BBB-1-B/LaPostaSeqC7-F180-1-2-2-1-BBB)F2-33-1-1-1	(CML312/CML442)//([CML202/CML442//[DTP2WC4H255-1-2-2-BB/[[NAW5867/P30-SR]-111-2/[NAW5867/P30-SR]-25-1]-8-1-1-B-1]-1-2-2-B]-1-1-1-1-BBB-1-B/LaPostaSeqC7-F180-1-2-2-1-BBB)F2-33-1-1-1
S4_9	S4_9 x T6	(CKDHL0228/CML442)	T6	([CML202/CML442//[DTP2WC4H255-1-2-2-BB/[[NAW5867/P30-SR]-111-2/[NAW5867/P30-SR]-25-1]-8-1-1-B-1]-1-2-2-B]-1-1-1-1-BBB-1-B/LaPostaSeqC7-F180-1-2-2-1-BBB)F2-43-7-2-1	(CKDHL0228/CML442)//([CML202/CML442//[DTP2WC4H255-1-2-2-BB/[[NAW5867/P30-SR]-111-2/[NAW5867/P30-SR]-25-1]-8-1-1-B-1]-1-2-2-B]-1-1-1-1-BBB-1-B/LaPostaSeqC7-F180-1-2-2-1-BBB)F2-43-7-2-1
S4_15	S4_15 x T6	(CKDHL0228/CML442)	T6	([CML202/CML442//[DTP2WC4H255-1-2-2-BB/[[NAW5867/P30-SR]-111-2/[NAW5867/P30-SR]-25-1]-8-1-1-B-1]-1-2-2-B]-1-1-1-1-BBB-1-B/LaPostaSeqC7-F180-1-2-2-1-BBB)F2-69-7-2-1	(CKDHL0228/CML442)//([CML202/CML442//[DTP2WC4H255-1-2-2-BB/[[NAW5867/P30-SR]-111-2/[NAW5867/P30-SR]-25-1]-8-1-1-B-1]-1-2-2-B]-1-1-1-1-BBB-1-B/LaPostaSeqC7-F180-1-2-2-1-BBB)F2-69-7-2-1
S4_9	S4_9 x T4	(CKDHL0221/CML442)	T4	([CML202/CML442//[DTP2WC4H255-1-2-2-BB/[[NAW5867/P30-SR]-111-2/[NAW5867/P30-SR]-25-1]-8-1-1-B-1]-1-2-2-B]-1-1-1-1-BBB-1-B/LaPostaSeqC7-F180-1-2-2-1-BBB)F2-43-7-2-1	(CKDHL0221/CML442)//([CML202/CML442//[DTP2WC4H255-1-2-2-BB/[[NAW5867/P30-SR]-111-2/[NAW5867/P30-SR]-25-1]-8-1-1-B-1]-1-2-2-B]-1-1-1-1-BBB-1-B/LaPostaSeqC7-F180-1-2-2-1-BBB)F2-43-7-2-1
S4_2	S4_2 x T1	(CML312/CML442)	T1	([CML202/CML442//[DTP2WC4H255-1-2-2-BB/[[NAW5867/P30-SR]-111-2/[NAW5867/P30-SR]-25-1]-8-1-1-B-1]-1-2-2-B]-1-1-1-1-BBB-1-B/LaPostaSeqC7-F180-1-2-2-1-BBB)F2-18-3-4-1	(CML312/CML442)//([CML202/CML442//[DTP2WC4H255-1-2-2-BB/[[NAW5867/P30-SR]-111-2/[NAW5867/P30-SR]-25-1]-8-1-1-B-1]-1-2-2-B]-1-1-1-1-BBB-1-B/LaPostaSeqC7-F180-1-2-2-1-BBB)F2-18-3-4-1
S4_14	S4_14 x T1	(CML312/CML442)	T1	([CML202/CML442//[DTP2WC4H255-1-2-2-BB/[[NAW5867/P30-SR]-111-2/[NAW5867/P30-SR]-25-1]-8-1-1-B-1]-1-2-2-B]-1-1-1-1-BBB-1-B/LaPostaSeqC7-F180-1-2-2-1-BBB)F2-69-6-1-1	(CML312/CML442)//([CML202/CML442//[DTP2WC4H255-1-2-2-BB/[[NAW5867/P30-SR]-111-2/[NAW5867/P30-SR]-25-1]-8-1-1-B-1]-1-2-2-B]-1-1-1-1-BBB-1-B/LaPostaSeqC7-F180-1-2-2-1-BBB)F2-69-6-1-1
S4_13	S4_13 x T1	(CML312/CML442)	T1	([CML202/CML442//[DTP2WC4H255-1-2-2-BB/[[NAW5867/P30-SR]-111-2/[NAW5867/P30-SR]-25-1]-8-1-1-B-1]-1-2-2-B]-1-1-1-1-BBB-1-B/LaPostaSeqC7-F180-1-2-2-1-BBB)F2-69-4-3-1	(CML312/CML442)//([CML202/CML442//[DTP2WC4H255-1-2-2-BB/[[NAW5867/P30-SR]-111-2/[NAW5867/P30-SR]-25-1]-8-1-1-B-1]-1-2-2-B]-1-1-1-1-BBB-1-B/LaPostaSeqC7-F180-1-2-2-1-BBB)F2-69-4-3-1
S5_3	S5_3 x T6	(CKDHL0228/CML442)	T6	([CML202/CML442//[DTP2WC4H255-1-2-2-BB/[[NAW5867/P30-SR]-111-2/[NAW5867/P30-SR]-25-1]-8-1-1-B-1]-1-2-2-B]-1-1-1-1-BBB-1-B/LaPostaSeqC7-F180-1-2-2-1-BBB)F2-72-4-1-1	(CKDHL0228/CML442)//([CML202/CML442//[DTP2WC4H255-1-2-2-BB/[[NAW5867/P30-SR]-111-2/[NAW5867/P30-SR]-25-1]-8-1-1-B-1]-1-2-2-B]-1-1-1-1-BBB-1-B/LaPostaSeqC7-F180-1-2-2-1-BBB)F2-72-4-1-1
S5_16	S5_16 x T6	(CKDHL0228/CML442)	T6	([CML202/CML442//[DTP2WC4H255-1-2-2-BB/[[NAW5867/P30-SR]-111-2/[NAW5867/P30-SR]-25-1]-8-1-1-B-1]-1-2-2-B]-1-1-1-1-BBB-1-B/LaPostaSeqC7-F180-1-2-2-1-BBB)F2-150-4-1-1	(CKDHL0228/CML442)//([CML202/CML442//[DTP2WC4H255-1-2-2-BB/[[NAW5867/P30-SR]-111-2/[NAW5867/P30-SR]-25-1]-8-1-1-B-1]-1-2-2-B]-1-1-1-1-BBB-1-B/LaPostaSeqC7-F180-1-2-2-1-BBB)F2-150-4-1-1
S5_12	S5_12 x T4	(CKDHL0221/CML442)	T4	([CML202/CML442//[DTP2WC4H255-1-2-2-BB/[[NAW5867/P30-SR]-111-2/[NAW5867/P30-SR]-25-1]-8-1-1-B-1]-1-2-2-B]-1-1-1-1-BBB-1-B/LaPostaSeqC7-F180-1-2-2-1-BBB)F2-128-3-1-1	(CKDHL0221/CML442)//([CML202/CML442//[DTP2WC4H255-1-2-2-BB/[[NAW5867/P30-SR]-111-2/[NAW5867/P30-SR]-25-1]-8-1-1-B-1]-1-2-2-B]-1-1-1-1-BBB-1-B/LaPostaSeqC7-F180-1-2-2-1-BBB)F2-128-3-1-1
S5_11	S5_11 x T4	(CKDHL0221/CML442)	T4	([CML202/CML442//[DTP2WC4H255-1-2-2-BB/[[NAW5867/P30-SR]-111-2/[NAW5867/P30-SR]-25-1]-8-1-1-B-1]-1-2-2-B]-1-1-1-1-BBB-1-B/LaPostaSeqC7-F180-1-2-2-1-BBB)F2-128-1-1-1	(CKDHL0221/CML442)//([CML202/CML442//[DTP2WC4H255-1-2-2-BB/[[NAW5867/P30-SR]-111-2/[NAW5867/P30-SR]-25-1]-8-1-1-B-1]-1-2-2-B]-1-1-1-1-BBB-1-B/LaPostaSeqC7-F180-1-2-2-1-BBB)F2-128-1-1-1
S5_6	S5_6 x T1	(CML312/CML442)	T1	([CML202/CML442//[DTP2WC4H255-1-2-2-BB/[[NAW5867/P30-SR]-111-2/[NAW5867/P30-SR]-25-1]-8-1-1-B-1]-1-2-2-B]-1-1-1-1-BBB-1-B/LaPostaSeqC7-F180-1-2-2-1-BBB)F2-72-8-3-1	(CML312/CML442)//([CML202/CML442//[DTP2WC4H255-1-2-2-BB/[[NAW5867/P30-SR]-111-2/[NAW5867/P30-SR]-25-1]-8-1-1-B-1]-1-2-2-B]-1-1-1-1-BBB-1-B/LaPostaSeqC7-F180-1-2-2-1-BBB)F2-72-8-3-1
S5_8	S5_8 x T1	(CML312/CML442)	T1	([CML202/CML442//[DTP2WC4H255-1-2-2-BB/[[NAW5867/P30-SR]-111-2/[NAW5867/P30-SR]-25-1]-8-1-1-B-1]-1-2-2-B]-1-1-1-1-BBB-1-B/LaPostaSeqC7-F180-1-2-2-1-BBB)F2-87-3-3-1	(CML312/CML442)//([CML202/CML442//[DTP2WC4H255-1-2-2-BB/[[NAW5867/P30-SR]-111-2/[NAW5867/P30-SR]-25-1]-8-1-1-B-1]-1-2-2-B]-1-1-1-1-BBB-1-B/LaPostaSeqC7-F180-1-2-2-1-BBB)F2-87-3-3-1
S5_4	S5_4 x T6	(CKDHL0228/CML442)	T6	([CML202/CML442//[DTP2WC4H255-1-2-2-BB/[[NAW5867/P30-SR]-111-2/[NAW5867/P30-SR]-25-1]-8-1-1-B-1]-1-2-2-B]-1-1-1-1-BBB-1-B/LaPostaSeqC7-F180-1-2-2-1-BBB)F2-72-5-6-1	(CKDHL0228/CML442)//([CML202/CML442//[DTP2WC4H255-1-2-2-BB/[[NAW5867/P30-SR]-111-2/[NAW5867/P30-SR]-25-1]-8-1-1-B-1]-1-2-2-B]-1-1-1-1-BBB-1-B/LaPostaSeqC7-F180-1-2-2-1-BBB)F2-72-5-6-1
S5_5	S5_5 x T4	(CKDHL0221/CML442)	T4	([CML202/CML442//[DTP2WC4H255-1-2-2-BB/[[NAW5867/P30-SR]-111-2/[NAW5867/P30-SR]-25-1]-8-1-1-B-1]-1-2-2-B]-1-1-1-1-BBB-1-B/LaPostaSeqC7-F180-1-2-2-1-BBB)F2-72-6-3-1	(CKDHL0221/CML442)//([CML202/CML442//[DTP2WC4H255-1-2-2-BB/[[NAW5867/P30-SR]-111-2/[NAW5867/P30-SR]-25-1]-8-1-1-B-1]-1-2-2-B]-1-1-1-1-BBB-1-B/LaPostaSeqC7-F180-1-2-2-1-BBB)F2-72-6-3-1
S5_12	S5_12 x T1	(CML312/CML442)	T1	([CML202/CML442//[DTP2WC4H255-1-2-2-BB/[[NAW5867/P30-SR]-111-2/[NAW5867/P30-SR]-25-1]-8-1-1-B-1]-1-2-2-B]-1-1-1-1-BBB-1-B/LaPostaSeqC7-F180-1-2-2-1-BBB)F2-128-3-1-1	(CML312/CML442)//([CML202/CML442//[DTP2WC4H255-1-2-2-BB/[[NAW5867/P30-SR]-111-2/[NAW5867/P30-SR]-25-1]-8-1-1-B-1]-1-2-2-B]-1-1-1-1-BBB-1-B/LaPostaSeqC7-F180-1-2-2-1-BBB)F2-128-3-1-1
S5_7	S5_7 x T6	(CKDHL0228/CML442)	T6	([CML202/CML442//[DTP2WC4H255-1-2-2-BB/[[NAW5867/P30-SR]-111-2/[NAW5867/P30-SR]-25-1]-8-1-1-B-1]-1-2-2-B]-1-1-1-1-BBB-1-B/LaPostaSeqC7-F180-1-2-2-1-BBB)F2-87-2-3-1	(CKDHL0228/CML442)//([CML202/CML442//[DTP2WC4H255-1-2-2-BB/[[NAW5867/P30-SR]-111-2/[NAW5867/P30-SR]-25-1]-8-1-1-B-1]-1-2-2-B]-1-1-1-1-BBB-1-B/LaPostaSeqC7-F180-1-2-2-1-BBB)F2-87-2-3-1
S5_9	S5_9 x T1	(CML312/CML442)	T1	([CML202/CML442//[DTP2WC4H255-1-2-2-BB/[[NAW5867/P30-SR]-111-2/[NAW5867/P30-SR]-25-1]-8-1-1-B-1]-1-2-2-B]-1-1-1-1-BBB-1-B/LaPostaSeqC7-F180-1-2-2-1-BBB)F2-87-4-2-1	(CML312/CML442)//([CML202/CML442//[DTP2WC4H255-1-2-2-BB/[[NAW5867/P30-SR]-111-2/[NAW5867/P30-SR]-25-1]-8-1-1-B-1]-1-2-2-B]-1-1-1-1-BBB-1-B/LaPostaSeqC7-F180-1-2-2-1-BBB)F2-87-4-2-1
S5_2	S5_2 x T4	(CKDHL0221/CML442)	T4	([CML202/CML442//[DTP2WC4H255-1-2-2-BB/[[NAW5867/P30-SR]-111-2/[NAW5867/P30-SR]-25-1]-8-1-1-B-1]-1-2-2-B]-1-1-1-1-BBB-1-B/LaPostaSeqC7-F180-1-2-2-1-BBB)F2-72-2-2-1	(CKDHL0221/CML442)//([CML202/CML442//[DTP2WC4H255-1-2-2-BB/[[NAW5867/P30-SR]-111-2/[NAW5867/P30-SR]-25-1]-8-1-1-B-1]-1-2-2-B]-1-1-1-1-BBB-1-B/LaPostaSeqC7-F180-1-2-2-1-BBB)F2-72-2-2-1
S5_6	S5_6 x T6	(CKDHL0228/CML442)	T6	([CML202/CML442//[DTP2WC4H255-1-2-2-BB/[[NAW5867/P30-SR]-111-2/[NAW5867/P30-SR]-25-1]-8-1-1-B-1]-1-2-2-B]-1-1-1-1-BBB-1-B/LaPostaSeqC7-F180-1-2-2-1-BBB)F2-72-8-3-1	(CKDHL0228/CML442)//([CML202/CML442//[DTP2WC4H255-1-2-2-BB/[[NAW5867/P30-SR]-111-2/[NAW5867/P30-SR]-25-1]-8-1-1-B-1]-1-2-2-B]-1-1-1-1-BBB-1-B/LaPostaSeqC7-F180-1-2-2-1-BBB)F2-72-8-3-1
S5_17	S5_17 x T6	(CKDHL0228/CML442)	T6	([CML202/CML442//[DTP2WC4H255-1-2-2-BB/[[NAW5867/P30-SR]-111-2/[NAW5867/P30-SR]-25-1]-8-1-1-B-1]-1-2-2-B]-1-1-1-1-BBB-1-B/LaPostaSeqC7-F180-1-2-2-1-BBB)F2-150-7-2-1	(CKDHL0228/CML442)//([CML202/CML442//[DTP2WC4H255-1-2-2-BB/[[NAW5867/P30-SR]-111-2/[NAW5867/P30-SR]-25-1]-8-1-1-B-1]-1-2-2-B]-1-1-1-1-BBB-1-B/LaPostaSeqC7-F180-1-2-2-1-BBB)F2-150-7-2-1
S5_14	S5_14 x T1	(CML312/CML442)	T1	([CML202/CML442//[DTP2WC4H255-1-2-2-BB/[[NAW5867/P30-SR]-111-2/[NAW5867/P30-SR]-25-1]-8-1-1-B-1]-1-2-2-B]-1-1-1-1-BBB-1-B/LaPostaSeqC7-F180-1-2-2-1-BBB)F2-150-2-2-1	(CML312/CML442)//([CML202/CML442//[DTP2WC4H255-1-2-2-BB/[[NAW5867/P30-SR]-111-2/[NAW5867/P30-SR]-25-1]-8-1-1-B-1]-1-2-2-B]-1-1-1-1-BBB-1-B/LaPostaSeqC7-F180-1-2-2-1-BBB)F2-150-2-2-1
S5_16	S5_16 x T4	(CKDHL0221/CML442)	T4	([CML202/CML442//[DTP2WC4H255-1-2-2-BB/[[NAW5867/P30-SR]-111-2/[NAW5867/P30-SR]-25-1]-8-1-1-B-1]-1-2-2-B]-1-1-1-1-BBB-1-B/LaPostaSeqC7-F180-1-2-2-1-BBB)F2-150-4-1-1	(CKDHL0221/CML442)//([CML202/CML442//[DTP2WC4H255-1-2-2-BB/[[NAW5867/P30-SR]-111-2/[NAW5867/P30-SR]-25-1]-8-1-1-B-1]-1-2-2-B]-1-1-1-1-BBB-1-B/LaPostaSeqC7-F180-1-2-2-1-BBB)F2-150-4-1-1
S5_10	S5_10 x T6	(CKDHL0228/CML442)	T6	([CML202/CML442//[DTP2WC4H255-1-2-2-BB/[[NAW5867/P30-SR]-111-2/[NAW5867/P30-SR]-25-1]-8-1-1-B-1]-1-2-2-B]-1-1-1-1-BBB-1-B/LaPostaSeqC7-F180-1-2-2-1-BBB)F2-87-6-5-1	(CKDHL0228/CML442)//([CML202/CML442//[DTP2WC4H255-1-2-2-BB/[[NAW5867/P30-SR]-111-2/[NAW5867/P30-SR]-25-1]-8-1-1-B-1]-1-2-2-B]-1-1-1-1-BBB-1-B/LaPostaSeqC7-F180-1-2-2-1-BBB)F2-87-6-5-1
S5_2	S5_2 x T6	(CKDHL0228/CML442)	T6	([CML202/CML442//[DTP2WC4H255-1-2-2-BB/[[NAW5867/P30-SR]-111-2/[NAW5867/P30-SR]-25-1]-8-1-1-B-1]-1-2-2-B]-1-1-1-1-BBB-1-B/LaPostaSeqC7-F180-1-2-2-1-BBB)F2-72-2-2-1	(CKDHL0228/CML442)//([CML202/CML442//[DTP2WC4H255-1-2-2-BB/[[NAW5867/P30-SR]-111-2/[NAW5867/P30-SR]-25-1]-8-1-1-B-1]-1-2-2-B]-1-1-1-1-BBB-1-B/LaPostaSeqC7-F180-1-2-2-1-BBB)F2-72-2-2-1
S5_8	S5_8 x T4	(CKDHL0221/CML442)	T4	([CML202/CML442//[DTP2WC4H255-1-2-2-BB/[[NAW5867/P30-SR]-111-2/[NAW5867/P30-SR]-25-1]-8-1-1-B-1]-1-2-2-B]-1-1-1-1-BBB-1-B/LaPostaSeqC7-F180-1-2-2-1-BBB)F2-87-3-3-1	(CKDHL0221/CML442)//([CML202/CML442//[DTP2WC4H255-1-2-2-BB/[[NAW5867/P30-SR]-111-2/[NAW5867/P30-SR]-25-1]-8-1-1-B-1]-1-2-2-B]-1-1-1-1-BBB-1-B/LaPostaSeqC7-F180-1-2-2-1-BBB)F2-87-3-3-1
S5_7	S5_7 x T1	(CML312/CML442)	T1	([CML202/CML442//[DTP2WC4H255-1-2-2-BB/[[NAW5867/P30-SR]-111-2/[NAW5867/P30-SR]-25-1]-8-1-1-B-1]-1-2-2-B]-1-1-1-1-BBB-1-B/LaPostaSeqC7-F180-1-2-2-1-BBB)F2-87-2-3-1	(CML312/CML442)//([CML202/CML442//[DTP2WC4H255-1-2-2-BB/[[NAW5867/P30-SR]-111-2/[NAW5867/P30-SR]-25-1]-8-1-1-B-1]-1-2-2-B]-1-1-1-1-BBB-1-B/LaPostaSeqC7-F180-1-2-2-1-BBB)F2-87-2-3-1
S5_1	S5_1 x T6	(CKDHL0228/CML442)	T6	([CML202/CML442//[DTP2WC4H255-1-2-2-BB/[[NAW5867/P30-SR]-111-2/[NAW5867/P30-SR]-25-1]-8-1-1-B-1]-1-2-2-B]-1-1-1-1-BBB-1-B/LaPostaSeqC7-F180-1-2-2-1-BBB)F2-72-1-7-1	(CKDHL0228/CML442)//([CML202/CML442//[DTP2WC4H255-1-2-2-BB/[[NAW5867/P30-SR]-111-2/[NAW5867/P30-SR]-25-1]-8-1-1-B-1]-1-2-2-B]-1-1-1-1-BBB-1-B/LaPostaSeqC7-F180-1-2-2-1-BBB)F2-72-1-7-1
S5_14	S5_14 x T6	(CKDHL0228/CML442)	T6	([CML202/CML442//[DTP2WC4H255-1-2-2-BB/[[NAW5867/P30-SR]-111-2/[NAW5867/P30-SR]-25-1]-8-1-1-B-1]-1-2-2-B]-1-1-1-1-BBB-1-B/LaPostaSeqC7-F180-1-2-2-1-BBB)F2-150-2-2-1	(CKDHL0228/CML442)//([CML202/CML442//[DTP2WC4H255-1-2-2-BB/[[NAW5867/P30-SR]-111-2/[NAW5867/P30-SR]-25-1]-8-1-1-B-1]-1-2-2-B]-1-1-1-1-BBB-1-B/LaPostaSeqC7-F180-1-2-2-1-BBB)F2-150-2-2-1
S5_3	S5_3 x T1	(CML312/CML442)	T1	([CML202/CML442//[DTP2WC4H255-1-2-2-BB/[[NAW5867/P30-SR]-111-2/[NAW5867/P30-SR]-25-1]-8-1-1-B-1]-1-2-2-B]-1-1-1-1-BBB-1-B/LaPostaSeqC7-F180-1-2-2-1-BBB)F2-72-4-1-1	(CML312/CML442)//([CML202/CML442//[DTP2WC4H255-1-2-2-BB/[[NAW5867/P30-SR]-111-2/[NAW5867/P30-SR]-25-1]-8-1-1-B-1]-1-2-2-B]-1-1-1-1-BBB-1-B/LaPostaSeqC7-F180-1-2-2-1-BBB)F2-72-4-1-1
S5_10	S5_10 x T4	(CKDHL0221/CML442)	T4	([CML202/CML442//[DTP2WC4H255-1-2-2-BB/[[NAW5867/P30-SR]-111-2/[NAW5867/P30-SR]-25-1]-8-1-1-B-1]-1-2-2-B]-1-1-1-1-BBB-1-B/LaPostaSeqC7-F180-1-2-2-1-BBB)F2-87-6-5-1	(CKDHL0221/CML442)//([CML202/CML442//[DTP2WC4H255-1-2-2-BB/[[NAW5867/P30-SR]-111-2/[NAW5867/P30-SR]-25-1]-8-1-1-B-1]-1-2-2-B]-1-1-1-1-BBB-1-B/LaPostaSeqC7-F180-1-2-2-1-BBB)F2-87-6-5-1
S5_9	S5_9 x T4	(CKDHL0221/CML442)	T4	([CML202/CML442//[DTP2WC4H255-1-2-2-BB/[[NAW5867/P30-SR]-111-2/[NAW5867/P30-SR]-25-1]-8-1-1-B-1]-1-2-2-B]-1-1-1-1-BBB-1-B/LaPostaSeqC7-F180-1-2-2-1-BBB)F2-87-4-2-1	(CKDHL0221/CML442)//([CML202/CML442//[DTP2WC4H255-1-2-2-BB/[[NAW5867/P30-SR]-111-2/[NAW5867/P30-SR]-25-1]-8-1-1-B-1]-1-2-2-B]-1-1-1-1-BBB-1-B/LaPostaSeqC7-F180-1-2-2-1-BBB)F2-87-4-2-1
S5_6	S5_6 x T4	(CKDHL0221/CML442)	T4	([CML202/CML442//[DTP2WC4H255-1-2-2-BB/[[NAW5867/P30-SR]-111-2/[NAW5867/P30-SR]-25-1]-8-1-1-B-1]-1-2-2-B]-1-1-1-1-BBB-1-B/LaPostaSeqC7-F180-1-2-2-1-BBB)F2-72-8-3-1	(CKDHL0221/CML442)//([CML202/CML442//[DTP2WC4H255-1-2-2-BB/[[NAW5867/P30-SR]-111-2/[NAW5867/P30-SR]-25-1]-8-1-1-B-1]-1-2-2-B]-1-1-1-1-BBB-1-B/LaPostaSeqC7-F180-1-2-2-1-BBB)F2-72-8-3-1
S5_15	S5_15 x T1	(CML312/CML442)	T1	([CML202/CML442//[DTP2WC4H255-1-2-2-BB/[[NAW5867/P30-SR]-111-2/[NAW5867/P30-SR]-25-1]-8-1-1-B-1]-1-2-2-B]-1-1-1-1-BBB-1-B/LaPostaSeqC7-F180-1-2-2-1-BBB)F2-150-3-5-1	(CML312/CML442)//([CML202/CML442//[DTP2WC4H255-1-2-2-BB/[[NAW5867/P30-SR]-111-2/[NAW5867/P30-SR]-25-1]-8-1-1-B-1]-1-2-2-B]-1-1-1-1-BBB-1-B/LaPostaSeqC7-F180-1-2-2-1-BBB)F2-150-3-5-1
S5_4	S5_4 x T1	(CML312/CML442)	T1	([CML202/CML442//[DTP2WC4H255-1-2-2-BB/[[NAW5867/P30-SR]-111-2/[NAW5867/P30-SR]-25-1]-8-1-1-B-1]-1-2-2-B]-1-1-1-1-BBB-1-B/LaPostaSeqC7-F180-1-2-2-1-BBB)F2-72-5-6-1	(CML312/CML442)//([CML202/CML442//[DTP2WC4H255-1-2-2-BB/[[NAW5867/P30-SR]-111-2/[NAW5867/P30-SR]-25-1]-8-1-1-B-1]-1-2-2-B]-1-1-1-1-BBB-1-B/LaPostaSeqC7-F180-1-2-2-1-BBB)F2-72-5-6-1
S5_13	S5_13 x T6	(CKDHL0228/CML442)	T6	([CML202/CML442//[DTP2WC4H255-1-2-2-BB/[[NAW5867/P30-SR]-111-2/[NAW5867/P30-SR]-25-1]-8-1-1-B-1]-1-2-2-B]-1-1-1-1-BBB-1-B/LaPostaSeqC7-F180-1-2-2-1-BBB)F2-140-5-1-1	(CKDHL0228/CML442)//([CML202/CML442//[DTP2WC4H255-1-2-2-BB/[[NAW5867/P30-SR]-111-2/[NAW5867/P30-SR]-25-1]-8-1-1-B-1]-1-2-2-B]-1-1-1-1-BBB-1-B/LaPostaSeqC7-F180-1-2-2-1-BBB)F2-140-5-1-1
S5_1	S5_1 x T4	(CKDHL0221/CML442)	T4	([CML202/CML442//[DTP2WC4H255-1-2-2-BB/[[NAW5867/P30-SR]-111-2/[NAW5867/P30-SR]-25-1]-8-1-1-B-1]-1-2-2-B]-1-1-1-1-BBB-1-B/LaPostaSeqC7-F180-1-2-2-1-BBB)F2-72-1-7-1	(CKDHL0221/CML442)//([CML202/CML442//[DTP2WC4H255-1-2-2-BB/[[NAW5867/P30-SR]-111-2/[NAW5867/P30-SR]-25-1]-8-1-1-B-1]-1-2-2-B]-1-1-1-1-BBB-1-B/LaPostaSeqC7-F180-1-2-2-1-BBB)F2-72-1-7-1
S5_5	S5_5 x T1	(CML312/CML442)	T1	([CML202/CML442//[DTP2WC4H255-1-2-2-BB/[[NAW5867/P30-SR]-111-2/[NAW5867/P30-SR]-25-1]-8-1-1-B-1]-1-2-2-B]-1-1-1-1-BBB-1-B/LaPostaSeqC7-F180-1-2-2-1-BBB)F2-72-6-3-1	(CML312/CML442)//([CML202/CML442//[DTP2WC4H255-1-2-2-BB/[[NAW5867/P30-SR]-111-2/[NAW5867/P30-SR]-25-1]-8-1-1-B-1]-1-2-2-B]-1-1-1-1-BBB-1-B/LaPostaSeqC7-F180-1-2-2-1-BBB)F2-72-6-3-1
S5_15	S5_15 x T4	(CKDHL0221/CML442)	T4	([CML202/CML442//[DTP2WC4H255-1-2-2-BB/[[NAW5867/P30-SR]-111-2/[NAW5867/P30-SR]-25-1]-8-1-1-B-1]-1-2-2-B]-1-1-1-1-BBB-1-B/LaPostaSeqC7-F180-1-2-2-1-BBB)F2-150-3-5-1	(CKDHL0221/CML442)//([CML202/CML442//[DTP2WC4H255-1-2-2-BB/[[NAW5867/P30-SR]-111-2/[NAW5867/P30-SR]-25-1]-8-1-1-B-1]-1-2-2-B]-1-1-1-1-BBB-1-B/LaPostaSeqC7-F180-1-2-2-1-BBB)F2-150-3-5-1
S5_9	S5_9 x T6	(CKDHL0228/CML442)	T6	([CML202/CML442//[DTP2WC4H255-1-2-2-BB/[[NAW5867/P30-SR]-111-2/[NAW5867/P30-SR]-25-1]-8-1-1-B-1]-1-2-2-B]-1-1-1-1-BBB-1-B/LaPostaSeqC7-F180-1-2-2-1-BBB)F2-87-4-2-1	(CKDHL0228/CML442)//([CML202/CML442//[DTP2WC4H255-1-2-2-BB/[[NAW5867/P30-SR]-111-2/[NAW5867/P30-SR]-25-1]-8-1-1-B-1]-1-2-2-B]-1-1-1-1-BBB-1-B/LaPostaSeqC7-F180-1-2-2-1-BBB)F2-87-4-2-1
S5_15	S5_15 x T6	(CKDHL0228/CML442)	T6	([CML202/CML442//[DTP2WC4H255-1-2-2-BB/[[NAW5867/P30-SR]-111-2/[NAW5867/P30-SR]-25-1]-8-1-1-B-1]-1-2-2-B]-1-1-1-1-BBB-1-B/LaPostaSeqC7-F180-1-2-2-1-BBB)F2-150-3-5-1	(CKDHL0228/CML442)//([CML202/CML442//[DTP2WC4H255-1-2-2-BB/[[NAW5867/P30-SR]-111-2/[NAW5867/P30-SR]-25-1]-8-1-1-B-1]-1-2-2-B]-1-1-1-1-BBB-1-B/LaPostaSeqC7-F180-1-2-2-1-BBB)F2-150-3-5-1
S5_13	S5_13 x T4	(CKDHL0221/CML442)	T4	([CML202/CML442//[DTP2WC4H255-1-2-2-BB/[[NAW5867/P30-SR]-111-2/[NAW5867/P30-SR]-25-1]-8-1-1-B-1]-1-2-2-B]-1-1-1-1-BBB-1-B/LaPostaSeqC7-F180-1-2-2-1-BBB)F2-140-5-1-1	(CKDHL0221/CML442)//([CML202/CML442//[DTP2WC4H255-1-2-2-BB/[[NAW5867/P30-SR]-111-2/[NAW5867/P30-SR]-25-1]-8-1-1-B-1]-1-2-2-B]-1-1-1-1-BBB-1-B/LaPostaSeqC7-F180-1-2-2-1-BBB)F2-140-5-1-1
S5_12	S5_12 x T6	(CKDHL0228/CML442)	T6	([CML202/CML442//[DTP2WC4H255-1-2-2-BB/[[NAW5867/P30-SR]-111-2/[NAW5867/P30-SR]-25-1]-8-1-1-B-1]-1-2-2-B]-1-1-1-1-BBB-1-B/LaPostaSeqC7-F180-1-2-2-1-BBB)F2-128-3-1-1	(CKDHL0228/CML442)//([CML202/CML442//[DTP2WC4H255-1-2-2-BB/[[NAW5867/P30-SR]-111-2/[NAW5867/P30-SR]-25-1]-8-1-1-B-1]-1-2-2-B]-1-1-1-1-BBB-1-B/LaPostaSeqC7-F180-1-2-2-1-BBB)F2-128-3-1-1
S5_10	S5_10 x T1	(CML312/CML442)	T1	([CML202/CML442//[DTP2WC4H255-1-2-2-BB/[[NAW5867/P30-SR]-111-2/[NAW5867/P30-SR]-25-1]-8-1-1-B-1]-1-2-2-B]-1-1-1-1-BBB-1-B/LaPostaSeqC7-F180-1-2-2-1-BBB)F2-87-6-5-1	(CML312/CML442)//([CML202/CML442//[DTP2WC4H255-1-2-2-BB/[[NAW5867/P30-SR]-111-2/[NAW5867/P30-SR]-25-1]-8-1-1-B-1]-1-2-2-B]-1-1-1-1-BBB-1-B/LaPostaSeqC7-F180-1-2-2-1-BBB)F2-87-6-5-1
S5_4	S5_4 x T4	(CKDHL0221/CML442)	T4	([CML202/CML442//[DTP2WC4H255-1-2-2-BB/[[NAW5867/P30-SR]-111-2/[NAW5867/P30-SR]-25-1]-8-1-1-B-1]-1-2-2-B]-1-1-1-1-BBB-1-B/LaPostaSeqC7-F180-1-2-2-1-BBB)F2-72-5-6-1	(CKDHL0221/CML442)//([CML202/CML442//[DTP2WC4H255-1-2-2-BB/[[NAW5867/P30-SR]-111-2/[NAW5867/P30-SR]-25-1]-8-1-1-B-1]-1-2-2-B]-1-1-1-1-BBB-1-B/LaPostaSeqC7-F180-1-2-2-1-BBB)F2-72-5-6-1
S5_14	S5_14 x T4	(CKDHL0221/CML442)	T4	([CML202/CML442//[DTP2WC4H255-1-2-2-BB/[[NAW5867/P30-SR]-111-2/[NAW5867/P30-SR]-25-1]-8-1-1-B-1]-1-2-2-B]-1-1-1-1-BBB-1-B/LaPostaSeqC7-F180-1-2-2-1-BBB)F2-150-2-2-1	(CKDHL0221/CML442)//([CML202/CML442//[DTP2WC4H255-1-2-2-BB/[[NAW5867/P30-SR]-111-2/[NAW5867/P30-SR]-25-1]-8-1-1-B-1]-1-2-2-B]-1-1-1-1-BBB-1-B/LaPostaSeqC7-F180-1-2-2-1-BBB)F2-150-2-2-1
S5_2	S5_2 x T1	(CML312/CML442)	T1	([CML202/CML442//[DTP2WC4H255-1-2-2-BB/[[NAW5867/P30-SR]-111-2/[NAW5867/P30-SR]-25-1]-8-1-1-B-1]-1-2-2-B]-1-1-1-1-BBB-1-B/LaPostaSeqC7-F180-1-2-2-1-BBB)F2-72-2-2-1	(CML312/CML442)//([CML202/CML442//[DTP2WC4H255-1-2-2-BB/[[NAW5867/P30-SR]-111-2/[NAW5867/P30-SR]-25-1]-8-1-1-B-1]-1-2-2-B]-1-1-1-1-BBB-1-B/LaPostaSeqC7-F180-1-2-2-1-BBB)F2-72-2-2-1
S5_11	S5_11 x T1	(CML312/CML442)	T1	([CML202/CML442//[DTP2WC4H255-1-2-2-BB/[[NAW5867/P30-SR]-111-2/[NAW5867/P30-SR]-25-1]-8-1-1-B-1]-1-2-2-B]-1-1-1-1-BBB-1-B/LaPostaSeqC7-F180-1-2-2-1-BBB)F2-128-1-1-1	(CML312/CML442)//([CML202/CML442//[DTP2WC4H255-1-2-2-BB/[[NAW5867/P30-SR]-111-2/[NAW5867/P30-SR]-25-1]-8-1-1-B-1]-1-2-2-B]-1-1-1-1-BBB-1-B/LaPostaSeqC7-F180-1-2-2-1-BBB)F2-128-1-1-1
S5_13	S5_13 x T1	(CML312/CML442)	T1	([CML202/CML442//[DTP2WC4H255-1-2-2-BB/[[NAW5867/P30-SR]-111-2/[NAW5867/P30-SR]-25-1]-8-1-1-B-1]-1-2-2-B]-1-1-1-1-BBB-1-B/LaPostaSeqC7-F180-1-2-2-1-BBB)F2-140-5-1-1	(CML312/CML442)//([CML202/CML442//[DTP2WC4H255-1-2-2-BB/[[NAW5867/P30-SR]-111-2/[NAW5867/P30-SR]-25-1]-8-1-1-B-1]-1-2-2-B]-1-1-1-1-BBB-1-B/LaPostaSeqC7-F180-1-2-2-1-BBB)F2-140-5-1-1
S5_11	S5_11 x T6	(CKDHL0228/CML442)	T6	([CML202/CML442//[DTP2WC4H255-1-2-2-BB/[[NAW5867/P30-SR]-111-2/[NAW5867/P30-SR]-25-1]-8-1-1-B-1]-1-2-2-B]-1-1-1-1-BBB-1-B/LaPostaSeqC7-F180-1-2-2-1-BBB)F2-128-1-1-1	(CKDHL0228/CML442)//([CML202/CML442//[DTP2WC4H255-1-2-2-BB/[[NAW5867/P30-SR]-111-2/[NAW5867/P30-SR]-25-1]-8-1-1-B-1]-1-2-2-B]-1-1-1-1-BBB-1-B/LaPostaSeqC7-F180-1-2-2-1-BBB)F2-128-1-1-1
S5_5	S5_5 x T6	(CKDHL0228/CML442)	T6	([CML202/CML442//[DTP2WC4H255-1-2-2-BB/[[NAW5867/P30-SR]-111-2/[NAW5867/P30-SR]-25-1]-8-1-1-B-1]-1-2-2-B]-1-1-1-1-BBB-1-B/LaPostaSeqC7-F180-1-2-2-1-BBB)F2-72-6-3-1	(CKDHL0228/CML442)//([CML202/CML442//[DTP2WC4H255-1-2-2-BB/[[NAW5867/P30-SR]-111-2/[NAW5867/P30-SR]-25-1]-8-1-1-B-1]-1-2-2-B]-1-1-1-1-BBB-1-B/LaPostaSeqC7-F180-1-2-2-1-BBB)F2-72-6-3-1
S5_7	S5_7 x T4	(CKDHL0221/CML442)	T4	([CML202/CML442//[DTP2WC4H255-1-2-2-BB/[[NAW5867/P30-SR]-111-2/[NAW5867/P30-SR]-25-1]-8-1-1-B-1]-1-2-2-B]-1-1-1-1-BBB-1-B/LaPostaSeqC7-F180-1-2-2-1-BBB)F2-87-2-3-1	(CKDHL0221/CML442)//([CML202/CML442//[DTP2WC4H255-1-2-2-BB/[[NAW5867/P30-SR]-111-2/[NAW5867/P30-SR]-25-1]-8-1-1-B-1]-1-2-2-B]-1-1-1-1-BBB-1-B/LaPostaSeqC7-F180-1-2-2-1-BBB)F2-87-2-3-1
S5_8	S5_8 x T6	(CKDHL0228/CML442)	T6	([CML202/CML442//[DTP2WC4H255-1-2-2-BB/[[NAW5867/P30-SR]-111-2/[NAW5867/P30-SR]-25-1]-8-1-1-B-1]-1-2-2-B]-1-1-1-1-BBB-1-B/LaPostaSeqC7-F180-1-2-2-1-BBB)F2-87-3-3-1	(CKDHL0228/CML442)//([CML202/CML442//[DTP2WC4H255-1-2-2-BB/[[NAW5867/P30-SR]-111-2/[NAW5867/P30-SR]-25-1]-8-1-1-B-1]-1-2-2-B]-1-1-1-1-BBB-1-B/LaPostaSeqC7-F180-1-2-2-1-BBB)F2-87-3-3-1
S5_1	S5_1 x T1	(CML312/CML442)	T1	([CML202/CML442//[DTP2WC4H255-1-2-2-BB/[[NAW5867/P30-SR]-111-2/[NAW5867/P30-SR]-25-1]-8-1-1-B-1]-1-2-2-B]-1-1-1-1-BBB-1-B/LaPostaSeqC7-F180-1-2-2-1-BBB)F2-72-1-7-1	(CML312/CML442)//([CML202/CML442//[DTP2WC4H255-1-2-2-BB/[[NAW5867/P30-SR]-111-2/[NAW5867/P30-SR]-25-1]-8-1-1-B-1]-1-2-2-B]-1-1-1-1-BBB-1-B/LaPostaSeqC7-F180-1-2-2-1-BBB)F2-72-1-7-1
S5_17	S5_17 x T1	(CML312/CML442)	T1	([CML202/CML442//[DTP2WC4H255-1-2-2-BB/[[NAW5867/P30-SR]-111-2/[NAW5867/P30-SR]-25-1]-8-1-1-B-1]-1-2-2-B]-1-1-1-1-BBB-1-B/LaPostaSeqC7-F180-1-2-2-1-BBB)F2-150-7-2-1	(CML312/CML442)//([CML202/CML442//[DTP2WC4H255-1-2-2-BB/[[NAW5867/P30-SR]-111-2/[NAW5867/P30-SR]-25-1]-8-1-1-B-1]-1-2-2-B]-1-1-1-1-BBB-1-B/LaPostaSeqC7-F180-1-2-2-1-BBB)F2-150-7-2-1
S5_17	S5_17 x T4	(CKDHL0221/CML442)	T4	([CML202/CML442//[DTP2WC4H255-1-2-2-BB/[[NAW5867/P30-SR]-111-2/[NAW5867/P30-SR]-25-1]-8-1-1-B-1]-1-2-2-B]-1-1-1-1-BBB-1-B/LaPostaSeqC7-F180-1-2-2-1-BBB)F2-150-7-2-1	(CKDHL0221/CML442)//([CML202/CML442//[DTP2WC4H255-1-2-2-BB/[[NAW5867/P30-SR]-111-2/[NAW5867/P30-SR]-25-1]-8-1-1-B-1]-1-2-2-B]-1-1-1-1-BBB-1-B/LaPostaSeqC7-F180-1-2-2-1-BBB)F2-150-7-2-1
S5_16	S5_16 x T1	(CML312/CML442)	T1	([CML202/CML442//[DTP2WC4H255-1-2-2-BB/[[NAW5867/P30-SR]-111-2/[NAW5867/P30-SR]-25-1]-8-1-1-B-1]-1-2-2-B]-1-1-1-1-BBB-1-B/LaPostaSeqC7-F180-1-2-2-1-BBB)F2-150-4-1-1	(CML312/CML442)//([CML202/CML442//[DTP2WC4H255-1-2-2-BB/[[NAW5867/P30-SR]-111-2/[NAW5867/P30-SR]-25-1]-8-1-1-B-1]-1-2-2-B]-1-1-1-1-BBB-1-B/LaPostaSeqC7-F180-1-2-2-1-BBB)F2-150-4-1-1
S5_3	S5_3 x T4	(CKDHL0221/CML442)	T4	([CML202/CML442//[DTP2WC4H255-1-2-2-BB/[[NAW5867/P30-SR]-111-2/[NAW5867/P30-SR]-25-1]-8-1-1-B-1]-1-2-2-B]-1-1-1-1-BBB-1-B/LaPostaSeqC7-F180-1-2-2-1-BBB)F2-72-4-1-1	(CKDHL0221/CML442)//([CML202/CML442//[DTP2WC4H255-1-2-2-BB/[[NAW5867/P30-SR]-111-2/[NAW5867/P30-SR]-25-1]-8-1-1-B-1]-1-2-2-B]-1-1-1-1-BBB-1-B/LaPostaSeqC7-F180-1-2-2-1-BBB)F2-72-4-1-1
S6_2	S6_2 x T4	(CKDHL0221/CML442)	T4	(ZM521B-66-4-1-1-B*4/DTPWC9-F92-2-1-1-1-BB)F2-7-7-4-1	(CKDHL0221/CML442)//(ZM521B-66-4-1-1-B*4/DTPWC9-F92-2-1-1-1-BB)F2-7-7-4-1
S6_9	S6_9 x T1	(CML312/CML442)	T1	(ZM521B-66-4-1-1-B*4/DTPWC9-F92-2-1-1-1-BB)F2-100-9-3-1	(CML312/CML442)//(ZM521B-66-4-1-1-B*4/DTPWC9-F92-2-1-1-1-BB)F2-100-9-3-1
S6_9	S6_9 x T4	(CKDHL0221/CML442)	T4	(ZM521B-66-4-1-1-B*4/DTPWC9-F92-2-1-1-1-BB)F2-100-9-3-1	(CKDHL0221/CML442)//(ZM521B-66-4-1-1-B*4/DTPWC9-F92-2-1-1-1-BB)F2-100-9-3-1
S6_6	S6_6 x T4	(CKDHL0221/CML442)	T4	(ZM521B-66-4-1-1-B*4/DTPWC9-F92-2-1-1-1-BB)F2-100-1-1-1	(CKDHL0221/CML442)//(ZM521B-66-4-1-1-B*4/DTPWC9-F92-2-1-1-1-BB)F2-100-1-1-1
S6_10	S6_10 x T1	(CML312/CML442)	T1	(ZM521B-66-4-1-1-B*4/DTPWC9-F92-2-1-1-1-BB)F2-105-7-2-1	(CML312/CML442)//(ZM521B-66-4-1-1-B*4/DTPWC9-F92-2-1-1-1-BB)F2-105-7-2-1
S6_7	S6_7 x T4	(CKDHL0221/CML442)	T4	(ZM521B-66-4-1-1-B*4/DTPWC9-F92-2-1-1-1-BB)F2-100-4-2-1	(CKDHL0221/CML442)//(ZM521B-66-4-1-1-B*4/DTPWC9-F92-2-1-1-1-BB)F2-100-4-2-1
S6_6	S6_6 x T1	(CML312/CML442)	T1	(ZM521B-66-4-1-1-B*4/DTPWC9-F92-2-1-1-1-BB)F2-100-1-1-1	(CML312/CML442)//(ZM521B-66-4-1-1-B*4/DTPWC9-F92-2-1-1-1-BB)F2-100-1-1-1
S6_7	S6_7 x T6	(CKDHL0228/CML442)	T6	(ZM521B-66-4-1-1-B*4/DTPWC9-F92-2-1-1-1-BB)F2-100-4-2-1	(CKDHL0228/CML442)//(ZM521B-66-4-1-1-B*4/DTPWC9-F92-2-1-1-1-BB)F2-100-4-2-1
S6_11	S6_11 x T6	(CKDHL0228/CML442)	T6	(ZM521B-66-4-1-1-B*4/DTPWC9-F92-2-1-1-1-BB)F2-105-8-2-1	(CKDHL0228/CML442)//(ZM521B-66-4-1-1-B*4/DTPWC9-F92-2-1-1-1-BB)F2-105-8-2-1
S6_7	S6_7 x T1	(CML312/CML442)	T1	(ZM521B-66-4-1-1-B*4/DTPWC9-F92-2-1-1-1-BB)F2-100-4-2-1	(CML312/CML442)//(ZM521B-66-4-1-1-B*4/DTPWC9-F92-2-1-1-1-BB)F2-100-4-2-1
S6_4	S6_4 x T1	(CML312/CML442)	T1	(ZM521B-66-4-1-1-B*4/DTPWC9-F92-2-1-1-1-BB)F2-18-5-1-1	(CML312/CML442)//(ZM521B-66-4-1-1-B*4/DTPWC9-F92-2-1-1-1-BB)F2-18-5-1-1
S6_5	S6_5 x T6	(CKDHL0228/CML442)	T6	(ZM521B-66-4-1-1-B*4/DTPWC9-F92-2-1-1-1-BB)F2-32-5-1-1	(CKDHL0228/CML442)//(ZM521B-66-4-1-1-B*4/DTPWC9-F92-2-1-1-1-BB)F2-32-5-1-1
S6_1	S6_1 x T1	(CML312/CML442)	T1	(ZM521B-66-4-1-1-B*4/DTPWC9-F92-2-1-1-1-BB)F2-7-5-4-1	(CML312/CML442)//(ZM521B-66-4-1-1-B*4/DTPWC9-F92-2-1-1-1-BB)F2-7-5-4-1
S6_9	S6_9 x T6	(CKDHL0228/CML442)	T6	(ZM521B-66-4-1-1-B*4/DTPWC9-F92-2-1-1-1-BB)F2-100-9-3-1	(CKDHL0228/CML442)//(ZM521B-66-4-1-1-B*4/DTPWC9-F92-2-1-1-1-BB)F2-100-9-3-1
S6_3	S6_3 x T6	(CKDHL0228/CML442)	T6	(ZM521B-66-4-1-1-B*4/DTPWC9-F92-2-1-1-1-BB)F2-7-10-1-1	(CKDHL0228/CML442)//(ZM521B-66-4-1-1-B*4/DTPWC9-F92-2-1-1-1-BB)F2-7-10-1-1
S6_1	S6_1 x T4	(CKDHL0221/CML442)	T4	(ZM521B-66-4-1-1-B*4/DTPWC9-F92-2-1-1-1-BB)F2-7-5-4-1	(CKDHL0221/CML442)//(ZM521B-66-4-1-1-B*4/DTPWC9-F92-2-1-1-1-BB)F2-7-5-4-1
S6_5	S6_5 x T1	(CML312/CML442)	T1	(ZM521B-66-4-1-1-B*4/DTPWC9-F92-2-1-1-1-BB)F2-32-5-1-1	(CML312/CML442)//(ZM521B-66-4-1-1-B*4/DTPWC9-F92-2-1-1-1-BB)F2-32-5-1-1
S6_2	S6_2 x T6	(CKDHL0228/CML442)	T6	(ZM521B-66-4-1-1-B*4/DTPWC9-F92-2-1-1-1-BB)F2-7-7-4-1	(CKDHL0228/CML442)//(ZM521B-66-4-1-1-B*4/DTPWC9-F92-2-1-1-1-BB)F2-7-7-4-1
S6_6	S6_6 x T6	(CKDHL0228/CML442)	T6	(ZM521B-66-4-1-1-B*4/DTPWC9-F92-2-1-1-1-BB)F2-100-1-1-1	(CKDHL0228/CML442)//(ZM521B-66-4-1-1-B*4/DTPWC9-F92-2-1-1-1-BB)F2-100-1-1-1
S6_11	S6_11 x T4	(CKDHL0221/CML442)	T4	(ZM521B-66-4-1-1-B*4/DTPWC9-F92-2-1-1-1-BB)F2-105-8-2-1	(CKDHL0221/CML442)//(ZM521B-66-4-1-1-B*4/DTPWC9-F92-2-1-1-1-BB)F2-105-8-2-1
S6_10	S6_10 x T6	(CKDHL0228/CML442)	T6	(ZM521B-66-4-1-1-B*4/DTPWC9-F92-2-1-1-1-BB)F2-105-7-2-1	(CKDHL0228/CML442)//(ZM521B-66-4-1-1-B*4/DTPWC9-F92-2-1-1-1-BB)F2-105-7-2-1
S6_8	S6_8 x T4	(CKDHL0221/CML442)	T4	(ZM521B-66-4-1-1-B*4/DTPWC9-F92-2-1-1-1-BB)F2-100-7-5-1	(CKDHL0221/CML442)//(ZM521B-66-4-1-1-B*4/DTPWC9-F92-2-1-1-1-BB)F2-100-7-5-1
S6_8	S6_8 x T6	(CKDHL0228/CML442)	T6	(ZM521B-66-4-1-1-B*4/DTPWC9-F92-2-1-1-1-BB)F2-100-7-5-1	(CKDHL0228/CML442)//(ZM521B-66-4-1-1-B*4/DTPWC9-F92-2-1-1-1-BB)F2-100-7-5-1
S6_1	S6_1 x T6	(CKDHL0228/CML442)	T6	(ZM521B-66-4-1-1-B*4/DTPWC9-F92-2-1-1-1-BB)F2-7-5-4-1	(CKDHL0228/CML442)//(ZM521B-66-4-1-1-B*4/DTPWC9-F92-2-1-1-1-BB)F2-7-5-4-1
S6_10	S6_10 x T4	(CKDHL0221/CML442)	T4	(ZM521B-66-4-1-1-B*4/DTPWC9-F92-2-1-1-1-BB)F2-105-7-2-1	(CKDHL0221/CML442)//(ZM521B-66-4-1-1-B*4/DTPWC9-F92-2-1-1-1-BB)F2-105-7-2-1
S6_8	S6_8 x T1	(CML312/CML442)	T1	(ZM521B-66-4-1-1-B*4/DTPWC9-F92-2-1-1-1-BB)F2-100-7-5-1	(CML312/CML442)//(ZM521B-66-4-1-1-B*4/DTPWC9-F92-2-1-1-1-BB)F2-100-7-5-1
S6_5	S6_5 x T4	(CKDHL0221/CML442)	T4	(ZM521B-66-4-1-1-B*4/DTPWC9-F92-2-1-1-1-BB)F2-32-5-1-1	(CKDHL0221/CML442)//(ZM521B-66-4-1-1-B*4/DTPWC9-F92-2-1-1-1-BB)F2-32-5-1-1
S6_4	S6_4 x T4	(CKDHL0221/CML442)	T4	(ZM521B-66-4-1-1-B*4/DTPWC9-F92-2-1-1-1-BB)F2-18-5-1-1	(CKDHL0221/CML442)//(ZM521B-66-4-1-1-B*4/DTPWC9-F92-2-1-1-1-BB)F2-18-5-1-1
S6_3	S6_3 x T1	(CML312/CML442)	T1	(ZM521B-66-4-1-1-B*4/DTPWC9-F92-2-1-1-1-BB)F2-7-10-1-1	(CML312/CML442)//(ZM521B-66-4-1-1-B*4/DTPWC9-F92-2-1-1-1-BB)F2-7-10-1-1
S6_3	S6_3 x T4	(CKDHL0221/CML442)	T4	(ZM521B-66-4-1-1-B*4/DTPWC9-F92-2-1-1-1-BB)F2-7-10-1-1	(CKDHL0221/CML442)//(ZM521B-66-4-1-1-B*4/DTPWC9-F92-2-1-1-1-BB)F2-7-10-1-1
S6_2	S6_2 x T1	(CML312/CML442)	T1	(ZM521B-66-4-1-1-B*4/DTPWC9-F92-2-1-1-1-BB)F2-7-7-4-1	(CML312/CML442)//(ZM521B-66-4-1-1-B*4/DTPWC9-F92-2-1-1-1-BB)F2-7-7-4-1
S6_11	S6_11 x T1	(CML312/CML442)	T1	(ZM521B-66-4-1-1-B*4/DTPWC9-F92-2-1-1-1-BB)F2-105-8-2-1	(CML312/CML442)//(ZM521B-66-4-1-1-B*4/DTPWC9-F92-2-1-1-1-BB)F2-105-8-2-1
S6_4	S6_4 x T6	(CKDHL0228/CML442)	T6	(ZM521B-66-4-1-1-B*4/DTPWC9-F92-2-1-1-1-BB)F2-18-5-1-1	(CKDHL0228/CML442)//(ZM521B-66-4-1-1-B*4/DTPWC9-F92-2-1-1-1-BB)F2-18-5-1-1
S7_1	S7_1 x T2	(CML395/CML444)	T2	(INTA-F2-192-2-1-1-1-B*9/[Ent320:92SEW2-77/[DMRESR-W]EarlySel-#I-2-4-B/CML386]-B-11-3-B-2-#-B*4)F2-144-2-2-1	(CML395/CML444)//(INTA-F2-192-2-1-1-1-B*9/[Ent320:92SEW2-77/[DMRESR-W]EarlySel-#I-2-4-B/CML386]-B-11-3-B-2-#-B*4)F2-144-2-2-1
S7_7	S7_7 x T3	(CKDHL0089/CML395)	T3	(INTA-F2-192-2-1-1-1-B*9/[Ent320:92SEW2-77/[DMRESR-W]EarlySel-#I-2-4-B/CML386]-B-11-3-B-2-#-B*4)F2-153-5-5-1	(CKDHL0089/CML395)//(INTA-F2-192-2-1-1-1-B*9/[Ent320:92SEW2-77/[DMRESR-W]EarlySel-#I-2-4-B/CML386]-B-11-3-B-2-#-B*4)F2-153-5-5-1
S7_13	S7_13 x T3	(CKDHL0089/CML395)	T3	(INTA-F2-192-2-1-1-1-B*9/[Ent320:92SEW2-77/[DMRESR-W]EarlySel-#I-2-4-B/CML386]-B-11-3-B-2-#-B*4)F2-170-8-3-1	(CKDHL0089/CML395)//(INTA-F2-192-2-1-1-1-B*9/[Ent320:92SEW2-77/[DMRESR-W]EarlySel-#I-2-4-B/CML386]-B-11-3-B-2-#-B*4)F2-170-8-3-1
S7_9	S7_9 x T3	(CKDHL0089/CML395)	T3	(INTA-F2-192-2-1-1-1-B*9/[Ent320:92SEW2-77/[DMRESR-W]EarlySel-#I-2-4-B/CML386]-B-11-3-B-2-#-B*4)F2-159-6-3-1	(CKDHL0089/CML395)//(INTA-F2-192-2-1-1-1-B*9/[Ent320:92SEW2-77/[DMRESR-W]EarlySel-#I-2-4-B/CML386]-B-11-3-B-2-#-B*4)F2-159-6-3-1
S7_1	S7_1 x T3	(CKDHL0089/CML395)	T3	(INTA-F2-192-2-1-1-1-B*9/[Ent320:92SEW2-77/[DMRESR-W]EarlySel-#I-2-4-B/CML386]-B-11-3-B-2-#-B*4)F2-144-2-2-1	(CKDHL0089/CML395)//(INTA-F2-192-2-1-1-1-B*9/[Ent320:92SEW2-77/[DMRESR-W]EarlySel-#I-2-4-B/CML386]-B-11-3-B-2-#-B*4)F2-144-2-2-1
S7_5	S7_5 x T2	(CML395/CML444)	T2	(INTA-F2-192-2-1-1-1-B*9/[Ent320:92SEW2-77/[DMRESR-W]EarlySel-#I-2-4-B/CML386]-B-11-3-B-2-#-B*4)F2-146-3-4-1	(CML395/CML444)//(INTA-F2-192-2-1-1-1-B*9/[Ent320:92SEW2-77/[DMRESR-W]EarlySel-#I-2-4-B/CML386]-B-11-3-B-2-#-B*4)F2-146-3-4-1
S7_4	S7_4 x T5	(CKDHL0089/CKDHL0323)	T5	(INTA-F2-192-2-1-1-1-B*9/[Ent320:92SEW2-77/[DMRESR-W]EarlySel-#I-2-4-B/CML386]-B-11-3-B-2-#-B*4)F2-145-4-3-1	(CKDHL0089/CKDHL0323)//(INTA-F2-192-2-1-1-1-B*9/[Ent320:92SEW2-77/[DMRESR-W]EarlySel-#I-2-4-B/CML386]-B-11-3-B-2-#-B*4)F2-145-4-3-1
S7_10	S7_10 x T5	(CKDHL0089/CKDHL0323)	T5	(INTA-F2-192-2-1-1-1-B*9/[Ent320:92SEW2-77/[DMRESR-W]EarlySel-#I-2-4-B/CML386]-B-11-3-B-2-#-B*4)F2-162-6-1-1	(CKDHL0089/CKDHL0323)//(INTA-F2-192-2-1-1-1-B*9/[Ent320:92SEW2-77/[DMRESR-W]EarlySel-#I-2-4-B/CML386]-B-11-3-B-2-#-B*4)F2-162-6-1-1
S7_11	S7_11 x T2	(CML395/CML444)	T2	(INTA-F2-192-2-1-1-1-B*9/[Ent320:92SEW2-77/[DMRESR-W]EarlySel-#I-2-4-B/CML386]-B-11-3-B-2-#-B*4)F2-165-5-5-1	(CML395/CML444)//(INTA-F2-192-2-1-1-1-B*9/[Ent320:92SEW2-77/[DMRESR-W]EarlySel-#I-2-4-B/CML386]-B-11-3-B-2-#-B*4)F2-165-5-5-1
S7_8	S7_8 x T5	(CKDHL0089/CKDHL0323)	T5	(INTA-F2-192-2-1-1-1-B*9/[Ent320:92SEW2-77/[DMRESR-W]EarlySel-#I-2-4-B/CML386]-B-11-3-B-2-#-B*4)F2-159-2-3-1	(CKDHL0089/CKDHL0323)//(INTA-F2-192-2-1-1-1-B*9/[Ent320:92SEW2-77/[DMRESR-W]EarlySel-#I-2-4-B/CML386]-B-11-3-B-2-#-B*4)F2-159-2-3-1
S7_4	S7_4 x T2	(CML395/CML444)	T2	(INTA-F2-192-2-1-1-1-B*9/[Ent320:92SEW2-77/[DMRESR-W]EarlySel-#I-2-4-B/CML386]-B-11-3-B-2-#-B*4)F2-145-4-3-1	(CML395/CML444)//(INTA-F2-192-2-1-1-1-B*9/[Ent320:92SEW2-77/[DMRESR-W]EarlySel-#I-2-4-B/CML386]-B-11-3-B-2-#-B*4)F2-145-4-3-1
S7_12	S7_12 x T5	(CKDHL0089/CKDHL0323)	T5	(INTA-F2-192-2-1-1-1-B*9/[Ent320:92SEW2-77/[DMRESR-W]EarlySel-#I-2-4-B/CML386]-B-11-3-B-2-#-B*4)F2-165-7-3-1	(CKDHL0089/CKDHL0323)//(INTA-F2-192-2-1-1-1-B*9/[Ent320:92SEW2-77/[DMRESR-W]EarlySel-#I-2-4-B/CML386]-B-11-3-B-2-#-B*4)F2-165-7-3-1
S7_3	S7_3 x T3	(CKDHL0089/CML395)	T3	(INTA-F2-192-2-1-1-1-B*9/[Ent320:92SEW2-77/[DMRESR-W]EarlySel-#I-2-4-B/CML386]-B-11-3-B-2-#-B*4)F2-144-6-3-1	(CKDHL0089/CML395)//(INTA-F2-192-2-1-1-1-B*9/[Ent320:92SEW2-77/[DMRESR-W]EarlySel-#I-2-4-B/CML386]-B-11-3-B-2-#-B*4)F2-144-6-3-1
S7_2	S7_2 x T3	(CKDHL0089/CML395)	T3	(INTA-F2-192-2-1-1-1-B*9/[Ent320:92SEW2-77/[DMRESR-W]EarlySel-#I-2-4-B/CML386]-B-11-3-B-2-#-B*4)F2-144-3-1-1	(CKDHL0089/CML395)//(INTA-F2-192-2-1-1-1-B*9/[Ent320:92SEW2-77/[DMRESR-W]EarlySel-#I-2-4-B/CML386]-B-11-3-B-2-#-B*4)F2-144-3-1-1
S7_8	S7_8 x T2	(CML395/CML444)	T2	(INTA-F2-192-2-1-1-1-B*9/[Ent320:92SEW2-77/[DMRESR-W]EarlySel-#I-2-4-B/CML386]-B-11-3-B-2-#-B*4)F2-159-2-3-1	(CML395/CML444)//(INTA-F2-192-2-1-1-1-B*9/[Ent320:92SEW2-77/[DMRESR-W]EarlySel-#I-2-4-B/CML386]-B-11-3-B-2-#-B*4)F2-159-2-3-1
S7_11	S7_11 x T5	(CKDHL0089/CKDHL0323)	T5	(INTA-F2-192-2-1-1-1-B*9/[Ent320:92SEW2-77/[DMRESR-W]EarlySel-#I-2-4-B/CML386]-B-11-3-B-2-#-B*4)F2-165-5-5-1	(CKDHL0089/CKDHL0323)//(INTA-F2-192-2-1-1-1-B*9/[Ent320:92SEW2-77/[DMRESR-W]EarlySel-#I-2-4-B/CML386]-B-11-3-B-2-#-B*4)F2-165-5-5-1
S7_4	S7_4 x T3	(CKDHL0089/CML395)	T3	(INTA-F2-192-2-1-1-1-B*9/[Ent320:92SEW2-77/[DMRESR-W]EarlySel-#I-2-4-B/CML386]-B-11-3-B-2-#-B*4)F2-145-4-3-1	(CKDHL0089/CML395)//(INTA-F2-192-2-1-1-1-B*9/[Ent320:92SEW2-77/[DMRESR-W]EarlySel-#I-2-4-B/CML386]-B-11-3-B-2-#-B*4)F2-145-4-3-1
S7_10	S7_10 x T3	(CKDHL0089/CML395)	T3	(INTA-F2-192-2-1-1-1-B*9/[Ent320:92SEW2-77/[DMRESR-W]EarlySel-#I-2-4-B/CML386]-B-11-3-B-2-#-B*4)F2-162-6-1-1	(CKDHL0089/CML395)//(INTA-F2-192-2-1-1-1-B*9/[Ent320:92SEW2-77/[DMRESR-W]EarlySel-#I-2-4-B/CML386]-B-11-3-B-2-#-B*4)F2-162-6-1-1
S7_12	S7_12 x T3	(CKDHL0089/CML395)	T3	(INTA-F2-192-2-1-1-1-B*9/[Ent320:92SEW2-77/[DMRESR-W]EarlySel-#I-2-4-B/CML386]-B-11-3-B-2-#-B*4)F2-165-7-3-1	(CKDHL0089/CML395)//(INTA-F2-192-2-1-1-1-B*9/[Ent320:92SEW2-77/[DMRESR-W]EarlySel-#I-2-4-B/CML386]-B-11-3-B-2-#-B*4)F2-165-7-3-1
S7_13	S7_13 x T2	(CML395/CML444)	T2	(INTA-F2-192-2-1-1-1-B*9/[Ent320:92SEW2-77/[DMRESR-W]EarlySel-#I-2-4-B/CML386]-B-11-3-B-2-#-B*4)F2-170-8-3-1	(CML395/CML444)//(INTA-F2-192-2-1-1-1-B*9/[Ent320:92SEW2-77/[DMRESR-W]EarlySel-#I-2-4-B/CML386]-B-11-3-B-2-#-B*4)F2-170-8-3-1
S7_7	S7_7 x T5	(CKDHL0089/CKDHL0323)	T5	(INTA-F2-192-2-1-1-1-B*9/[Ent320:92SEW2-77/[DMRESR-W]EarlySel-#I-2-4-B/CML386]-B-11-3-B-2-#-B*4)F2-153-5-5-1	(CKDHL0089/CKDHL0323)//(INTA-F2-192-2-1-1-1-B*9/[Ent320:92SEW2-77/[DMRESR-W]EarlySel-#I-2-4-B/CML386]-B-11-3-B-2-#-B*4)F2-153-5-5-1
S7_11	S7_11 x T3	(CKDHL0089/CML395)	T3	(INTA-F2-192-2-1-1-1-B*9/[Ent320:92SEW2-77/[DMRESR-W]EarlySel-#I-2-4-B/CML386]-B-11-3-B-2-#-B*4)F2-165-5-5-1	(CKDHL0089/CML395)//(INTA-F2-192-2-1-1-1-B*9/[Ent320:92SEW2-77/[DMRESR-W]EarlySel-#I-2-4-B/CML386]-B-11-3-B-2-#-B*4)F2-165-5-5-1
S7_10	S7_10 x T2	(CML395/CML444)	T2	(INTA-F2-192-2-1-1-1-B*9/[Ent320:92SEW2-77/[DMRESR-W]EarlySel-#I-2-4-B/CML386]-B-11-3-B-2-#-B*4)F2-162-6-1-1	(CML395/CML444)//(INTA-F2-192-2-1-1-1-B*9/[Ent320:92SEW2-77/[DMRESR-W]EarlySel-#I-2-4-B/CML386]-B-11-3-B-2-#-B*4)F2-162-6-1-1
S7_8	S7_8 x T3	(CKDHL0089/CML395)	T3	(INTA-F2-192-2-1-1-1-B*9/[Ent320:92SEW2-77/[DMRESR-W]EarlySel-#I-2-4-B/CML386]-B-11-3-B-2-#-B*4)F2-159-2-3-1	(CKDHL0089/CML395)//(INTA-F2-192-2-1-1-1-B*9/[Ent320:92SEW2-77/[DMRESR-W]EarlySel-#I-2-4-B/CML386]-B-11-3-B-2-#-B*4)F2-159-2-3-1
S7_12	S7_12 x T2	(CML395/CML444)	T2	(INTA-F2-192-2-1-1-1-B*9/[Ent320:92SEW2-77/[DMRESR-W]EarlySel-#I-2-4-B/CML386]-B-11-3-B-2-#-B*4)F2-165-7-3-1	(CML395/CML444)//(INTA-F2-192-2-1-1-1-B*9/[Ent320:92SEW2-77/[DMRESR-W]EarlySel-#I-2-4-B/CML386]-B-11-3-B-2-#-B*4)F2-165-7-3-1
S7_13	S7_13 x T5	(CKDHL0089/CKDHL0323)	T5	(INTA-F2-192-2-1-1-1-B*9/[Ent320:92SEW2-77/[DMRESR-W]EarlySel-#I-2-4-B/CML386]-B-11-3-B-2-#-B*4)F2-170-8-3-1	(CKDHL0089/CKDHL0323)//(INTA-F2-192-2-1-1-1-B*9/[Ent320:92SEW2-77/[DMRESR-W]EarlySel-#I-2-4-B/CML386]-B-11-3-B-2-#-B*4)F2-170-8-3-1
S7_9	S7_9 x T5	(CKDHL0089/CKDHL0323)	T5	(INTA-F2-192-2-1-1-1-B*9/[Ent320:92SEW2-77/[DMRESR-W]EarlySel-#I-2-4-B/CML386]-B-11-3-B-2-#-B*4)F2-159-6-3-1	(CKDHL0089/CKDHL0323)//(INTA-F2-192-2-1-1-1-B*9/[Ent320:92SEW2-77/[DMRESR-W]EarlySel-#I-2-4-B/CML386]-B-11-3-B-2-#-B*4)F2-159-6-3-1
S7_6	S7_6 x T2	(CML395/CML444)	T2	(INTA-F2-192-2-1-1-1-B*9/[Ent320:92SEW2-77/[DMRESR-W]EarlySel-#I-2-4-B/CML386]-B-11-3-B-2-#-B*4)F2-153-1-5-1	(CML395/CML444)//(INTA-F2-192-2-1-1-1-B*9/[Ent320:92SEW2-77/[DMRESR-W]EarlySel-#I-2-4-B/CML386]-B-11-3-B-2-#-B*4)F2-153-1-5-1
S7_6	S7_6 x T5	(CKDHL0089/CKDHL0323)	T5	(INTA-F2-192-2-1-1-1-B*9/[Ent320:92SEW2-77/[DMRESR-W]EarlySel-#I-2-4-B/CML386]-B-11-3-B-2-#-B*4)F2-153-1-5-1	(CKDHL0089/CKDHL0323)//(INTA-F2-192-2-1-1-1-B*9/[Ent320:92SEW2-77/[DMRESR-W]EarlySel-#I-2-4-B/CML386]-B-11-3-B-2-#-B*4)F2-153-1-5-1
S7_2	S7_2 x T5	(CKDHL0089/CKDHL0323)	T5	(INTA-F2-192-2-1-1-1-B*9/[Ent320:92SEW2-77/[DMRESR-W]EarlySel-#I-2-4-B/CML386]-B-11-3-B-2-#-B*4)F2-144-3-1-1	(CKDHL0089/CKDHL0323)//(INTA-F2-192-2-1-1-1-B*9/[Ent320:92SEW2-77/[DMRESR-W]EarlySel-#I-2-4-B/CML386]-B-11-3-B-2-#-B*4)F2-144-3-1-1
S7_5	S7_5 x T5	(CKDHL0089/CKDHL0323)	T5	(INTA-F2-192-2-1-1-1-B*9/[Ent320:92SEW2-77/[DMRESR-W]EarlySel-#I-2-4-B/CML386]-B-11-3-B-2-#-B*4)F2-146-3-4-1	(CKDHL0089/CKDHL0323)//(INTA-F2-192-2-1-1-1-B*9/[Ent320:92SEW2-77/[DMRESR-W]EarlySel-#I-2-4-B/CML386]-B-11-3-B-2-#-B*4)F2-146-3-4-1
S7_5	S7_5 x T3	(CKDHL0089/CML395)	T3	(INTA-F2-192-2-1-1-1-B*9/[Ent320:92SEW2-77/[DMRESR-W]EarlySel-#I-2-4-B/CML386]-B-11-3-B-2-#-B*4)F2-146-3-4-1	(CKDHL0089/CML395)//(INTA-F2-192-2-1-1-1-B*9/[Ent320:92SEW2-77/[DMRESR-W]EarlySel-#I-2-4-B/CML386]-B-11-3-B-2-#-B*4)F2-146-3-4-1
S7_3	S7_3 x T5	(CKDHL0089/CKDHL0323)	T5	(INTA-F2-192-2-1-1-1-B*9/[Ent320:92SEW2-77/[DMRESR-W]EarlySel-#I-2-4-B/CML386]-B-11-3-B-2-#-B*4)F2-144-6-3-1	(CKDHL0089/CKDHL0323)//(INTA-F2-192-2-1-1-1-B*9/[Ent320:92SEW2-77/[DMRESR-W]EarlySel-#I-2-4-B/CML386]-B-11-3-B-2-#-B*4)F2-144-6-3-1
S7_6	S7_6 x T3	(CKDHL0089/CML395)	T3	(INTA-F2-192-2-1-1-1-B*9/[Ent320:92SEW2-77/[DMRESR-W]EarlySel-#I-2-4-B/CML386]-B-11-3-B-2-#-B*4)F2-153-1-5-1	(CKDHL0089/CML395)//(INTA-F2-192-2-1-1-1-B*9/[Ent320:92SEW2-77/[DMRESR-W]EarlySel-#I-2-4-B/CML386]-B-11-3-B-2-#-B*4)F2-153-1-5-1
S7_1	S7_1 x T5	(CKDHL0089/CKDHL0323)	T5	(INTA-F2-192-2-1-1-1-B*9/[Ent320:92SEW2-77/[DMRESR-W]EarlySel-#I-2-4-B/CML386]-B-11-3-B-2-#-B*4)F2-144-2-2-1	(CKDHL0089/CKDHL0323)//(INTA-F2-192-2-1-1-1-B*9/[Ent320:92SEW2-77/[DMRESR-W]EarlySel-#I-2-4-B/CML386]-B-11-3-B-2-#-B*4)F2-144-2-2-1
S7_7	S7_7 x T2	(CML395/CML444)	T2	(INTA-F2-192-2-1-1-1-B*9/[Ent320:92SEW2-77/[DMRESR-W]EarlySel-#I-2-4-B/CML386]-B-11-3-B-2-#-B*4)F2-153-5-5-1	(CML395/CML444)//(INTA-F2-192-2-1-1-1-B*9/[Ent320:92SEW2-77/[DMRESR-W]EarlySel-#I-2-4-B/CML386]-B-11-3-B-2-#-B*4)F2-153-5-5-1
S7_3	S7_3 x T2	(CML395/CML444)	T2	(INTA-F2-192-2-1-1-1-B*9/[Ent320:92SEW2-77/[DMRESR-W]EarlySel-#I-2-4-B/CML386]-B-11-3-B-2-#-B*4)F2-144-6-3-1	(CML395/CML444)//(INTA-F2-192-2-1-1-1-B*9/[Ent320:92SEW2-77/[DMRESR-W]EarlySel-#I-2-4-B/CML386]-B-11-3-B-2-#-B*4)F2-144-6-3-1
S7_9	S7_9 x T2	(CML395/CML444)	T2	(INTA-F2-192-2-1-1-1-B*9/[Ent320:92SEW2-77/[DMRESR-W]EarlySel-#I-2-4-B/CML386]-B-11-3-B-2-#-B*4)F2-159-6-3-1	(CML395/CML444)//(INTA-F2-192-2-1-1-1-B*9/[Ent320:92SEW2-77/[DMRESR-W]EarlySel-#I-2-4-B/CML386]-B-11-3-B-2-#-B*4)F2-159-6-3-1
S7_2	S7_2 x T2	(CML395/CML444)	T2	(INTA-F2-192-2-1-1-1-B*9/[Ent320:92SEW2-77/[DMRESR-W]EarlySel-#I-2-4-B/CML386]-B-11-3-B-2-#-B*4)F2-144-3-1-1	(CML395/CML444)//(INTA-F2-192-2-1-1-1-B*9/[Ent320:92SEW2-77/[DMRESR-W]EarlySel-#I-2-4-B/CML386]-B-11-3-B-2-#-B*4)F2-144-3-1-1
S8_1	S8_1 x T5	(CKDHL0089/CKDHL0323)	T5	([Ent320:92SEW2-77/[DMRESR-W]EarlySel-#I-2-4-B/CML386]-B-22-1-B-2-#-1-BB-1-B/INTA-F2-192-2-1-1-1-B*9)F2-7-2-1-1	(CKDHL0089/CKDHL0323)//([Ent320:92SEW2-77/[DMRESR-W]EarlySel-#I-2-4-B/CML386]-B-22-1-B-2-#-1-BB-1-B/INTA-F2-192-2-1-1-1-B*9)F2-7-2-1-1
S8_19	S8_19 x T3	(CKDHL0089/CML395)	T3	([Ent320:92SEW2-77/[DMRESR-W]EarlySel-#I-2-4-B/CML386]-B-22-1-B-2-#-1-BB-1-B/INTA-F2-192-2-1-1-1-B*9)F2-157-7-1-1	(CKDHL0089/CML395)//([Ent320:92SEW2-77/[DMRESR-W]EarlySel-#I-2-4-B/CML386]-B-22-1-B-2-#-1-BB-1-B/INTA-F2-192-2-1-1-1-B*9)F2-157-7-1-1
S8_20	S8_20 x T3	(CKDHL0089/CML395)	T3	([Ent320:92SEW2-77/[DMRESR-W]EarlySel-#I-2-4-B/CML386]-B-22-1-B-2-#-1-BB-1-B/INTA-F2-192-2-1-1-1-B*9)F2-212-1-1-1	(CKDHL0089/CML395)//([Ent320:92SEW2-77/[DMRESR-W]EarlySel-#I-2-4-B/CML386]-B-22-1-B-2-#-1-BB-1-B/INTA-F2-192-2-1-1-1-B*9)F2-212-1-1-1
S8_26	S8_26 x T5	(CKDHL0089/CKDHL0323)	T5	([Ent320:92SEW2-77/[DMRESR-W]EarlySel-#I-2-4-B/CML386]-B-22-1-B-2-#-1-BB-1-B/INTA-F2-192-2-1-1-1-B*9)F2-236-6-1-1	(CKDHL0089/CKDHL0323)//([Ent320:92SEW2-77/[DMRESR-W]EarlySel-#I-2-4-B/CML386]-B-22-1-B-2-#-1-BB-1-B/INTA-F2-192-2-1-1-1-B*9)F2-236-6-1-1
S8_12	S8_12 x T2	(CML395/CML444)	T2	([Ent320:92SEW2-77/[DMRESR-W]EarlySel-#I-2-4-B/CML386]-B-22-1-B-2-#-1-BB-1-B/INTA-F2-192-2-1-1-1-B*9)F2-100-8-2-1	(CML395/CML444)//([Ent320:92SEW2-77/[DMRESR-W]EarlySel-#I-2-4-B/CML386]-B-22-1-B-2-#-1-BB-1-B/INTA-F2-192-2-1-1-1-B*9)F2-100-8-2-1
S8_24	S8_24 x T5	(CKDHL0089/CKDHL0323)	T5	([Ent320:92SEW2-77/[DMRESR-W]EarlySel-#I-2-4-B/CML386]-B-22-1-B-2-#-1-BB-1-B/INTA-F2-192-2-1-1-1-B*9)F2-236-2-1-1	(CKDHL0089/CKDHL0323)//([Ent320:92SEW2-77/[DMRESR-W]EarlySel-#I-2-4-B/CML386]-B-22-1-B-2-#-1-BB-1-B/INTA-F2-192-2-1-1-1-B*9)F2-236-2-1-1
S8_1	S8_1 x T2	(CML395/CML444)	T2	([Ent320:92SEW2-77/[DMRESR-W]EarlySel-#I-2-4-B/CML386]-B-22-1-B-2-#-1-BB-1-B/INTA-F2-192-2-1-1-1-B*9)F2-7-2-1-1	(CML395/CML444)//([Ent320:92SEW2-77/[DMRESR-W]EarlySel-#I-2-4-B/CML386]-B-22-1-B-2-#-1-BB-1-B/INTA-F2-192-2-1-1-1-B*9)F2-7-2-1-1
S8_18	S8_18 x T2	(CML395/CML444)	T2	([Ent320:92SEW2-77/[DMRESR-W]EarlySel-#I-2-4-B/CML386]-B-22-1-B-2-#-1-BB-1-B/INTA-F2-192-2-1-1-1-B*9)F2-157-6-1-1	(CML395/CML444)//([Ent320:92SEW2-77/[DMRESR-W]EarlySel-#I-2-4-B/CML386]-B-22-1-B-2-#-1-BB-1-B/INTA-F2-192-2-1-1-1-B*9)F2-157-6-1-1
S8_4	S8_4 x T2	(CML395/CML444)	T2	([Ent320:92SEW2-77/[DMRESR-W]EarlySel-#I-2-4-B/CML386]-B-22-1-B-2-#-1-BB-1-B/INTA-F2-192-2-1-1-1-B*9)F2-88-4-2-1	(CML395/CML444)//([Ent320:92SEW2-77/[DMRESR-W]EarlySel-#I-2-4-B/CML386]-B-22-1-B-2-#-1-BB-1-B/INTA-F2-192-2-1-1-1-B*9)F2-88-4-2-1
S8_2	S8_2 x T3	(CKDHL0089/CML395)	T3	([Ent320:92SEW2-77/[DMRESR-W]EarlySel-#I-2-4-B/CML386]-B-22-1-B-2-#-1-BB-1-B/INTA-F2-192-2-1-1-1-B*9)F2-15-2-1-1	(CKDHL0089/CML395)//([Ent320:92SEW2-77/[DMRESR-W]EarlySel-#I-2-4-B/CML386]-B-22-1-B-2-#-1-BB-1-B/INTA-F2-192-2-1-1-1-B*9)F2-15-2-1-1
S8_15	S8_15 x T5	(CKDHL0089/CKDHL0323)	T5	([Ent320:92SEW2-77/[DMRESR-W]EarlySel-#I-2-4-B/CML386]-B-22-1-B-2-#-1-BB-1-B/INTA-F2-192-2-1-1-1-B*9)F2-132-7-1-1	(CKDHL0089/CKDHL0323)//([Ent320:92SEW2-77/[DMRESR-W]EarlySel-#I-2-4-B/CML386]-B-22-1-B-2-#-1-BB-1-B/INTA-F2-192-2-1-1-1-B*9)F2-132-7-1-1
S8_15	S8_15 x T2	(CML395/CML444)	T2	([Ent320:92SEW2-77/[DMRESR-W]EarlySel-#I-2-4-B/CML386]-B-22-1-B-2-#-1-BB-1-B/INTA-F2-192-2-1-1-1-B*9)F2-132-7-1-1	(CML395/CML444)//([Ent320:92SEW2-77/[DMRESR-W]EarlySel-#I-2-4-B/CML386]-B-22-1-B-2-#-1-BB-1-B/INTA-F2-192-2-1-1-1-B*9)F2-132-7-1-1
S8_16	S8_16 x T3	(CKDHL0089/CML395)	T3	([Ent320:92SEW2-77/[DMRESR-W]EarlySel-#I-2-4-B/CML386]-B-22-1-B-2-#-1-BB-1-B/INTA-F2-192-2-1-1-1-B*9)F2-150-3-1-1	(CKDHL0089/CML395)//([Ent320:92SEW2-77/[DMRESR-W]EarlySel-#I-2-4-B/CML386]-B-22-1-B-2-#-1-BB-1-B/INTA-F2-192-2-1-1-1-B*9)F2-150-3-1-1
S8_21	S8_21 x T3	(CKDHL0089/CML395)	T3	([Ent320:92SEW2-77/[DMRESR-W]EarlySel-#I-2-4-B/CML386]-B-22-1-B-2-#-1-BB-1-B/INTA-F2-192-2-1-1-1-B*9)F2-212-9-1-1	(CKDHL0089/CML395)//([Ent320:92SEW2-77/[DMRESR-W]EarlySel-#I-2-4-B/CML386]-B-22-1-B-2-#-1-BB-1-B/INTA-F2-192-2-1-1-1-B*9)F2-212-9-1-1
S8_11	S8_11 x T5	(CKDHL0089/CKDHL0323)	T5	([Ent320:92SEW2-77/[DMRESR-W]EarlySel-#I-2-4-B/CML386]-B-22-1-B-2-#-1-BB-1-B/INTA-F2-192-2-1-1-1-B*9)F2-100-7-6-1	(CKDHL0089/CKDHL0323)//([Ent320:92SEW2-77/[DMRESR-W]EarlySel-#I-2-4-B/CML386]-B-22-1-B-2-#-1-BB-1-B/INTA-F2-192-2-1-1-1-B*9)F2-100-7-6-1
S8_5	S8_5 x T3	(CKDHL0089/CML395)	T3	([Ent320:92SEW2-77/[DMRESR-W]EarlySel-#I-2-4-B/CML386]-B-22-1-B-2-#-1-BB-1-B/INTA-F2-192-2-1-1-1-B*9)F2-88-5-4-1	(CKDHL0089/CML395)//([Ent320:92SEW2-77/[DMRESR-W]EarlySel-#I-2-4-B/CML386]-B-22-1-B-2-#-1-BB-1-B/INTA-F2-192-2-1-1-1-B*9)F2-88-5-4-1
S8_23	S8_23 x T3	(CKDHL0089/CML395)	T3	([Ent320:92SEW2-77/[DMRESR-W]EarlySel-#I-2-4-B/CML386]-B-22-1-B-2-#-1-BB-1-B/INTA-F2-192-2-1-1-1-B*9)F2-235-3-1-1	(CKDHL0089/CML395)//([Ent320:92SEW2-77/[DMRESR-W]EarlySel-#I-2-4-B/CML386]-B-22-1-B-2-#-1-BB-1-B/INTA-F2-192-2-1-1-1-B*9)F2-235-3-1-1
S8_4	S8_4 x T5	(CKDHL0089/CKDHL0323)	T5	([Ent320:92SEW2-77/[DMRESR-W]EarlySel-#I-2-4-B/CML386]-B-22-1-B-2-#-1-BB-1-B/INTA-F2-192-2-1-1-1-B*9)F2-88-4-2-1	(CKDHL0089/CKDHL0323)//([Ent320:92SEW2-77/[DMRESR-W]EarlySel-#I-2-4-B/CML386]-B-22-1-B-2-#-1-BB-1-B/INTA-F2-192-2-1-1-1-B*9)F2-88-4-2-1
S8_6	S8_6 x T5	(CKDHL0089/CKDHL0323)	T5	([Ent320:92SEW2-77/[DMRESR-W]EarlySel-#I-2-4-B/CML386]-B-22-1-B-2-#-1-BB-1-B/INTA-F2-192-2-1-1-1-B*9)F2-95-5-1-1	(CKDHL0089/CKDHL0323)//([Ent320:92SEW2-77/[DMRESR-W]EarlySel-#I-2-4-B/CML386]-B-22-1-B-2-#-1-BB-1-B/INTA-F2-192-2-1-1-1-B*9)F2-95-5-1-1
S8_4	S8_4 x T3	(CKDHL0089/CML395)	T3	([Ent320:92SEW2-77/[DMRESR-W]EarlySel-#I-2-4-B/CML386]-B-22-1-B-2-#-1-BB-1-B/INTA-F2-192-2-1-1-1-B*9)F2-88-4-2-1	(CKDHL0089/CML395)//([Ent320:92SEW2-77/[DMRESR-W]EarlySel-#I-2-4-B/CML386]-B-22-1-B-2-#-1-BB-1-B/INTA-F2-192-2-1-1-1-B*9)F2-88-4-2-1
S8_10	S8_10 x T2	(CML395/CML444)	T2	([Ent320:92SEW2-77/[DMRESR-W]EarlySel-#I-2-4-B/CML386]-B-22-1-B-2-#-1-BB-1-B/INTA-F2-192-2-1-1-1-B*9)F2-100-6-2-1	(CML395/CML444)//([Ent320:92SEW2-77/[DMRESR-W]EarlySel-#I-2-4-B/CML386]-B-22-1-B-2-#-1-BB-1-B/INTA-F2-192-2-1-1-1-B*9)F2-100-6-2-1
S8_22	S8_22 x T3	(CKDHL0089/CML395)	T3	([Ent320:92SEW2-77/[DMRESR-W]EarlySel-#I-2-4-B/CML386]-B-22-1-B-2-#-1-BB-1-B/INTA-F2-192-2-1-1-1-B*9)F2-235-2-1-1	(CKDHL0089/CML395)//([Ent320:92SEW2-77/[DMRESR-W]EarlySel-#I-2-4-B/CML386]-B-22-1-B-2-#-1-BB-1-B/INTA-F2-192-2-1-1-1-B*9)F2-235-2-1-1
S8_25	S8_25 x T3	(CKDHL0089/CML395)	T3	([Ent320:92SEW2-77/[DMRESR-W]EarlySel-#I-2-4-B/CML386]-B-22-1-B-2-#-1-BB-1-B/INTA-F2-192-2-1-1-1-B*9)F2-236-3-1-1	(CKDHL0089/CML395)//([Ent320:92SEW2-77/[DMRESR-W]EarlySel-#I-2-4-B/CML386]-B-22-1-B-2-#-1-BB-1-B/INTA-F2-192-2-1-1-1-B*9)F2-236-3-1-1
S8_19	S8_19 x T2	(CML395/CML444)	T2	([Ent320:92SEW2-77/[DMRESR-W]EarlySel-#I-2-4-B/CML386]-B-22-1-B-2-#-1-BB-1-B/INTA-F2-192-2-1-1-1-B*9)F2-157-7-1-1	(CML395/CML444)//([Ent320:92SEW2-77/[DMRESR-W]EarlySel-#I-2-4-B/CML386]-B-22-1-B-2-#-1-BB-1-B/INTA-F2-192-2-1-1-1-B*9)F2-157-7-1-1
S8_14	S8_14 x T3	(CKDHL0089/CML395)	T3	([Ent320:92SEW2-77/[DMRESR-W]EarlySel-#I-2-4-B/CML386]-B-22-1-B-2-#-1-BB-1-B/INTA-F2-192-2-1-1-1-B*9)F2-132-5-1-1	(CKDHL0089/CML395)//([Ent320:92SEW2-77/[DMRESR-W]EarlySel-#I-2-4-B/CML386]-B-22-1-B-2-#-1-BB-1-B/INTA-F2-192-2-1-1-1-B*9)F2-132-5-1-1
S8_17	S8_17 x T5	(CKDHL0089/CKDHL0323)	T5	([Ent320:92SEW2-77/[DMRESR-W]EarlySel-#I-2-4-B/CML386]-B-22-1-B-2-#-1-BB-1-B/INTA-F2-192-2-1-1-1-B*9)F2-157-3-3-1	(CKDHL0089/CKDHL0323)//([Ent320:92SEW2-77/[DMRESR-W]EarlySel-#I-2-4-B/CML386]-B-22-1-B-2-#-1-BB-1-B/INTA-F2-192-2-1-1-1-B*9)F2-157-3-3-1
S8_11	S8_11 x T3	(CKDHL0089/CML395)	T3	([Ent320:92SEW2-77/[DMRESR-W]EarlySel-#I-2-4-B/CML386]-B-22-1-B-2-#-1-BB-1-B/INTA-F2-192-2-1-1-1-B*9)F2-100-7-6-1	(CKDHL0089/CML395)//([Ent320:92SEW2-77/[DMRESR-W]EarlySel-#I-2-4-B/CML386]-B-22-1-B-2-#-1-BB-1-B/INTA-F2-192-2-1-1-1-B*9)F2-100-7-6-1
S8_12	S8_12 x T5	(CKDHL0089/CKDHL0323)	T5	([Ent320:92SEW2-77/[DMRESR-W]EarlySel-#I-2-4-B/CML386]-B-22-1-B-2-#-1-BB-1-B/INTA-F2-192-2-1-1-1-B*9)F2-100-8-2-1	(CKDHL0089/CKDHL0323)//([Ent320:92SEW2-77/[DMRESR-W]EarlySel-#I-2-4-B/CML386]-B-22-1-B-2-#-1-BB-1-B/INTA-F2-192-2-1-1-1-B*9)F2-100-8-2-1
S8_9	S8_9 x T5	(CKDHL0089/CKDHL0323)	T5	([Ent320:92SEW2-77/[DMRESR-W]EarlySel-#I-2-4-B/CML386]-B-22-1-B-2-#-1-BB-1-B/INTA-F2-192-2-1-1-1-B*9)F2-100-5-1-1	(CKDHL0089/CKDHL0323)//([Ent320:92SEW2-77/[DMRESR-W]EarlySel-#I-2-4-B/CML386]-B-22-1-B-2-#-1-BB-1-B/INTA-F2-192-2-1-1-1-B*9)F2-100-5-1-1
S8_18	S8_18 x T5	(CKDHL0089/CKDHL0323)	T5	([Ent320:92SEW2-77/[DMRESR-W]EarlySel-#I-2-4-B/CML386]-B-22-1-B-2-#-1-BB-1-B/INTA-F2-192-2-1-1-1-B*9)F2-157-6-1-1	(CKDHL0089/CKDHL0323)//([Ent320:92SEW2-77/[DMRESR-W]EarlySel-#I-2-4-B/CML386]-B-22-1-B-2-#-1-BB-1-B/INTA-F2-192-2-1-1-1-B*9)F2-157-6-1-1
S8_19	S8_19 x T5	(CKDHL0089/CKDHL0323)	T5	([Ent320:92SEW2-77/[DMRESR-W]EarlySel-#I-2-4-B/CML386]-B-22-1-B-2-#-1-BB-1-B/INTA-F2-192-2-1-1-1-B*9)F2-157-7-1-1	(CKDHL0089/CKDHL0323)//([Ent320:92SEW2-77/[DMRESR-W]EarlySel-#I-2-4-B/CML386]-B-22-1-B-2-#-1-BB-1-B/INTA-F2-192-2-1-1-1-B*9)F2-157-7-1-1
S8_7	S8_7 x T5	(CKDHL0089/CKDHL0323)	T5	([Ent320:92SEW2-77/[DMRESR-W]EarlySel-#I-2-4-B/CML386]-B-22-1-B-2-#-1-BB-1-B/INTA-F2-192-2-1-1-1-B*9)F2-100-1-1-1	(CKDHL0089/CKDHL0323)//([Ent320:92SEW2-77/[DMRESR-W]EarlySel-#I-2-4-B/CML386]-B-22-1-B-2-#-1-BB-1-B/INTA-F2-192-2-1-1-1-B*9)F2-100-1-1-1
S8_13	S8_13 x T5	(CKDHL0089/CKDHL0323)	T5	([Ent320:92SEW2-77/[DMRESR-W]EarlySel-#I-2-4-B/CML386]-B-22-1-B-2-#-1-BB-1-B/INTA-F2-192-2-1-1-1-B*9)F2-100-9-4-1	(CKDHL0089/CKDHL0323)//([Ent320:92SEW2-77/[DMRESR-W]EarlySel-#I-2-4-B/CML386]-B-22-1-B-2-#-1-BB-1-B/INTA-F2-192-2-1-1-1-B*9)F2-100-9-4-1
S8_25	S8_25 x T2	(CML395/CML444)	T2	([Ent320:92SEW2-77/[DMRESR-W]EarlySel-#I-2-4-B/CML386]-B-22-1-B-2-#-1-BB-1-B/INTA-F2-192-2-1-1-1-B*9)F2-236-3-1-1	(CML395/CML444)//([Ent320:92SEW2-77/[DMRESR-W]EarlySel-#I-2-4-B/CML386]-B-22-1-B-2-#-1-BB-1-B/INTA-F2-192-2-1-1-1-B*9)F2-236-3-1-1
S8_13	S8_13 x T3	(CKDHL0089/CML395)	T3	([Ent320:92SEW2-77/[DMRESR-W]EarlySel-#I-2-4-B/CML386]-B-22-1-B-2-#-1-BB-1-B/INTA-F2-192-2-1-1-1-B*9)F2-100-9-4-1	(CKDHL0089/CML395)//([Ent320:92SEW2-77/[DMRESR-W]EarlySel-#I-2-4-B/CML386]-B-22-1-B-2-#-1-BB-1-B/INTA-F2-192-2-1-1-1-B*9)F2-100-9-4-1
S8_3	S8_3 x T2	(CML395/CML444)	T2	([Ent320:92SEW2-77/[DMRESR-W]EarlySel-#I-2-4-B/CML386]-B-22-1-B-2-#-1-BB-1-B/INTA-F2-192-2-1-1-1-B*9)F2-30-4-2-1	(CML395/CML444)//([Ent320:92SEW2-77/[DMRESR-W]EarlySel-#I-2-4-B/CML386]-B-22-1-B-2-#-1-BB-1-B/INTA-F2-192-2-1-1-1-B*9)F2-30-4-2-1
S8_6	S8_6 x T2	(CML395/CML444)	T2	([Ent320:92SEW2-77/[DMRESR-W]EarlySel-#I-2-4-B/CML386]-B-22-1-B-2-#-1-BB-1-B/INTA-F2-192-2-1-1-1-B*9)F2-95-5-1-1	(CML395/CML444)//([Ent320:92SEW2-77/[DMRESR-W]EarlySel-#I-2-4-B/CML386]-B-22-1-B-2-#-1-BB-1-B/INTA-F2-192-2-1-1-1-B*9)F2-95-5-1-1
S8_11	S8_11 x T2	(CML395/CML444)	T2	([Ent320:92SEW2-77/[DMRESR-W]EarlySel-#I-2-4-B/CML386]-B-22-1-B-2-#-1-BB-1-B/INTA-F2-192-2-1-1-1-B*9)F2-100-7-6-1	(CML395/CML444)//([Ent320:92SEW2-77/[DMRESR-W]EarlySel-#I-2-4-B/CML386]-B-22-1-B-2-#-1-BB-1-B/INTA-F2-192-2-1-1-1-B*9)F2-100-7-6-1
S8_21	S8_21 x T5	(CKDHL0089/CKDHL0323)	T5	([Ent320:92SEW2-77/[DMRESR-W]EarlySel-#I-2-4-B/CML386]-B-22-1-B-2-#-1-BB-1-B/INTA-F2-192-2-1-1-1-B*9)F2-212-9-1-1	(CKDHL0089/CKDHL0323)//([Ent320:92SEW2-77/[DMRESR-W]EarlySel-#I-2-4-B/CML386]-B-22-1-B-2-#-1-BB-1-B/INTA-F2-192-2-1-1-1-B*9)F2-212-9-1-1
S8_16	S8_16 x T5	(CKDHL0089/CKDHL0323)	T5	([Ent320:92SEW2-77/[DMRESR-W]EarlySel-#I-2-4-B/CML386]-B-22-1-B-2-#-1-BB-1-B/INTA-F2-192-2-1-1-1-B*9)F2-150-3-1-1	(CKDHL0089/CKDHL0323)//([Ent320:92SEW2-77/[DMRESR-W]EarlySel-#I-2-4-B/CML386]-B-22-1-B-2-#-1-BB-1-B/INTA-F2-192-2-1-1-1-B*9)F2-150-3-1-1
S8_7	S8_7 x T2	(CML395/CML444)	T2	([Ent320:92SEW2-77/[DMRESR-W]EarlySel-#I-2-4-B/CML386]-B-22-1-B-2-#-1-BB-1-B/INTA-F2-192-2-1-1-1-B*9)F2-100-1-1-1	(CML395/CML444)//([Ent320:92SEW2-77/[DMRESR-W]EarlySel-#I-2-4-B/CML386]-B-22-1-B-2-#-1-BB-1-B/INTA-F2-192-2-1-1-1-B*9)F2-100-1-1-1
S8_12	S8_12 x T3	(CKDHL0089/CML395)	T3	([Ent320:92SEW2-77/[DMRESR-W]EarlySel-#I-2-4-B/CML386]-B-22-1-B-2-#-1-BB-1-B/INTA-F2-192-2-1-1-1-B*9)F2-100-8-2-1	(CKDHL0089/CML395)//([Ent320:92SEW2-77/[DMRESR-W]EarlySel-#I-2-4-B/CML386]-B-22-1-B-2-#-1-BB-1-B/INTA-F2-192-2-1-1-1-B*9)F2-100-8-2-1
S8_5	S8_5 x T2	(CML395/CML444)	T2	([Ent320:92SEW2-77/[DMRESR-W]EarlySel-#I-2-4-B/CML386]-B-22-1-B-2-#-1-BB-1-B/INTA-F2-192-2-1-1-1-B*9)F2-88-5-4-1	(CML395/CML444)//([Ent320:92SEW2-77/[DMRESR-W]EarlySel-#I-2-4-B/CML386]-B-22-1-B-2-#-1-BB-1-B/INTA-F2-192-2-1-1-1-B*9)F2-88-5-4-1
S8_24	S8_24 x T2	(CML395/CML444)	T2	([Ent320:92SEW2-77/[DMRESR-W]EarlySel-#I-2-4-B/CML386]-B-22-1-B-2-#-1-BB-1-B/INTA-F2-192-2-1-1-1-B*9)F2-236-2-1-1	(CML395/CML444)//([Ent320:92SEW2-77/[DMRESR-W]EarlySel-#I-2-4-B/CML386]-B-22-1-B-2-#-1-BB-1-B/INTA-F2-192-2-1-1-1-B*9)F2-236-2-1-1
S8_17	S8_17 x T2	(CML395/CML444)	T2	([Ent320:92SEW2-77/[DMRESR-W]EarlySel-#I-2-4-B/CML386]-B-22-1-B-2-#-1-BB-1-B/INTA-F2-192-2-1-1-1-B*9)F2-157-3-3-1	(CML395/CML444)//([Ent320:92SEW2-77/[DMRESR-W]EarlySel-#I-2-4-B/CML386]-B-22-1-B-2-#-1-BB-1-B/INTA-F2-192-2-1-1-1-B*9)F2-157-3-3-1
S8_25	S8_25 x T5	(CKDHL0089/CKDHL0323)	T5	([Ent320:92SEW2-77/[DMRESR-W]EarlySel-#I-2-4-B/CML386]-B-22-1-B-2-#-1-BB-1-B/INTA-F2-192-2-1-1-1-B*9)F2-236-3-1-1	(CKDHL0089/CKDHL0323)//([Ent320:92SEW2-77/[DMRESR-W]EarlySel-#I-2-4-B/CML386]-B-22-1-B-2-#-1-BB-1-B/INTA-F2-192-2-1-1-1-B*9)F2-236-3-1-1
S8_22	S8_22 x T5	(CKDHL0089/CKDHL0323)	T5	([Ent320:92SEW2-77/[DMRESR-W]EarlySel-#I-2-4-B/CML386]-B-22-1-B-2-#-1-BB-1-B/INTA-F2-192-2-1-1-1-B*9)F2-235-2-1-1	(CKDHL0089/CKDHL0323)//([Ent320:92SEW2-77/[DMRESR-W]EarlySel-#I-2-4-B/CML386]-B-22-1-B-2-#-1-BB-1-B/INTA-F2-192-2-1-1-1-B*9)F2-235-2-1-1
S8_20	S8_20 x T5	(CKDHL0089/CKDHL0323)	T5	([Ent320:92SEW2-77/[DMRESR-W]EarlySel-#I-2-4-B/CML386]-B-22-1-B-2-#-1-BB-1-B/INTA-F2-192-2-1-1-1-B*9)F2-212-1-1-1	(CKDHL0089/CKDHL0323)//([Ent320:92SEW2-77/[DMRESR-W]EarlySel-#I-2-4-B/CML386]-B-22-1-B-2-#-1-BB-1-B/INTA-F2-192-2-1-1-1-B*9)F2-212-1-1-1
S8_23	S8_23 x T2	(CML395/CML444)	T2	([Ent320:92SEW2-77/[DMRESR-W]EarlySel-#I-2-4-B/CML386]-B-22-1-B-2-#-1-BB-1-B/INTA-F2-192-2-1-1-1-B*9)F2-235-3-1-1	(CML395/CML444)//([Ent320:92SEW2-77/[DMRESR-W]EarlySel-#I-2-4-B/CML386]-B-22-1-B-2-#-1-BB-1-B/INTA-F2-192-2-1-1-1-B*9)F2-235-3-1-1
S8_5	S8_5 x T5	(CKDHL0089/CKDHL0323)	T5	([Ent320:92SEW2-77/[DMRESR-W]EarlySel-#I-2-4-B/CML386]-B-22-1-B-2-#-1-BB-1-B/INTA-F2-192-2-1-1-1-B*9)F2-88-5-4-1	(CKDHL0089/CKDHL0323)//([Ent320:92SEW2-77/[DMRESR-W]EarlySel-#I-2-4-B/CML386]-B-22-1-B-2-#-1-BB-1-B/INTA-F2-192-2-1-1-1-B*9)F2-88-5-4-1
S8_14	S8_14 x T5	(CKDHL0089/CKDHL0323)	T5	([Ent320:92SEW2-77/[DMRESR-W]EarlySel-#I-2-4-B/CML386]-B-22-1-B-2-#-1-BB-1-B/INTA-F2-192-2-1-1-1-B*9)F2-132-5-1-1	(CKDHL0089/CKDHL0323)//([Ent320:92SEW2-77/[DMRESR-W]EarlySel-#I-2-4-B/CML386]-B-22-1-B-2-#-1-BB-1-B/INTA-F2-192-2-1-1-1-B*9)F2-132-5-1-1
S8_23	S8_23 x T5	(CKDHL0089/CKDHL0323)	T5	([Ent320:92SEW2-77/[DMRESR-W]EarlySel-#I-2-4-B/CML386]-B-22-1-B-2-#-1-BB-1-B/INTA-F2-192-2-1-1-1-B*9)F2-235-3-1-1	(CKDHL0089/CKDHL0323)//([Ent320:92SEW2-77/[DMRESR-W]EarlySel-#I-2-4-B/CML386]-B-22-1-B-2-#-1-BB-1-B/INTA-F2-192-2-1-1-1-B*9)F2-235-3-1-1
S8_2	S8_2 x T2	(CML395/CML444)	T2	([Ent320:92SEW2-77/[DMRESR-W]EarlySel-#I-2-4-B/CML386]-B-22-1-B-2-#-1-BB-1-B/INTA-F2-192-2-1-1-1-B*9)F2-15-2-1-1	(CML395/CML444)//([Ent320:92SEW2-77/[DMRESR-W]EarlySel-#I-2-4-B/CML386]-B-22-1-B-2-#-1-BB-1-B/INTA-F2-192-2-1-1-1-B*9)F2-15-2-1-1
S8_13	S8_13 x T2	(CML395/CML444)	T2	([Ent320:92SEW2-77/[DMRESR-W]EarlySel-#I-2-4-B/CML386]-B-22-1-B-2-#-1-BB-1-B/INTA-F2-192-2-1-1-1-B*9)F2-100-9-4-1	(CML395/CML444)//([Ent320:92SEW2-77/[DMRESR-W]EarlySel-#I-2-4-B/CML386]-B-22-1-B-2-#-1-BB-1-B/INTA-F2-192-2-1-1-1-B*9)F2-100-9-4-1
S8_22	S8_22 x T2	(CML395/CML444)	T2	([Ent320:92SEW2-77/[DMRESR-W]EarlySel-#I-2-4-B/CML386]-B-22-1-B-2-#-1-BB-1-B/INTA-F2-192-2-1-1-1-B*9)F2-235-2-1-1	(CML395/CML444)//([Ent320:92SEW2-77/[DMRESR-W]EarlySel-#I-2-4-B/CML386]-B-22-1-B-2-#-1-BB-1-B/INTA-F2-192-2-1-1-1-B*9)F2-235-2-1-1
S8_17	S8_17 x T3	(CKDHL0089/CML395)	T3	([Ent320:92SEW2-77/[DMRESR-W]EarlySel-#I-2-4-B/CML386]-B-22-1-B-2-#-1-BB-1-B/INTA-F2-192-2-1-1-1-B*9)F2-157-3-3-1	(CKDHL0089/CML395)//([Ent320:92SEW2-77/[DMRESR-W]EarlySel-#I-2-4-B/CML386]-B-22-1-B-2-#-1-BB-1-B/INTA-F2-192-2-1-1-1-B*9)F2-157-3-3-1
S8_26	S8_26 x T2	(CML395/CML444)	T2	([Ent320:92SEW2-77/[DMRESR-W]EarlySel-#I-2-4-B/CML386]-B-22-1-B-2-#-1-BB-1-B/INTA-F2-192-2-1-1-1-B*9)F2-236-6-1-1	(CML395/CML444)//([Ent320:92SEW2-77/[DMRESR-W]EarlySel-#I-2-4-B/CML386]-B-22-1-B-2-#-1-BB-1-B/INTA-F2-192-2-1-1-1-B*9)F2-236-6-1-1
S8_2	S8_2 x T5	(CKDHL0089/CKDHL0323)	T5	([Ent320:92SEW2-77/[DMRESR-W]EarlySel-#I-2-4-B/CML386]-B-22-1-B-2-#-1-BB-1-B/INTA-F2-192-2-1-1-1-B*9)F2-15-2-1-1	(CKDHL0089/CKDHL0323)//([Ent320:92SEW2-77/[DMRESR-W]EarlySel-#I-2-4-B/CML386]-B-22-1-B-2-#-1-BB-1-B/INTA-F2-192-2-1-1-1-B*9)F2-15-2-1-1
S8_18	S8_18 x T3	(CKDHL0089/CML395)	T3	([Ent320:92SEW2-77/[DMRESR-W]EarlySel-#I-2-4-B/CML386]-B-22-1-B-2-#-1-BB-1-B/INTA-F2-192-2-1-1-1-B*9)F2-157-6-1-1	(CKDHL0089/CML395)//([Ent320:92SEW2-77/[DMRESR-W]EarlySel-#I-2-4-B/CML386]-B-22-1-B-2-#-1-BB-1-B/INTA-F2-192-2-1-1-1-B*9)F2-157-6-1-1
S8_26	S8_26 x T3	(CKDHL0089/CML395)	T3	([Ent320:92SEW2-77/[DMRESR-W]EarlySel-#I-2-4-B/CML386]-B-22-1-B-2-#-1-BB-1-B/INTA-F2-192-2-1-1-1-B*9)F2-236-6-1-1	(CKDHL0089/CML395)//([Ent320:92SEW2-77/[DMRESR-W]EarlySel-#I-2-4-B/CML386]-B-22-1-B-2-#-1-BB-1-B/INTA-F2-192-2-1-1-1-B*9)F2-236-6-1-1
S8_20	S8_20 x T2	(CML395/CML444)	T2	([Ent320:92SEW2-77/[DMRESR-W]EarlySel-#I-2-4-B/CML386]-B-22-1-B-2-#-1-BB-1-B/INTA-F2-192-2-1-1-1-B*9)F2-212-1-1-1	(CML395/CML444)//([Ent320:92SEW2-77/[DMRESR-W]EarlySel-#I-2-4-B/CML386]-B-22-1-B-2-#-1-BB-1-B/INTA-F2-192-2-1-1-1-B*9)F2-212-1-1-1
S8_1	S8_1 x T3	(CKDHL0089/CML395)	T3	([Ent320:92SEW2-77/[DMRESR-W]EarlySel-#I-2-4-B/CML386]-B-22-1-B-2-#-1-BB-1-B/INTA-F2-192-2-1-1-1-B*9)F2-7-2-1-1	(CKDHL0089/CML395)//([Ent320:92SEW2-77/[DMRESR-W]EarlySel-#I-2-4-B/CML386]-B-22-1-B-2-#-1-BB-1-B/INTA-F2-192-2-1-1-1-B*9)F2-7-2-1-1
S8_8	S8_8 x T2	(CML395/CML444)	T2	([Ent320:92SEW2-77/[DMRESR-W]EarlySel-#I-2-4-B/CML386]-B-22-1-B-2-#-1-BB-1-B/INTA-F2-192-2-1-1-1-B*9)F2-100-2-3-1	(CML395/CML444)//([Ent320:92SEW2-77/[DMRESR-W]EarlySel-#I-2-4-B/CML386]-B-22-1-B-2-#-1-BB-1-B/INTA-F2-192-2-1-1-1-B*9)F2-100-2-3-1
S8_9	S8_9 x T2	(CML395/CML444)	T2	([Ent320:92SEW2-77/[DMRESR-W]EarlySel-#I-2-4-B/CML386]-B-22-1-B-2-#-1-BB-1-B/INTA-F2-192-2-1-1-1-B*9)F2-100-5-1-1	(CML395/CML444)//([Ent320:92SEW2-77/[DMRESR-W]EarlySel-#I-2-4-B/CML386]-B-22-1-B-2-#-1-BB-1-B/INTA-F2-192-2-1-1-1-B*9)F2-100-5-1-1
S8_21	S8_21 x T2	(CML395/CML444)	T2	([Ent320:92SEW2-77/[DMRESR-W]EarlySel-#I-2-4-B/CML386]-B-22-1-B-2-#-1-BB-1-B/INTA-F2-192-2-1-1-1-B*9)F2-212-9-1-1	(CML395/CML444)//([Ent320:92SEW2-77/[DMRESR-W]EarlySel-#I-2-4-B/CML386]-B-22-1-B-2-#-1-BB-1-B/INTA-F2-192-2-1-1-1-B*9)F2-212-9-1-1
S8_14	S8_14 x T2	(CML395/CML444)	T2	([Ent320:92SEW2-77/[DMRESR-W]EarlySel-#I-2-4-B/CML386]-B-22-1-B-2-#-1-BB-1-B/INTA-F2-192-2-1-1-1-B*9)F2-132-5-1-1	(CML395/CML444)//([Ent320:92SEW2-77/[DMRESR-W]EarlySel-#I-2-4-B/CML386]-B-22-1-B-2-#-1-BB-1-B/INTA-F2-192-2-1-1-1-B*9)F2-132-5-1-1
S8_6	S8_6 x T3	(CKDHL0089/CML395)	T3	([Ent320:92SEW2-77/[DMRESR-W]EarlySel-#I-2-4-B/CML386]-B-22-1-B-2-#-1-BB-1-B/INTA-F2-192-2-1-1-1-B*9)F2-95-5-1-1	(CKDHL0089/CML395)//([Ent320:92SEW2-77/[DMRESR-W]EarlySel-#I-2-4-B/CML386]-B-22-1-B-2-#-1-BB-1-B/INTA-F2-192-2-1-1-1-B*9)F2-95-5-1-1
S8_9	S8_9 x T3	(CKDHL0089/CML395)	T3	([Ent320:92SEW2-77/[DMRESR-W]EarlySel-#I-2-4-B/CML386]-B-22-1-B-2-#-1-BB-1-B/INTA-F2-192-2-1-1-1-B*9)F2-100-5-1-1	(CKDHL0089/CML395)//([Ent320:92SEW2-77/[DMRESR-W]EarlySel-#I-2-4-B/CML386]-B-22-1-B-2-#-1-BB-1-B/INTA-F2-192-2-1-1-1-B*9)F2-100-5-1-1
S8_7	S8_7 x T3	(CKDHL0089/CML395)	T3	([Ent320:92SEW2-77/[DMRESR-W]EarlySel-#I-2-4-B/CML386]-B-22-1-B-2-#-1-BB-1-B/INTA-F2-192-2-1-1-1-B*9)F2-100-1-1-1	(CKDHL0089/CML395)//([Ent320:92SEW2-77/[DMRESR-W]EarlySel-#I-2-4-B/CML386]-B-22-1-B-2-#-1-BB-1-B/INTA-F2-192-2-1-1-1-B*9)F2-100-1-1-1
S8_8	S8_8 x T5	(CKDHL0089/CKDHL0323)	T5	([Ent320:92SEW2-77/[DMRESR-W]EarlySel-#I-2-4-B/CML386]-B-22-1-B-2-#-1-BB-1-B/INTA-F2-192-2-1-1-1-B*9)F2-100-2-3-1	(CKDHL0089/CKDHL0323)//([Ent320:92SEW2-77/[DMRESR-W]EarlySel-#I-2-4-B/CML386]-B-22-1-B-2-#-1-BB-1-B/INTA-F2-192-2-1-1-1-B*9)F2-100-2-3-1
S8_24	S8_24 x T3	(CKDHL0089/CML395)	T3	([Ent320:92SEW2-77/[DMRESR-W]EarlySel-#I-2-4-B/CML386]-B-22-1-B-2-#-1-BB-1-B/INTA-F2-192-2-1-1-1-B*9)F2-236-2-1-1	(CKDHL0089/CML395)//([Ent320:92SEW2-77/[DMRESR-W]EarlySel-#I-2-4-B/CML386]-B-22-1-B-2-#-1-BB-1-B/INTA-F2-192-2-1-1-1-B*9)F2-236-2-1-1
S8_10	S8_10 x T3	(CKDHL0089/CML395)	T3	([Ent320:92SEW2-77/[DMRESR-W]EarlySel-#I-2-4-B/CML386]-B-22-1-B-2-#-1-BB-1-B/INTA-F2-192-2-1-1-1-B*9)F2-100-6-2-1	(CKDHL0089/CML395)//([Ent320:92SEW2-77/[DMRESR-W]EarlySel-#I-2-4-B/CML386]-B-22-1-B-2-#-1-BB-1-B/INTA-F2-192-2-1-1-1-B*9)F2-100-6-2-1
S8_3	S8_3 x T5	(CKDHL0089/CKDHL0323)	T5	([Ent320:92SEW2-77/[DMRESR-W]EarlySel-#I-2-4-B/CML386]-B-22-1-B-2-#-1-BB-1-B/INTA-F2-192-2-1-1-1-B*9)F2-30-4-2-1	(CKDHL0089/CKDHL0323)//([Ent320:92SEW2-77/[DMRESR-W]EarlySel-#I-2-4-B/CML386]-B-22-1-B-2-#-1-BB-1-B/INTA-F2-192-2-1-1-1-B*9)F2-30-4-2-1
S8_10	S8_10 x T5	(CKDHL0089/CKDHL0323)	T5	([Ent320:92SEW2-77/[DMRESR-W]EarlySel-#I-2-4-B/CML386]-B-22-1-B-2-#-1-BB-1-B/INTA-F2-192-2-1-1-1-B*9)F2-100-6-2-1	(CKDHL0089/CKDHL0323)//([Ent320:92SEW2-77/[DMRESR-W]EarlySel-#I-2-4-B/CML386]-B-22-1-B-2-#-1-BB-1-B/INTA-F2-192-2-1-1-1-B*9)F2-100-6-2-1
S8_16	S8_16 x T2	(CML395/CML444)	T2	([Ent320:92SEW2-77/[DMRESR-W]EarlySel-#I-2-4-B/CML386]-B-22-1-B-2-#-1-BB-1-B/INTA-F2-192-2-1-1-1-B*9)F2-150-3-1-1	(CML395/CML444)//([Ent320:92SEW2-77/[DMRESR-W]EarlySel-#I-2-4-B/CML386]-B-22-1-B-2-#-1-BB-1-B/INTA-F2-192-2-1-1-1-B*9)F2-150-3-1-1
S8_8	S8_8 x T3	(CKDHL0089/CML395)	T3	([Ent320:92SEW2-77/[DMRESR-W]EarlySel-#I-2-4-B/CML386]-B-22-1-B-2-#-1-BB-1-B/INTA-F2-192-2-1-1-1-B*9)F2-100-2-3-1	(CKDHL0089/CML395)//([Ent320:92SEW2-77/[DMRESR-W]EarlySel-#I-2-4-B/CML386]-B-22-1-B-2-#-1-BB-1-B/INTA-F2-192-2-1-1-1-B*9)F2-100-2-3-1
S8_15	S8_15 x T3	(CKDHL0089/CML395)	T3	([Ent320:92SEW2-77/[DMRESR-W]EarlySel-#I-2-4-B/CML386]-B-22-1-B-2-#-1-BB-1-B/INTA-F2-192-2-1-1-1-B*9)F2-132-7-1-1	(CKDHL0089/CML395)//([Ent320:92SEW2-77/[DMRESR-W]EarlySel-#I-2-4-B/CML386]-B-22-1-B-2-#-1-BB-1-B/INTA-F2-192-2-1-1-1-B*9)F2-132-7-1-1
S8_3	S8_3 x T3	(CKDHL0089/CML395)	T3	([Ent320:92SEW2-77/[DMRESR-W]EarlySel-#I-2-4-B/CML386]-B-22-1-B-2-#-1-BB-1-B/INTA-F2-192-2-1-1-1-B*9)F2-30-4-2-1	(CKDHL0089/CML395)//([Ent320:92SEW2-77/[DMRESR-W]EarlySel-#I-2-4-B/CML386]-B-22-1-B-2-#-1-BB-1-B/INTA-F2-192-2-1-1-1-B*9)F2-30-4-2-1
S9_14	S9_14 x T3	(CKDHL0089/CML395)	T3	(INTA-F2-192-2-1-1-1-B*7-3-B/MAS[MSR/312]-117-2-2-1-B*4-2-1-B)F2-181-1-1-1	(CKDHL0089/CML395)//(INTA-F2-192-2-1-1-1-B*7-3-B/MAS[MSR/312]-117-2-2-1-B*4-2-1-B)F2-181-1-1-1
S9_18	S9_18 x T2	(CML395/CML444)	T2	(INTA-F2-192-2-1-1-1-B*7-3-B/MAS[MSR/312]-117-2-2-1-B*4-2-1-B)F2-197-3-2-1	(CML395/CML444)//(INTA-F2-192-2-1-1-1-B*7-3-B/MAS[MSR/312]-117-2-2-1-B*4-2-1-B)F2-197-3-2-1
S9_4	S9_4 x T5	(CKDHL0089/CKDHL0323)	T5	(INTA-F2-192-2-1-1-1-B*7-3-B/MAS[MSR/312]-117-2-2-1-B*4-2-1-B)F2-56-6-2-1	(CKDHL0089/CKDHL0323)//(INTA-F2-192-2-1-1-1-B*7-3-B/MAS[MSR/312]-117-2-2-1-B*4-2-1-B)F2-56-6-2-1
S9_14	S9_14 x T5	(CKDHL0089/CKDHL0323)	T5	(INTA-F2-192-2-1-1-1-B*7-3-B/MAS[MSR/312]-117-2-2-1-B*4-2-1-B)F2-181-1-1-1	(CKDHL0089/CKDHL0323)//(INTA-F2-192-2-1-1-1-B*7-3-B/MAS[MSR/312]-117-2-2-1-B*4-2-1-B)F2-181-1-1-1
S9_16	S9_16 x T5	(CKDHL0089/CKDHL0323)	T5	(INTA-F2-192-2-1-1-1-B*7-3-B/MAS[MSR/312]-117-2-2-1-B*4-2-1-B)F2-181-7-1-1	(CKDHL0089/CKDHL0323)//(INTA-F2-192-2-1-1-1-B*7-3-B/MAS[MSR/312]-117-2-2-1-B*4-2-1-B)F2-181-7-1-1
S9_18	S9_18 x T5	(CKDHL0089/CKDHL0323)	T5	(INTA-F2-192-2-1-1-1-B*7-3-B/MAS[MSR/312]-117-2-2-1-B*4-2-1-B)F2-197-3-2-1	(CKDHL0089/CKDHL0323)//(INTA-F2-192-2-1-1-1-B*7-3-B/MAS[MSR/312]-117-2-2-1-B*4-2-1-B)F2-197-3-2-1
S9_20	S9_20 x T5	(CKDHL0089/CKDHL0323)	T5	(INTA-F2-192-2-1-1-1-B*7-3-B/MAS[MSR/312]-117-2-2-1-B*4-2-1-B)F2-197-5-1-1	(CKDHL0089/CKDHL0323)//(INTA-F2-192-2-1-1-1-B*7-3-B/MAS[MSR/312]-117-2-2-1-B*4-2-1-B)F2-197-5-1-1
S9_13	S9_13 x T2	(CML395/CML444)	T2	(INTA-F2-192-2-1-1-1-B*7-3-B/MAS[MSR/312]-117-2-2-1-B*4-2-1-B)F2-180-1-2-1	(CML395/CML444)//(INTA-F2-192-2-1-1-1-B*7-3-B/MAS[MSR/312]-117-2-2-1-B*4-2-1-B)F2-180-1-2-1
S9_13	S9_13 x T3	(CKDHL0089/CML395)	T3	(INTA-F2-192-2-1-1-1-B*7-3-B/MAS[MSR/312]-117-2-2-1-B*4-2-1-B)F2-180-1-2-1	(CKDHL0089/CML395)//(INTA-F2-192-2-1-1-1-B*7-3-B/MAS[MSR/312]-117-2-2-1-B*4-2-1-B)F2-180-1-2-1
S9_8	S9_8 x T2	(CML395/CML444)	T2	(INTA-F2-192-2-1-1-1-B*7-3-B/MAS[MSR/312]-117-2-2-1-B*4-2-1-B)F2-146-6-1-1	(CML395/CML444)//(INTA-F2-192-2-1-1-1-B*7-3-B/MAS[MSR/312]-117-2-2-1-B*4-2-1-B)F2-146-6-1-1
S9_19	S9_19 x T2	(CML395/CML444)	T2	(INTA-F2-192-2-1-1-1-B*7-3-B/MAS[MSR/312]-117-2-2-1-B*4-2-1-B)F2-197-4-2-1	(CML395/CML444)//(INTA-F2-192-2-1-1-1-B*7-3-B/MAS[MSR/312]-117-2-2-1-B*4-2-1-B)F2-197-4-2-1
S9_17	S9_17 x T2	(CML395/CML444)	T2	(INTA-F2-192-2-1-1-1-B*7-3-B/MAS[MSR/312]-117-2-2-1-B*4-2-1-B)F2-197-2-2-1	(CML395/CML444)//(INTA-F2-192-2-1-1-1-B*7-3-B/MAS[MSR/312]-117-2-2-1-B*4-2-1-B)F2-197-2-2-1
S9_18	S9_18 x T3	(CKDHL0089/CML395)	T3	(INTA-F2-192-2-1-1-1-B*7-3-B/MAS[MSR/312]-117-2-2-1-B*4-2-1-B)F2-197-3-2-1	(CKDHL0089/CML395)//(INTA-F2-192-2-1-1-1-B*7-3-B/MAS[MSR/312]-117-2-2-1-B*4-2-1-B)F2-197-3-2-1
S9_4	S9_4 x T3	(CKDHL0089/CML395)	T3	(INTA-F2-192-2-1-1-1-B*7-3-B/MAS[MSR/312]-117-2-2-1-B*4-2-1-B)F2-56-6-2-1	(CKDHL0089/CML395)//(INTA-F2-192-2-1-1-1-B*7-3-B/MAS[MSR/312]-117-2-2-1-B*4-2-1-B)F2-56-6-2-1
S9_3	S9_3 x T5	(CKDHL0089/CKDHL0323)	T5	(INTA-F2-192-2-1-1-1-B*7-3-B/MAS[MSR/312]-117-2-2-1-B*4-2-1-B)F2-56-5-1-1	(CKDHL0089/CKDHL0323)//(INTA-F2-192-2-1-1-1-B*7-3-B/MAS[MSR/312]-117-2-2-1-B*4-2-1-B)F2-56-5-1-1
S9_6	S9_6 x T3	(CKDHL0089/CML395)	T3	(INTA-F2-192-2-1-1-1-B*7-3-B/MAS[MSR/312]-117-2-2-1-B*4-2-1-B)F2-146-2-2-1	(CKDHL0089/CML395)//(INTA-F2-192-2-1-1-1-B*7-3-B/MAS[MSR/312]-117-2-2-1-B*4-2-1-B)F2-146-2-2-1
S9_1	S9_1 x T5	(CKDHL0089/CKDHL0323)	T5	(INTA-F2-192-2-1-1-1-B*7-3-B/MAS[MSR/312]-117-2-2-1-B*4-2-1-B)F2-4-3-1-1	(CKDHL0089/CKDHL0323)//(INTA-F2-192-2-1-1-1-B*7-3-B/MAS[MSR/312]-117-2-2-1-B*4-2-1-B)F2-4-3-1-1
S9_11	S9_11 x T2	(CML395/CML444)	T2	(INTA-F2-192-2-1-1-1-B*7-3-B/MAS[MSR/312]-117-2-2-1-B*4-2-1-B)F2-164-5-2-1	(CML395/CML444)//(INTA-F2-192-2-1-1-1-B*7-3-B/MAS[MSR/312]-117-2-2-1-B*4-2-1-B)F2-164-5-2-1
S9_6	S9_6 x T2	(CML395/CML444)	T2	(INTA-F2-192-2-1-1-1-B*7-3-B/MAS[MSR/312]-117-2-2-1-B*4-2-1-B)F2-146-2-2-1	(CML395/CML444)//(INTA-F2-192-2-1-1-1-B*7-3-B/MAS[MSR/312]-117-2-2-1-B*4-2-1-B)F2-146-2-2-1
S9_16	S9_16 x T3	(CKDHL0089/CML395)	T3	(INTA-F2-192-2-1-1-1-B*7-3-B/MAS[MSR/312]-117-2-2-1-B*4-2-1-B)F2-181-7-1-1	(CKDHL0089/CML395)//(INTA-F2-192-2-1-1-1-B*7-3-B/MAS[MSR/312]-117-2-2-1-B*4-2-1-B)F2-181-7-1-1
S9_1	S9_1 x T2	(CML395/CML444)	T2	(INTA-F2-192-2-1-1-1-B*7-3-B/MAS[MSR/312]-117-2-2-1-B*4-2-1-B)F2-4-3-1-1	(CML395/CML444)//(INTA-F2-192-2-1-1-1-B*7-3-B/MAS[MSR/312]-117-2-2-1-B*4-2-1-B)F2-4-3-1-1
S9_7	S9_7 x T2	(CML395/CML444)	T2	(INTA-F2-192-2-1-1-1-B*7-3-B/MAS[MSR/312]-117-2-2-1-B*4-2-1-B)F2-146-5-1-1	(CML395/CML444)//(INTA-F2-192-2-1-1-1-B*7-3-B/MAS[MSR/312]-117-2-2-1-B*4-2-1-B)F2-146-5-1-1
S9_17	S9_17 x T5	(CKDHL0089/CKDHL0323)	T5	(INTA-F2-192-2-1-1-1-B*7-3-B/MAS[MSR/312]-117-2-2-1-B*4-2-1-B)F2-197-2-2-1	(CKDHL0089/CKDHL0323)//(INTA-F2-192-2-1-1-1-B*7-3-B/MAS[MSR/312]-117-2-2-1-B*4-2-1-B)F2-197-2-2-1
S9_19	S9_19 x T5	(CKDHL0089/CKDHL0323)	T5	(INTA-F2-192-2-1-1-1-B*7-3-B/MAS[MSR/312]-117-2-2-1-B*4-2-1-B)F2-197-4-2-1	(CKDHL0089/CKDHL0323)//(INTA-F2-192-2-1-1-1-B*7-3-B/MAS[MSR/312]-117-2-2-1-B*4-2-1-B)F2-197-4-2-1
S9_7	S9_7 x T5	(CKDHL0089/CKDHL0323)	T5	(INTA-F2-192-2-1-1-1-B*7-3-B/MAS[MSR/312]-117-2-2-1-B*4-2-1-B)F2-146-5-1-1	(CKDHL0089/CKDHL0323)//(INTA-F2-192-2-1-1-1-B*7-3-B/MAS[MSR/312]-117-2-2-1-B*4-2-1-B)F2-146-5-1-1
S9_5	S9_5 x T2	(CML395/CML444)	T2	(INTA-F2-192-2-1-1-1-B*7-3-B/MAS[MSR/312]-117-2-2-1-B*4-2-1-B)F2-60-1-1-1	(CML395/CML444)//(INTA-F2-192-2-1-1-1-B*7-3-B/MAS[MSR/312]-117-2-2-1-B*4-2-1-B)F2-60-1-1-1
S9_12	S9_12 x T3	(CKDHL0089/CML395)	T3	(INTA-F2-192-2-1-1-1-B*7-3-B/MAS[MSR/312]-117-2-2-1-B*4-2-1-B)F2-166-4-1-1	(CKDHL0089/CML395)//(INTA-F2-192-2-1-1-1-B*7-3-B/MAS[MSR/312]-117-2-2-1-B*4-2-1-B)F2-166-4-1-1
S9_2	S9_2 x T2	(CML395/CML444)	T2	(INTA-F2-192-2-1-1-1-B*7-3-B/MAS[MSR/312]-117-2-2-1-B*4-2-1-B)F2-56-3-1-1	(CML395/CML444)//(INTA-F2-192-2-1-1-1-B*7-3-B/MAS[MSR/312]-117-2-2-1-B*4-2-1-B)F2-56-3-1-1
S9_12	S9_12 x T2	(CML395/CML444)	T2	(INTA-F2-192-2-1-1-1-B*7-3-B/MAS[MSR/312]-117-2-2-1-B*4-2-1-B)F2-166-4-1-1	(CML395/CML444)//(INTA-F2-192-2-1-1-1-B*7-3-B/MAS[MSR/312]-117-2-2-1-B*4-2-1-B)F2-166-4-1-1
S9_11	S9_11 x T5	(CKDHL0089/CKDHL0323)	T5	(INTA-F2-192-2-1-1-1-B*7-3-B/MAS[MSR/312]-117-2-2-1-B*4-2-1-B)F2-164-5-2-1	(CKDHL0089/CKDHL0323)//(INTA-F2-192-2-1-1-1-B*7-3-B/MAS[MSR/312]-117-2-2-1-B*4-2-1-B)F2-164-5-2-1
S9_15	S9_15 x T2	(CML395/CML444)	T2	(INTA-F2-192-2-1-1-1-B*7-3-B/MAS[MSR/312]-117-2-2-1-B*4-2-1-B)F2-181-5-1-1	(CML395/CML444)//(INTA-F2-192-2-1-1-1-B*7-3-B/MAS[MSR/312]-117-2-2-1-B*4-2-1-B)F2-181-5-1-1
S9_20	S9_20 x T2	(CML395/CML444)	T2	(INTA-F2-192-2-1-1-1-B*7-3-B/MAS[MSR/312]-117-2-2-1-B*4-2-1-B)F2-197-5-1-1	(CML395/CML444)//(INTA-F2-192-2-1-1-1-B*7-3-B/MAS[MSR/312]-117-2-2-1-B*4-2-1-B)F2-197-5-1-1
S9_10	S9_10 x T5	(CKDHL0089/CKDHL0323)	T5	(INTA-F2-192-2-1-1-1-B*7-3-B/MAS[MSR/312]-117-2-2-1-B*4-2-1-B)F2-164-2-7-1	(CKDHL0089/CKDHL0323)//(INTA-F2-192-2-1-1-1-B*7-3-B/MAS[MSR/312]-117-2-2-1-B*4-2-1-B)F2-164-2-7-1
S9_14	S9_14 x T2	(CML395/CML444)	T2	(INTA-F2-192-2-1-1-1-B*7-3-B/MAS[MSR/312]-117-2-2-1-B*4-2-1-B)F2-181-1-1-1	(CML395/CML444)//(INTA-F2-192-2-1-1-1-B*7-3-B/MAS[MSR/312]-117-2-2-1-B*4-2-1-B)F2-181-1-1-1
S9_12	S9_12 x T5	(CKDHL0089/CKDHL0323)	T5	(INTA-F2-192-2-1-1-1-B*7-3-B/MAS[MSR/312]-117-2-2-1-B*4-2-1-B)F2-166-4-1-1	(CKDHL0089/CKDHL0323)//(INTA-F2-192-2-1-1-1-B*7-3-B/MAS[MSR/312]-117-2-2-1-B*4-2-1-B)F2-166-4-1-1
S9_17	S9_17 x T3	(CKDHL0089/CML395)	T3	(INTA-F2-192-2-1-1-1-B*7-3-B/MAS[MSR/312]-117-2-2-1-B*4-2-1-B)F2-197-2-2-1	(CKDHL0089/CML395)//(INTA-F2-192-2-1-1-1-B*7-3-B/MAS[MSR/312]-117-2-2-1-B*4-2-1-B)F2-197-2-2-1
S9_3	S9_3 x T3	(CKDHL0089/CML395)	T3	(INTA-F2-192-2-1-1-1-B*7-3-B/MAS[MSR/312]-117-2-2-1-B*4-2-1-B)F2-56-5-1-1	(CKDHL0089/CML395)//(INTA-F2-192-2-1-1-1-B*7-3-B/MAS[MSR/312]-117-2-2-1-B*4-2-1-B)F2-56-5-1-1
S9_19	S9_19 x T3	(CKDHL0089/CML395)	T3	(INTA-F2-192-2-1-1-1-B*7-3-B/MAS[MSR/312]-117-2-2-1-B*4-2-1-B)F2-197-4-2-1	(CKDHL0089/CML395)//(INTA-F2-192-2-1-1-1-B*7-3-B/MAS[MSR/312]-117-2-2-1-B*4-2-1-B)F2-197-4-2-1
S9_2	S9_2 x T5	(CKDHL0089/CKDHL0323)	T5	(INTA-F2-192-2-1-1-1-B*7-3-B/MAS[MSR/312]-117-2-2-1-B*4-2-1-B)F2-56-3-1-1	(CKDHL0089/CKDHL0323)//(INTA-F2-192-2-1-1-1-B*7-3-B/MAS[MSR/312]-117-2-2-1-B*4-2-1-B)F2-56-3-1-1
S9_10	S9_10 x T3	(CKDHL0089/CML395)	T3	(INTA-F2-192-2-1-1-1-B*7-3-B/MAS[MSR/312]-117-2-2-1-B*4-2-1-B)F2-164-2-7-1	(CKDHL0089/CML395)//(INTA-F2-192-2-1-1-1-B*7-3-B/MAS[MSR/312]-117-2-2-1-B*4-2-1-B)F2-164-2-7-1
S9_6	S9_6 x T5	(CKDHL0089/CKDHL0323)	T5	(INTA-F2-192-2-1-1-1-B*7-3-B/MAS[MSR/312]-117-2-2-1-B*4-2-1-B)F2-146-2-2-1	(CKDHL0089/CKDHL0323)//(INTA-F2-192-2-1-1-1-B*7-3-B/MAS[MSR/312]-117-2-2-1-B*4-2-1-B)F2-146-2-2-1
S9_11	S9_11 x T3	(CKDHL0089/CML395)	T3	(INTA-F2-192-2-1-1-1-B*7-3-B/MAS[MSR/312]-117-2-2-1-B*4-2-1-B)F2-164-5-2-1	(CKDHL0089/CML395)//(INTA-F2-192-2-1-1-1-B*7-3-B/MAS[MSR/312]-117-2-2-1-B*4-2-1-B)F2-164-5-2-1
S9_4	S9_4 x T2	(CML395/CML444)	T2	(INTA-F2-192-2-1-1-1-B*7-3-B/MAS[MSR/312]-117-2-2-1-B*4-2-1-B)F2-56-6-2-1	(CML395/CML444)//(INTA-F2-192-2-1-1-1-B*7-3-B/MAS[MSR/312]-117-2-2-1-B*4-2-1-B)F2-56-6-2-1
S9_1	S9_1 x T3	(CKDHL0089/CML395)	T3	(INTA-F2-192-2-1-1-1-B*7-3-B/MAS[MSR/312]-117-2-2-1-B*4-2-1-B)F2-4-3-1-1	(CKDHL0089/CML395)//(INTA-F2-192-2-1-1-1-B*7-3-B/MAS[MSR/312]-117-2-2-1-B*4-2-1-B)F2-4-3-1-1
S9_9	S9_9 x T3	(CKDHL0089/CML395)	T3	(INTA-F2-192-2-1-1-1-B*7-3-B/MAS[MSR/312]-117-2-2-1-B*4-2-1-B)F2-164-1-1-1	(CKDHL0089/CML395)//(INTA-F2-192-2-1-1-1-B*7-3-B/MAS[MSR/312]-117-2-2-1-B*4-2-1-B)F2-164-1-1-1
S9_5	S9_5 x T3	(CKDHL0089/CML395)	T3	(INTA-F2-192-2-1-1-1-B*7-3-B/MAS[MSR/312]-117-2-2-1-B*4-2-1-B)F2-60-1-1-1	(CKDHL0089/CML395)//(INTA-F2-192-2-1-1-1-B*7-3-B/MAS[MSR/312]-117-2-2-1-B*4-2-1-B)F2-60-1-1-1
S9_8	S9_8 x T3	(CKDHL0089/CML395)	T3	(INTA-F2-192-2-1-1-1-B*7-3-B/MAS[MSR/312]-117-2-2-1-B*4-2-1-B)F2-146-6-1-1	(CKDHL0089/CML395)//(INTA-F2-192-2-1-1-1-B*7-3-B/MAS[MSR/312]-117-2-2-1-B*4-2-1-B)F2-146-6-1-1
S9_5	S9_5 x T5	(CKDHL0089/CKDHL0323)	T5	(INTA-F2-192-2-1-1-1-B*7-3-B/MAS[MSR/312]-117-2-2-1-B*4-2-1-B)F2-60-1-1-1	(CKDHL0089/CKDHL0323)//(INTA-F2-192-2-1-1-1-B*7-3-B/MAS[MSR/312]-117-2-2-1-B*4-2-1-B)F2-60-1-1-1
S9_9	S9_9 x T2	(CML395/CML444)	T2	(INTA-F2-192-2-1-1-1-B*7-3-B/MAS[MSR/312]-117-2-2-1-B*4-2-1-B)F2-164-1-1-1	(CML395/CML444)//(INTA-F2-192-2-1-1-1-B*7-3-B/MAS[MSR/312]-117-2-2-1-B*4-2-1-B)F2-164-1-1-1
S9_20	S9_20 x T3	(CKDHL0089/CML395)	T3	(INTA-F2-192-2-1-1-1-B*7-3-B/MAS[MSR/312]-117-2-2-1-B*4-2-1-B)F2-197-5-1-1	(CKDHL0089/CML395)//(INTA-F2-192-2-1-1-1-B*7-3-B/MAS[MSR/312]-117-2-2-1-B*4-2-1-B)F2-197-5-1-1
S9_10	S9_10 x T2	(CML395/CML444)	T2	(INTA-F2-192-2-1-1-1-B*7-3-B/MAS[MSR/312]-117-2-2-1-B*4-2-1-B)F2-164-2-7-1	(CML395/CML444)//(INTA-F2-192-2-1-1-1-B*7-3-B/MAS[MSR/312]-117-2-2-1-B*4-2-1-B)F2-164-2-7-1
S9_2	S9_2 x T3	(CKDHL0089/CML395)	T3	(INTA-F2-192-2-1-1-1-B*7-3-B/MAS[MSR/312]-117-2-2-1-B*4-2-1-B)F2-56-3-1-1	(CKDHL0089/CML395)//(INTA-F2-192-2-1-1-1-B*7-3-B/MAS[MSR/312]-117-2-2-1-B*4-2-1-B)F2-56-3-1-1
S9_15	S9_15 x T5	(CKDHL0089/CKDHL0323)	T5	(INTA-F2-192-2-1-1-1-B*7-3-B/MAS[MSR/312]-117-2-2-1-B*4-2-1-B)F2-181-5-1-1	(CKDHL0089/CKDHL0323)//(INTA-F2-192-2-1-1-1-B*7-3-B/MAS[MSR/312]-117-2-2-1-B*4-2-1-B)F2-181-5-1-1
S9_9	S9_9 x T5	(CKDHL0089/CKDHL0323)	T5	(INTA-F2-192-2-1-1-1-B*7-3-B/MAS[MSR/312]-117-2-2-1-B*4-2-1-B)F2-164-1-1-1	(CKDHL0089/CKDHL0323)//(INTA-F2-192-2-1-1-1-B*7-3-B/MAS[MSR/312]-117-2-2-1-B*4-2-1-B)F2-164-1-1-1
S9_7	S9_7 x T3	(CKDHL0089/CML395)	T3	(INTA-F2-192-2-1-1-1-B*7-3-B/MAS[MSR/312]-117-2-2-1-B*4-2-1-B)F2-146-5-1-1	(CKDHL0089/CML395)//(INTA-F2-192-2-1-1-1-B*7-3-B/MAS[MSR/312]-117-2-2-1-B*4-2-1-B)F2-146-5-1-1
S9_13	S9_13 x T5	(CKDHL0089/CKDHL0323)	T5	(INTA-F2-192-2-1-1-1-B*7-3-B/MAS[MSR/312]-117-2-2-1-B*4-2-1-B)F2-180-1-2-1	(CKDHL0089/CKDHL0323)//(INTA-F2-192-2-1-1-1-B*7-3-B/MAS[MSR/312]-117-2-2-1-B*4-2-1-B)F2-180-1-2-1
S9_8	S9_8 x T5	(CKDHL0089/CKDHL0323)	T5	(INTA-F2-192-2-1-1-1-B*7-3-B/MAS[MSR/312]-117-2-2-1-B*4-2-1-B)F2-146-6-1-1	(CKDHL0089/CKDHL0323)//(INTA-F2-192-2-1-1-1-B*7-3-B/MAS[MSR/312]-117-2-2-1-B*4-2-1-B)F2-146-6-1-1
S9_3	S9_3 x T2	(CML395/CML444)	T2	(INTA-F2-192-2-1-1-1-B*7-3-B/MAS[MSR/312]-117-2-2-1-B*4-2-1-B)F2-56-5-1-1	(CML395/CML444)//(INTA-F2-192-2-1-1-1-B*7-3-B/MAS[MSR/312]-117-2-2-1-B*4-2-1-B)F2-56-5-1-1
S9_15	S9_15 x T3	(CKDHL0089/CML395)	T3	(INTA-F2-192-2-1-1-1-B*7-3-B/MAS[MSR/312]-117-2-2-1-B*4-2-1-B)F2-181-5-1-1	(CKDHL0089/CML395)//(INTA-F2-192-2-1-1-1-B*7-3-B/MAS[MSR/312]-117-2-2-1-B*4-2-1-B)F2-181-5-1-1
S9_16	S9_16 x T2	(CML395/CML444)	T2	(INTA-F2-192-2-1-1-1-B*7-3-B/MAS[MSR/312]-117-2-2-1-B*4-2-1-B)F2-181-7-1-1	(CML395/CML444)//(INTA-F2-192-2-1-1-1-B*7-3-B/MAS[MSR/312]-117-2-2-1-B*4-2-1-B)F2-181-7-1-1
S10_6	S10_6 x T3	(CKDHL0089/CML395)	T3	([Ent320:92SEW2-77/[DMRESR-W]EarlySel-#I-2-4-B/CML386]-B-11-3-B-2-#-B*4/[INTA-2-1-3/INTA-60-1-2]-X-11-6-3-BBB)F2-150-1-1-1	(CKDHL0089/CML395)//([Ent320:92SEW2-77/[DMRESR-W]EarlySel-#I-2-4-B/CML386]-B-11-3-B-2-#-B*4/[INTA-2-1-3/INTA-60-1-2]-X-11-6-3-BBB)F2-150-1-1-1
S10_9	S10_9 x T3	(CKDHL0089/CML395)	T3	([Ent320:92SEW2-77/[DMRESR-W]EarlySel-#I-2-4-B/CML386]-B-11-3-B-2-#-B*4/[INTA-2-1-3/INTA-60-1-2]-X-11-6-3-BBB)F2-150-9-1-1	(CKDHL0089/CML395)//([Ent320:92SEW2-77/[DMRESR-W]EarlySel-#I-2-4-B/CML386]-B-11-3-B-2-#-B*4/[INTA-2-1-3/INTA-60-1-2]-X-11-6-3-BBB)F2-150-9-1-1
S10_12	S10_12 x T3	(CKDHL0089/CML395)	T3	([Ent320:92SEW2-77/[DMRESR-W]EarlySel-#I-2-4-B/CML386]-B-11-3-B-2-#-B*4/[INTA-2-1-3/INTA-60-1-2]-X-11-6-3-BBB)F2-159-8-1-1	(CKDHL0089/CML395)//([Ent320:92SEW2-77/[DMRESR-W]EarlySel-#I-2-4-B/CML386]-B-11-3-B-2-#-B*4/[INTA-2-1-3/INTA-60-1-2]-X-11-6-3-BBB)F2-159-8-1-1
S10_7	S10_7 x T2	(CML395/CML444)	T2	([Ent320:92SEW2-77/[DMRESR-W]EarlySel-#I-2-4-B/CML386]-B-11-3-B-2-#-B*4/[INTA-2-1-3/INTA-60-1-2]-X-11-6-3-BBB)F2-150-3-1-1	(CML395/CML444)//([Ent320:92SEW2-77/[DMRESR-W]EarlySel-#I-2-4-B/CML386]-B-11-3-B-2-#-B*4/[INTA-2-1-3/INTA-60-1-2]-X-11-6-3-BBB)F2-150-3-1-1
S10_10	S10_10 x T3	(CKDHL0089/CML395)	T3	([Ent320:92SEW2-77/[DMRESR-W]EarlySel-#I-2-4-B/CML386]-B-11-3-B-2-#-B*4/[INTA-2-1-3/INTA-60-1-2]-X-11-6-3-BBB)F2-155-3-1-1	(CKDHL0089/CML395)//([Ent320:92SEW2-77/[DMRESR-W]EarlySel-#I-2-4-B/CML386]-B-11-3-B-2-#-B*4/[INTA-2-1-3/INTA-60-1-2]-X-11-6-3-BBB)F2-155-3-1-1
S10_3	S10_3 x T2	(CML395/CML444)	T2	([Ent320:92SEW2-77/[DMRESR-W]EarlySel-#I-2-4-B/CML386]-B-11-3-B-2-#-B*4/[INTA-2-1-3/INTA-60-1-2]-X-11-6-3-BBB)F2-98-2-2-1	(CML395/CML444)//([Ent320:92SEW2-77/[DMRESR-W]EarlySel-#I-2-4-B/CML386]-B-11-3-B-2-#-B*4/[INTA-2-1-3/INTA-60-1-2]-X-11-6-3-BBB)F2-98-2-2-1
S10_14	S10_14 x T5	(CKDHL0089/CKDHL0323)	T5	([Ent320:92SEW2-77/[DMRESR-W]EarlySel-#I-2-4-B/CML386]-B-11-3-B-2-#-B*4/[INTA-2-1-3/INTA-60-1-2]-X-11-6-3-BBB)F2-175-1-1-1	(CKDHL0089/CKDHL0323)//([Ent320:92SEW2-77/[DMRESR-W]EarlySel-#I-2-4-B/CML386]-B-11-3-B-2-#-B*4/[INTA-2-1-3/INTA-60-1-2]-X-11-6-3-BBB)F2-175-1-1-1
S10_6	S10_6 x T2	(CML395/CML444)	T2	([Ent320:92SEW2-77/[DMRESR-W]EarlySel-#I-2-4-B/CML386]-B-11-3-B-2-#-B*4/[INTA-2-1-3/INTA-60-1-2]-X-11-6-3-BBB)F2-150-1-1-1	(CML395/CML444)//([Ent320:92SEW2-77/[DMRESR-W]EarlySel-#I-2-4-B/CML386]-B-11-3-B-2-#-B*4/[INTA-2-1-3/INTA-60-1-2]-X-11-6-3-BBB)F2-150-1-1-1
S10_15	S10_15 x T5	(CKDHL0089/CKDHL0323)	T5	([Ent320:92SEW2-77/[DMRESR-W]EarlySel-#I-2-4-B/CML386]-B-11-3-B-2-#-B*4/[INTA-2-1-3/INTA-60-1-2]-X-11-6-3-BBB)F2-175-2-6-1	(CKDHL0089/CKDHL0323)//([Ent320:92SEW2-77/[DMRESR-W]EarlySel-#I-2-4-B/CML386]-B-11-3-B-2-#-B*4/[INTA-2-1-3/INTA-60-1-2]-X-11-6-3-BBB)F2-175-2-6-1
S10_3	S10_3 x T3	(CKDHL0089/CML395)	T3	([Ent320:92SEW2-77/[DMRESR-W]EarlySel-#I-2-4-B/CML386]-B-11-3-B-2-#-B*4/[INTA-2-1-3/INTA-60-1-2]-X-11-6-3-BBB)F2-98-2-2-1	(CKDHL0089/CML395)//([Ent320:92SEW2-77/[DMRESR-W]EarlySel-#I-2-4-B/CML386]-B-11-3-B-2-#-B*4/[INTA-2-1-3/INTA-60-1-2]-X-11-6-3-BBB)F2-98-2-2-1
S10_10	S10_10 x T5	(CKDHL0089/CKDHL0323)	T5	([Ent320:92SEW2-77/[DMRESR-W]EarlySel-#I-2-4-B/CML386]-B-11-3-B-2-#-B*4/[INTA-2-1-3/INTA-60-1-2]-X-11-6-3-BBB)F2-155-3-1-1	(CKDHL0089/CKDHL0323)//([Ent320:92SEW2-77/[DMRESR-W]EarlySel-#I-2-4-B/CML386]-B-11-3-B-2-#-B*4/[INTA-2-1-3/INTA-60-1-2]-X-11-6-3-BBB)F2-155-3-1-1
S10_11	S10_11 x T2	(CML395/CML444)	T2	([Ent320:92SEW2-77/[DMRESR-W]EarlySel-#I-2-4-B/CML386]-B-11-3-B-2-#-B*4/[INTA-2-1-3/INTA-60-1-2]-X-11-6-3-BBB)F2-159-5-1-1	(CML395/CML444)//([Ent320:92SEW2-77/[DMRESR-W]EarlySel-#I-2-4-B/CML386]-B-11-3-B-2-#-B*4/[INTA-2-1-3/INTA-60-1-2]-X-11-6-3-BBB)F2-159-5-1-1
S10_16	S10_16 x T5	(CKDHL0089/CKDHL0323)	T5	([Ent320:92SEW2-77/[DMRESR-W]EarlySel-#I-2-4-B/CML386]-B-11-3-B-2-#-B*4/[INTA-2-1-3/INTA-60-1-2]-X-11-6-3-BBB)F2-175-8-2-1	(CKDHL0089/CKDHL0323)//([Ent320:92SEW2-77/[DMRESR-W]EarlySel-#I-2-4-B/CML386]-B-11-3-B-2-#-B*4/[INTA-2-1-3/INTA-60-1-2]-X-11-6-3-BBB)F2-175-8-2-1
S10_13	S10_13 x T2	(CML395/CML444)	T2	([Ent320:92SEW2-77/[DMRESR-W]EarlySel-#I-2-4-B/CML386]-B-11-3-B-2-#-B*4/[INTA-2-1-3/INTA-60-1-2]-X-11-6-3-BBB)F2-166-1-1-1	(CML395/CML444)//([Ent320:92SEW2-77/[DMRESR-W]EarlySel-#I-2-4-B/CML386]-B-11-3-B-2-#-B*4/[INTA-2-1-3/INTA-60-1-2]-X-11-6-3-BBB)F2-166-1-1-1
S10_16	S10_16 x T2	(CML395/CML444)	T2	([Ent320:92SEW2-77/[DMRESR-W]EarlySel-#I-2-4-B/CML386]-B-11-3-B-2-#-B*4/[INTA-2-1-3/INTA-60-1-2]-X-11-6-3-BBB)F2-175-8-2-1	(CML395/CML444)//([Ent320:92SEW2-77/[DMRESR-W]EarlySel-#I-2-4-B/CML386]-B-11-3-B-2-#-B*4/[INTA-2-1-3/INTA-60-1-2]-X-11-6-3-BBB)F2-175-8-2-1
S10_5	S10_5 x T5	(CKDHL0089/CKDHL0323)	T5	([Ent320:92SEW2-77/[DMRESR-W]EarlySel-#I-2-4-B/CML386]-B-11-3-B-2-#-B*4/[INTA-2-1-3/INTA-60-1-2]-X-11-6-3-BBB)F2-112-4-1-1	(CKDHL0089/CKDHL0323)//([Ent320:92SEW2-77/[DMRESR-W]EarlySel-#I-2-4-B/CML386]-B-11-3-B-2-#-B*4/[INTA-2-1-3/INTA-60-1-2]-X-11-6-3-BBB)F2-112-4-1-1
S10_14	S10_14 x T2	(CML395/CML444)	T2	([Ent320:92SEW2-77/[DMRESR-W]EarlySel-#I-2-4-B/CML386]-B-11-3-B-2-#-B*4/[INTA-2-1-3/INTA-60-1-2]-X-11-6-3-BBB)F2-175-1-1-1	(CML395/CML444)//([Ent320:92SEW2-77/[DMRESR-W]EarlySel-#I-2-4-B/CML386]-B-11-3-B-2-#-B*4/[INTA-2-1-3/INTA-60-1-2]-X-11-6-3-BBB)F2-175-1-1-1
S10_11	S10_11 x T5	(CKDHL0089/CKDHL0323)	T5	([Ent320:92SEW2-77/[DMRESR-W]EarlySel-#I-2-4-B/CML386]-B-11-3-B-2-#-B*4/[INTA-2-1-3/INTA-60-1-2]-X-11-6-3-BBB)F2-159-5-1-1	(CKDHL0089/CKDHL0323)//([Ent320:92SEW2-77/[DMRESR-W]EarlySel-#I-2-4-B/CML386]-B-11-3-B-2-#-B*4/[INTA-2-1-3/INTA-60-1-2]-X-11-6-3-BBB)F2-159-5-1-1
S10_12	S10_12 x T2	(CML395/CML444)	T2	([Ent320:92SEW2-77/[DMRESR-W]EarlySel-#I-2-4-B/CML386]-B-11-3-B-2-#-B*4/[INTA-2-1-3/INTA-60-1-2]-X-11-6-3-BBB)F2-159-8-1-1	(CML395/CML444)//([Ent320:92SEW2-77/[DMRESR-W]EarlySel-#I-2-4-B/CML386]-B-11-3-B-2-#-B*4/[INTA-2-1-3/INTA-60-1-2]-X-11-6-3-BBB)F2-159-8-1-1
S10_2	S10_2 x T2	(CML395/CML444)	T2	([Ent320:92SEW2-77/[DMRESR-W]EarlySel-#I-2-4-B/CML386]-B-11-3-B-2-#-B*4/[INTA-2-1-3/INTA-60-1-2]-X-11-6-3-BBB)F2-90-6-2-1	(CML395/CML444)//([Ent320:92SEW2-77/[DMRESR-W]EarlySel-#I-2-4-B/CML386]-B-11-3-B-2-#-B*4/[INTA-2-1-3/INTA-60-1-2]-X-11-6-3-BBB)F2-90-6-2-1
S10_15	S10_15 x T2	(CML395/CML444)	T2	([Ent320:92SEW2-77/[DMRESR-W]EarlySel-#I-2-4-B/CML386]-B-11-3-B-2-#-B*4/[INTA-2-1-3/INTA-60-1-2]-X-11-6-3-BBB)F2-175-2-6-1	(CML395/CML444)//([Ent320:92SEW2-77/[DMRESR-W]EarlySel-#I-2-4-B/CML386]-B-11-3-B-2-#-B*4/[INTA-2-1-3/INTA-60-1-2]-X-11-6-3-BBB)F2-175-2-6-1
S10_8	S10_8 x T2	(CML395/CML444)	T2	([Ent320:92SEW2-77/[DMRESR-W]EarlySel-#I-2-4-B/CML386]-B-11-3-B-2-#-B*4/[INTA-2-1-3/INTA-60-1-2]-X-11-6-3-BBB)F2-150-5-1-1	(CML395/CML444)//([Ent320:92SEW2-77/[DMRESR-W]EarlySel-#I-2-4-B/CML386]-B-11-3-B-2-#-B*4/[INTA-2-1-3/INTA-60-1-2]-X-11-6-3-BBB)F2-150-5-1-1
S10_10	S10_10 x T2	(CML395/CML444)	T2	([Ent320:92SEW2-77/[DMRESR-W]EarlySel-#I-2-4-B/CML386]-B-11-3-B-2-#-B*4/[INTA-2-1-3/INTA-60-1-2]-X-11-6-3-BBB)F2-155-3-1-1	(CML395/CML444)//([Ent320:92SEW2-77/[DMRESR-W]EarlySel-#I-2-4-B/CML386]-B-11-3-B-2-#-B*4/[INTA-2-1-3/INTA-60-1-2]-X-11-6-3-BBB)F2-155-3-1-1
S10_6	S10_6 x T5	(CKDHL0089/CKDHL0323)	T5	([Ent320:92SEW2-77/[DMRESR-W]EarlySel-#I-2-4-B/CML386]-B-11-3-B-2-#-B*4/[INTA-2-1-3/INTA-60-1-2]-X-11-6-3-BBB)F2-150-1-1-1	(CKDHL0089/CKDHL0323)//([Ent320:92SEW2-77/[DMRESR-W]EarlySel-#I-2-4-B/CML386]-B-11-3-B-2-#-B*4/[INTA-2-1-3/INTA-60-1-2]-X-11-6-3-BBB)F2-150-1-1-1
S10_8	S10_8 x T3	(CKDHL0089/CML395)	T3	([Ent320:92SEW2-77/[DMRESR-W]EarlySel-#I-2-4-B/CML386]-B-11-3-B-2-#-B*4/[INTA-2-1-3/INTA-60-1-2]-X-11-6-3-BBB)F2-150-5-1-1	(CKDHL0089/CML395)//([Ent320:92SEW2-77/[DMRESR-W]EarlySel-#I-2-4-B/CML386]-B-11-3-B-2-#-B*4/[INTA-2-1-3/INTA-60-1-2]-X-11-6-3-BBB)F2-150-5-1-1
S10_13	S10_13 x T3	(CKDHL0089/CML395)	T3	([Ent320:92SEW2-77/[DMRESR-W]EarlySel-#I-2-4-B/CML386]-B-11-3-B-2-#-B*4/[INTA-2-1-3/INTA-60-1-2]-X-11-6-3-BBB)F2-166-1-1-1	(CKDHL0089/CML395)//([Ent320:92SEW2-77/[DMRESR-W]EarlySel-#I-2-4-B/CML386]-B-11-3-B-2-#-B*4/[INTA-2-1-3/INTA-60-1-2]-X-11-6-3-BBB)F2-166-1-1-1
S10_12	S10_12 x T5	(CKDHL0089/CKDHL0323)	T5	([Ent320:92SEW2-77/[DMRESR-W]EarlySel-#I-2-4-B/CML386]-B-11-3-B-2-#-B*4/[INTA-2-1-3/INTA-60-1-2]-X-11-6-3-BBB)F2-159-8-1-1	(CKDHL0089/CKDHL0323)//([Ent320:92SEW2-77/[DMRESR-W]EarlySel-#I-2-4-B/CML386]-B-11-3-B-2-#-B*4/[INTA-2-1-3/INTA-60-1-2]-X-11-6-3-BBB)F2-159-8-1-1
S10_1	S10_1 x T2	(CML395/CML444)	T2	([Ent320:92SEW2-77/[DMRESR-W]EarlySel-#I-2-4-B/CML386]-B-11-3-B-2-#-B*4/[INTA-2-1-3/INTA-60-1-2]-X-11-6-3-BBB)F2-63-2-1-1	(CML395/CML444)//([Ent320:92SEW2-77/[DMRESR-W]EarlySel-#I-2-4-B/CML386]-B-11-3-B-2-#-B*4/[INTA-2-1-3/INTA-60-1-2]-X-11-6-3-BBB)F2-63-2-1-1
S10_9	S10_9 x T5	(CKDHL0089/CKDHL0323)	T5	([Ent320:92SEW2-77/[DMRESR-W]EarlySel-#I-2-4-B/CML386]-B-11-3-B-2-#-B*4/[INTA-2-1-3/INTA-60-1-2]-X-11-6-3-BBB)F2-150-9-1-1	(CKDHL0089/CKDHL0323)//([Ent320:92SEW2-77/[DMRESR-W]EarlySel-#I-2-4-B/CML386]-B-11-3-B-2-#-B*4/[INTA-2-1-3/INTA-60-1-2]-X-11-6-3-BBB)F2-150-9-1-1
S10_8	S10_8 x T5	(CKDHL0089/CKDHL0323)	T5	([Ent320:92SEW2-77/[DMRESR-W]EarlySel-#I-2-4-B/CML386]-B-11-3-B-2-#-B*4/[INTA-2-1-3/INTA-60-1-2]-X-11-6-3-BBB)F2-150-5-1-1	(CKDHL0089/CKDHL0323)//([Ent320:92SEW2-77/[DMRESR-W]EarlySel-#I-2-4-B/CML386]-B-11-3-B-2-#-B*4/[INTA-2-1-3/INTA-60-1-2]-X-11-6-3-BBB)F2-150-5-1-1
S10_5	S10_5 x T2	(CML395/CML444)	T2	([Ent320:92SEW2-77/[DMRESR-W]EarlySel-#I-2-4-B/CML386]-B-11-3-B-2-#-B*4/[INTA-2-1-3/INTA-60-1-2]-X-11-6-3-BBB)F2-112-4-1-1	(CML395/CML444)//([Ent320:92SEW2-77/[DMRESR-W]EarlySel-#I-2-4-B/CML386]-B-11-3-B-2-#-B*4/[INTA-2-1-3/INTA-60-1-2]-X-11-6-3-BBB)F2-112-4-1-1
S10_2	S10_2 x T3	(CKDHL0089/CML395)	T3	([Ent320:92SEW2-77/[DMRESR-W]EarlySel-#I-2-4-B/CML386]-B-11-3-B-2-#-B*4/[INTA-2-1-3/INTA-60-1-2]-X-11-6-3-BBB)F2-90-6-2-1	(CKDHL0089/CML395)//([Ent320:92SEW2-77/[DMRESR-W]EarlySel-#I-2-4-B/CML386]-B-11-3-B-2-#-B*4/[INTA-2-1-3/INTA-60-1-2]-X-11-6-3-BBB)F2-90-6-2-1
S10_3	S10_3 x T5	(CKDHL0089/CKDHL0323)	T5	([Ent320:92SEW2-77/[DMRESR-W]EarlySel-#I-2-4-B/CML386]-B-11-3-B-2-#-B*4/[INTA-2-1-3/INTA-60-1-2]-X-11-6-3-BBB)F2-98-2-2-1	(CKDHL0089/CKDHL0323)//([Ent320:92SEW2-77/[DMRESR-W]EarlySel-#I-2-4-B/CML386]-B-11-3-B-2-#-B*4/[INTA-2-1-3/INTA-60-1-2]-X-11-6-3-BBB)F2-98-2-2-1
S10_13	S10_13 x T5	(CKDHL0089/CKDHL0323)	T5	([Ent320:92SEW2-77/[DMRESR-W]EarlySel-#I-2-4-B/CML386]-B-11-3-B-2-#-B*4/[INTA-2-1-3/INTA-60-1-2]-X-11-6-3-BBB)F2-166-1-1-1	(CKDHL0089/CKDHL0323)//([Ent320:92SEW2-77/[DMRESR-W]EarlySel-#I-2-4-B/CML386]-B-11-3-B-2-#-B*4/[INTA-2-1-3/INTA-60-1-2]-X-11-6-3-BBB)F2-166-1-1-1
S10_4	S10_4 x T5	(CKDHL0089/CKDHL0323)	T5	([Ent320:92SEW2-77/[DMRESR-W]EarlySel-#I-2-4-B/CML386]-B-11-3-B-2-#-B*4/[INTA-2-1-3/INTA-60-1-2]-X-11-6-3-BBB)F2-106-4-3-1	(CKDHL0089/CKDHL0323)//([Ent320:92SEW2-77/[DMRESR-W]EarlySel-#I-2-4-B/CML386]-B-11-3-B-2-#-B*4/[INTA-2-1-3/INTA-60-1-2]-X-11-6-3-BBB)F2-106-4-3-1
S10_1	S10_1 x T3	(CKDHL0089/CML395)	T3	([Ent320:92SEW2-77/[DMRESR-W]EarlySel-#I-2-4-B/CML386]-B-11-3-B-2-#-B*4/[INTA-2-1-3/INTA-60-1-2]-X-11-6-3-BBB)F2-63-2-1-1	(CKDHL0089/CML395)//([Ent320:92SEW2-77/[DMRESR-W]EarlySel-#I-2-4-B/CML386]-B-11-3-B-2-#-B*4/[INTA-2-1-3/INTA-60-1-2]-X-11-6-3-BBB)F2-63-2-1-1
S10_5	S10_5 x T3	(CKDHL0089/CML395)	T3	([Ent320:92SEW2-77/[DMRESR-W]EarlySel-#I-2-4-B/CML386]-B-11-3-B-2-#-B*4/[INTA-2-1-3/INTA-60-1-2]-X-11-6-3-BBB)F2-112-4-1-1	(CKDHL0089/CML395)//([Ent320:92SEW2-77/[DMRESR-W]EarlySel-#I-2-4-B/CML386]-B-11-3-B-2-#-B*4/[INTA-2-1-3/INTA-60-1-2]-X-11-6-3-BBB)F2-112-4-1-1
S10_1	S10_1 x T5	(CKDHL0089/CKDHL0323)	T5	([Ent320:92SEW2-77/[DMRESR-W]EarlySel-#I-2-4-B/CML386]-B-11-3-B-2-#-B*4/[INTA-2-1-3/INTA-60-1-2]-X-11-6-3-BBB)F2-63-2-1-1	(CKDHL0089/CKDHL0323)//([Ent320:92SEW2-77/[DMRESR-W]EarlySel-#I-2-4-B/CML386]-B-11-3-B-2-#-B*4/[INTA-2-1-3/INTA-60-1-2]-X-11-6-3-BBB)F2-63-2-1-1
S10_11	S10_11 x T3	(CKDHL0089/CML395)	T3	([Ent320:92SEW2-77/[DMRESR-W]EarlySel-#I-2-4-B/CML386]-B-11-3-B-2-#-B*4/[INTA-2-1-3/INTA-60-1-2]-X-11-6-3-BBB)F2-159-5-1-1	(CKDHL0089/CML395)//([Ent320:92SEW2-77/[DMRESR-W]EarlySel-#I-2-4-B/CML386]-B-11-3-B-2-#-B*4/[INTA-2-1-3/INTA-60-1-2]-X-11-6-3-BBB)F2-159-5-1-1
S10_14	S10_14 x T3	(CKDHL0089/CML395)	T3	([Ent320:92SEW2-77/[DMRESR-W]EarlySel-#I-2-4-B/CML386]-B-11-3-B-2-#-B*4/[INTA-2-1-3/INTA-60-1-2]-X-11-6-3-BBB)F2-175-1-1-1	(CKDHL0089/CML395)//([Ent320:92SEW2-77/[DMRESR-W]EarlySel-#I-2-4-B/CML386]-B-11-3-B-2-#-B*4/[INTA-2-1-3/INTA-60-1-2]-X-11-6-3-BBB)F2-175-1-1-1
S10_4	S10_4 x T3	(CKDHL0089/CML395)	T3	([Ent320:92SEW2-77/[DMRESR-W]EarlySel-#I-2-4-B/CML386]-B-11-3-B-2-#-B*4/[INTA-2-1-3/INTA-60-1-2]-X-11-6-3-BBB)F2-106-4-3-1	(CKDHL0089/CML395)//([Ent320:92SEW2-77/[DMRESR-W]EarlySel-#I-2-4-B/CML386]-B-11-3-B-2-#-B*4/[INTA-2-1-3/INTA-60-1-2]-X-11-6-3-BBB)F2-106-4-3-1
S10_4	S10_4 x T2	(CML395/CML444)	T2	([Ent320:92SEW2-77/[DMRESR-W]EarlySel-#I-2-4-B/CML386]-B-11-3-B-2-#-B*4/[INTA-2-1-3/INTA-60-1-2]-X-11-6-3-BBB)F2-106-4-3-1	(CML395/CML444)//([Ent320:92SEW2-77/[DMRESR-W]EarlySel-#I-2-4-B/CML386]-B-11-3-B-2-#-B*4/[INTA-2-1-3/INTA-60-1-2]-X-11-6-3-BBB)F2-106-4-3-1
S10_2	S10_2 x T5	(CKDHL0089/CKDHL0323)	T5	([Ent320:92SEW2-77/[DMRESR-W]EarlySel-#I-2-4-B/CML386]-B-11-3-B-2-#-B*4/[INTA-2-1-3/INTA-60-1-2]-X-11-6-3-BBB)F2-90-6-2-1	(CKDHL0089/CKDHL0323)//([Ent320:92SEW2-77/[DMRESR-W]EarlySel-#I-2-4-B/CML386]-B-11-3-B-2-#-B*4/[INTA-2-1-3/INTA-60-1-2]-X-11-6-3-BBB)F2-90-6-2-1
S10_16	S10_16 x T3	(CKDHL0089/CML395)	T3	([Ent320:92SEW2-77/[DMRESR-W]EarlySel-#I-2-4-B/CML386]-B-11-3-B-2-#-B*4/[INTA-2-1-3/INTA-60-1-2]-X-11-6-3-BBB)F2-175-8-2-1	(CKDHL0089/CML395)//([Ent320:92SEW2-77/[DMRESR-W]EarlySel-#I-2-4-B/CML386]-B-11-3-B-2-#-B*4/[INTA-2-1-3/INTA-60-1-2]-X-11-6-3-BBB)F2-175-8-2-1
S10_7	S10_7 x T3	(CKDHL0089/CML395)	T3	([Ent320:92SEW2-77/[DMRESR-W]EarlySel-#I-2-4-B/CML386]-B-11-3-B-2-#-B*4/[INTA-2-1-3/INTA-60-1-2]-X-11-6-3-BBB)F2-150-3-1-1	(CKDHL0089/CML395)//([Ent320:92SEW2-77/[DMRESR-W]EarlySel-#I-2-4-B/CML386]-B-11-3-B-2-#-B*4/[INTA-2-1-3/INTA-60-1-2]-X-11-6-3-BBB)F2-150-3-1-1
S10_15	S10_15 x T3	(CKDHL0089/CML395)	T3	([Ent320:92SEW2-77/[DMRESR-W]EarlySel-#I-2-4-B/CML386]-B-11-3-B-2-#-B*4/[INTA-2-1-3/INTA-60-1-2]-X-11-6-3-BBB)F2-175-2-6-1	(CKDHL0089/CML395)//([Ent320:92SEW2-77/[DMRESR-W]EarlySel-#I-2-4-B/CML386]-B-11-3-B-2-#-B*4/[INTA-2-1-3/INTA-60-1-2]-X-11-6-3-BBB)F2-175-2-6-1
S10_7	S10_7 x T5	(CKDHL0089/CKDHL0323)	T5	([Ent320:92SEW2-77/[DMRESR-W]EarlySel-#I-2-4-B/CML386]-B-11-3-B-2-#-B*4/[INTA-2-1-3/INTA-60-1-2]-X-11-6-3-BBB)F2-150-3-1-1	(CKDHL0089/CKDHL0323)//([Ent320:92SEW2-77/[DMRESR-W]EarlySel-#I-2-4-B/CML386]-B-11-3-B-2-#-B*4/[INTA-2-1-3/INTA-60-1-2]-X-11-6-3-BBB)F2-150-3-1-1
S10_9	S10_9 x T2	(CML395/CML444)	T2	([Ent320:92SEW2-77/[DMRESR-W]EarlySel-#I-2-4-B/CML386]-B-11-3-B-2-#-B*4/[INTA-2-1-3/INTA-60-1-2]-X-11-6-3-BBB)F2-150-9-1-1	(CML395/CML444)//([Ent320:92SEW2-77/[DMRESR-W]EarlySel-#I-2-4-B/CML386]-B-11-3-B-2-#-B*4/[INTA-2-1-3/INTA-60-1-2]-X-11-6-3-BBB)F2-150-9-1-1
S11_4	S11_4 x T2	(CML395/CML444)	T2	(ZEWAc1F2-151-6-1-B-1-BBB-1-B/ZEWAc1F2-300-2-2-B-1-B*4-1-B)F2-67-4-7-1	(CML395/CML444)//(ZEWAc1F2-151-6-1-B-1-BBB-1-B/ZEWAc1F2-300-2-2-B-1-B*4-1-B)F2-67-4-7-1
S11_7	S11_7 x T2	(CML395/CML444)	T2	(ZEWAc1F2-151-6-1-B-1-BBB-1-B/ZEWAc1F2-300-2-2-B-1-B*4-1-B)F2-149-6-1-1	(CML395/CML444)//(ZEWAc1F2-151-6-1-B-1-BBB-1-B/ZEWAc1F2-300-2-2-B-1-B*4-1-B)F2-149-6-1-1
S11_1	S11_1 x T2	(CML395/CML444)	T2	(ZEWAc1F2-151-6-1-B-1-BBB-1-B/ZEWAc1F2-300-2-2-B-1-B*4-1-B)F2-3-4-2-1	(CML395/CML444)//(ZEWAc1F2-151-6-1-B-1-BBB-1-B/ZEWAc1F2-300-2-2-B-1-B*4-1-B)F2-3-4-2-1
S11_5	S11_5 x T5	(CKDHL0089/CKDHL0323)	T5	(ZEWAc1F2-151-6-1-B-1-BBB-1-B/ZEWAc1F2-300-2-2-B-1-B*4-1-B)F2-149-4-1-1	(CKDHL0089/CKDHL0323)//(ZEWAc1F2-151-6-1-B-1-BBB-1-B/ZEWAc1F2-300-2-2-B-1-B*4-1-B)F2-149-4-1-1
S11_4	S11_4 x T5	(CKDHL0089/CKDHL0323)	T5	(ZEWAc1F2-151-6-1-B-1-BBB-1-B/ZEWAc1F2-300-2-2-B-1-B*4-1-B)F2-67-4-7-1	(CKDHL0089/CKDHL0323)//(ZEWAc1F2-151-6-1-B-1-BBB-1-B/ZEWAc1F2-300-2-2-B-1-B*4-1-B)F2-67-4-7-1
S11_6	S11_6 x T3	(CKDHL0089/CML395)	T3	(ZEWAc1F2-151-6-1-B-1-BBB-1-B/ZEWAc1F2-300-2-2-B-1-B*4-1-B)F2-149-5-1-1	(CKDHL0089/CML395)//(ZEWAc1F2-151-6-1-B-1-BBB-1-B/ZEWAc1F2-300-2-2-B-1-B*4-1-B)F2-149-5-1-1
S11_1	S11_1 x T5	(CKDHL0089/CKDHL0323)	T5	(ZEWAc1F2-151-6-1-B-1-BBB-1-B/ZEWAc1F2-300-2-2-B-1-B*4-1-B)F2-3-4-2-1	(CKDHL0089/CKDHL0323)//(ZEWAc1F2-151-6-1-B-1-BBB-1-B/ZEWAc1F2-300-2-2-B-1-B*4-1-B)F2-3-4-2-1
S11_1	S11_1 x T3	(CKDHL0089/CML395)	T3	(ZEWAc1F2-151-6-1-B-1-BBB-1-B/ZEWAc1F2-300-2-2-B-1-B*4-1-B)F2-3-4-2-1	(CKDHL0089/CML395)//(ZEWAc1F2-151-6-1-B-1-BBB-1-B/ZEWAc1F2-300-2-2-B-1-B*4-1-B)F2-3-4-2-1
S11_8	S11_8 x T2	(CML395/CML444)	T2	(ZEWAc1F2-151-6-1-B-1-BBB-1-B/ZEWAc1F2-300-2-2-B-1-B*4-1-B)F2-155-2-1-1	(CML395/CML444)//(ZEWAc1F2-151-6-1-B-1-BBB-1-B/ZEWAc1F2-300-2-2-B-1-B*4-1-B)F2-155-2-1-1
S11_6	S11_6 x T5	(CKDHL0089/CKDHL0323)	T5	(ZEWAc1F2-151-6-1-B-1-BBB-1-B/ZEWAc1F2-300-2-2-B-1-B*4-1-B)F2-149-5-1-1	(CKDHL0089/CKDHL0323)//(ZEWAc1F2-151-6-1-B-1-BBB-1-B/ZEWAc1F2-300-2-2-B-1-B*4-1-B)F2-149-5-1-1
S11_2	S11_2 x T2	(CML395/CML444)	T2	(ZEWAc1F2-151-6-1-B-1-BBB-1-B/ZEWAc1F2-300-2-2-B-1-B*4-1-B)F2-30-3-1-1	(CML395/CML444)//(ZEWAc1F2-151-6-1-B-1-BBB-1-B/ZEWAc1F2-300-2-2-B-1-B*4-1-B)F2-30-3-1-1
S11_3	S11_3 x T5	(CKDHL0089/CKDHL0323)	T5	(ZEWAc1F2-151-6-1-B-1-BBB-1-B/ZEWAc1F2-300-2-2-B-1-B*4-1-B)F2-58-2-1-1	(CKDHL0089/CKDHL0323)//(ZEWAc1F2-151-6-1-B-1-BBB-1-B/ZEWAc1F2-300-2-2-B-1-B*4-1-B)F2-58-2-1-1
S11_2	S11_2 x T3	(CKDHL0089/CML395)	T3	(ZEWAc1F2-151-6-1-B-1-BBB-1-B/ZEWAc1F2-300-2-2-B-1-B*4-1-B)F2-30-3-1-1	(CKDHL0089/CML395)//(ZEWAc1F2-151-6-1-B-1-BBB-1-B/ZEWAc1F2-300-2-2-B-1-B*4-1-B)F2-30-3-1-1
S11_7	S11_7 x T5	(CKDHL0089/CKDHL0323)	T5	(ZEWAc1F2-151-6-1-B-1-BBB-1-B/ZEWAc1F2-300-2-2-B-1-B*4-1-B)F2-149-6-1-1	(CKDHL0089/CKDHL0323)//(ZEWAc1F2-151-6-1-B-1-BBB-1-B/ZEWAc1F2-300-2-2-B-1-B*4-1-B)F2-149-6-1-1
S11_9	S11_9 x T3	(CKDHL0089/CML395)	T3	(ZEWAc1F2-151-6-1-B-1-BBB-1-B/ZEWAc1F2-300-2-2-B-1-B*4-1-B)F2-155-4-1-1	(CKDHL0089/CML395)//(ZEWAc1F2-151-6-1-B-1-BBB-1-B/ZEWAc1F2-300-2-2-B-1-B*4-1-B)F2-155-4-1-1
S11_4	S11_4 x T3	(CKDHL0089/CML395)	T3	(ZEWAc1F2-151-6-1-B-1-BBB-1-B/ZEWAc1F2-300-2-2-B-1-B*4-1-B)F2-67-4-7-1	(CKDHL0089/CML395)//(ZEWAc1F2-151-6-1-B-1-BBB-1-B/ZEWAc1F2-300-2-2-B-1-B*4-1-B)F2-67-4-7-1
S11_8	S11_8 x T3	(CKDHL0089/CML395)	T3	(ZEWAc1F2-151-6-1-B-1-BBB-1-B/ZEWAc1F2-300-2-2-B-1-B*4-1-B)F2-155-2-1-1	(CKDHL0089/CML395)//(ZEWAc1F2-151-6-1-B-1-BBB-1-B/ZEWAc1F2-300-2-2-B-1-B*4-1-B)F2-155-2-1-1
S11_5	S11_5 x T3	(CKDHL0089/CML395)	T3	(ZEWAc1F2-151-6-1-B-1-BBB-1-B/ZEWAc1F2-300-2-2-B-1-B*4-1-B)F2-149-4-1-1	(CKDHL0089/CML395)//(ZEWAc1F2-151-6-1-B-1-BBB-1-B/ZEWAc1F2-300-2-2-B-1-B*4-1-B)F2-149-4-1-1
S11_5	S11_5 x T2	(CML395/CML444)	T2	(ZEWAc1F2-151-6-1-B-1-BBB-1-B/ZEWAc1F2-300-2-2-B-1-B*4-1-B)F2-149-4-1-1	(CML395/CML444)//(ZEWAc1F2-151-6-1-B-1-BBB-1-B/ZEWAc1F2-300-2-2-B-1-B*4-1-B)F2-149-4-1-1
S11_9	S11_9 x T2	(CML395/CML444)	T2	(ZEWAc1F2-151-6-1-B-1-BBB-1-B/ZEWAc1F2-300-2-2-B-1-B*4-1-B)F2-155-4-1-1	(CML395/CML444)//(ZEWAc1F2-151-6-1-B-1-BBB-1-B/ZEWAc1F2-300-2-2-B-1-B*4-1-B)F2-155-4-1-1
S11_9	S11_9 x T5	(CKDHL0089/CKDHL0323)	T5	(ZEWAc1F2-151-6-1-B-1-BBB-1-B/ZEWAc1F2-300-2-2-B-1-B*4-1-B)F2-155-4-1-1	(CKDHL0089/CKDHL0323)//(ZEWAc1F2-151-6-1-B-1-BBB-1-B/ZEWAc1F2-300-2-2-B-1-B*4-1-B)F2-155-4-1-1
S11_2	S11_2 x T5	(CKDHL0089/CKDHL0323)	T5	(ZEWAc1F2-151-6-1-B-1-BBB-1-B/ZEWAc1F2-300-2-2-B-1-B*4-1-B)F2-30-3-1-1	(CKDHL0089/CKDHL0323)//(ZEWAc1F2-151-6-1-B-1-BBB-1-B/ZEWAc1F2-300-2-2-B-1-B*4-1-B)F2-30-3-1-1
S11_3	S11_3 x T3	(CKDHL0089/CML395)	T3	(ZEWAc1F2-151-6-1-B-1-BBB-1-B/ZEWAc1F2-300-2-2-B-1-B*4-1-B)F2-58-2-1-1	(CKDHL0089/CML395)//(ZEWAc1F2-151-6-1-B-1-BBB-1-B/ZEWAc1F2-300-2-2-B-1-B*4-1-B)F2-58-2-1-1
S11_3	S11_3 x T2	(CML395/CML444)	T2	(ZEWAc1F2-151-6-1-B-1-BBB-1-B/ZEWAc1F2-300-2-2-B-1-B*4-1-B)F2-58-2-1-1	(CML395/CML444)//(ZEWAc1F2-151-6-1-B-1-BBB-1-B/ZEWAc1F2-300-2-2-B-1-B*4-1-B)F2-58-2-1-1
S11_7	S11_7 x T3	(CKDHL0089/CML395)	T3	(ZEWAc1F2-151-6-1-B-1-BBB-1-B/ZEWAc1F2-300-2-2-B-1-B*4-1-B)F2-149-6-1-1	(CKDHL0089/CML395)//(ZEWAc1F2-151-6-1-B-1-BBB-1-B/ZEWAc1F2-300-2-2-B-1-B*4-1-B)F2-149-6-1-1
S11_8	S11_8 x T5	(CKDHL0089/CKDHL0323)	T5	(ZEWAc1F2-151-6-1-B-1-BBB-1-B/ZEWAc1F2-300-2-2-B-1-B*4-1-B)F2-155-2-1-1	(CKDHL0089/CKDHL0323)//(ZEWAc1F2-151-6-1-B-1-BBB-1-B/ZEWAc1F2-300-2-2-B-1-B*4-1-B)F2-155-2-1-1
S11_6	S11_6 x T2	(CML395/CML444)	T2	(ZEWAc1F2-151-6-1-B-1-BBB-1-B/ZEWAc1F2-300-2-2-B-1-B*4-1-B)F2-149-5-1-1	(CML395/CML444)//(ZEWAc1F2-151-6-1-B-1-BBB-1-B/ZEWAc1F2-300-2-2-B-1-B*4-1-B)F2-149-5-1-1
S12_3	S12_3 x T5	(CKDHL0089/CKDHL0323)	T5	(ZEWAc1F2-219-4-3-B-1-B*4-3-B/ZEWAc1F2-80-1-1-B-1-B*4-1-B)F2-47-3-3-1	(CKDHL0089/CKDHL0323)//(ZEWAc1F2-219-4-3-B-1-B*4-3-B/ZEWAc1F2-80-1-1-B-1-B*4-1-B)F2-47-3-3-1
S12_15	S12_15 x T3	(CKDHL0089/CML395)	T3	(ZEWAc1F2-219-4-3-B-1-B*4-3-B/ZEWAc1F2-80-1-1-B-1-B*4-1-B)F2-134-6-1-1	(CKDHL0089/CML395)//(ZEWAc1F2-219-4-3-B-1-B*4-3-B/ZEWAc1F2-80-1-1-B-1-B*4-1-B)F2-134-6-1-1
S12_10	S12_10 x T2	(CML395/CML444)	T2	(ZEWAc1F2-219-4-3-B-1-B*4-3-B/ZEWAc1F2-80-1-1-B-1-B*4-1-B)F2-111-5-4-1	(CML395/CML444)//(ZEWAc1F2-219-4-3-B-1-B*4-3-B/ZEWAc1F2-80-1-1-B-1-B*4-1-B)F2-111-5-4-1
S12_4	S12_4 x T2	(CML395/CML444)	T2	(ZEWAc1F2-219-4-3-B-1-B*4-3-B/ZEWAc1F2-80-1-1-B-1-B*4-1-B)F2-60-1-3-1	(CML395/CML444)//(ZEWAc1F2-219-4-3-B-1-B*4-3-B/ZEWAc1F2-80-1-1-B-1-B*4-1-B)F2-60-1-3-1
S12_4	S12_4 x T5	(CKDHL0089/CKDHL0323)	T5	(ZEWAc1F2-219-4-3-B-1-B*4-3-B/ZEWAc1F2-80-1-1-B-1-B*4-1-B)F2-60-1-3-1	(CKDHL0089/CKDHL0323)//(ZEWAc1F2-219-4-3-B-1-B*4-3-B/ZEWAc1F2-80-1-1-B-1-B*4-1-B)F2-60-1-3-1
S12_5	S12_5 x T5	(CKDHL0089/CKDHL0323)	T5	(ZEWAc1F2-219-4-3-B-1-B*4-3-B/ZEWAc1F2-80-1-1-B-1-B*4-1-B)F2-60-5-1-1	(CKDHL0089/CKDHL0323)//(ZEWAc1F2-219-4-3-B-1-B*4-3-B/ZEWAc1F2-80-1-1-B-1-B*4-1-B)F2-60-5-1-1
S12_5	S12_5 x T3	(CKDHL0089/CML395)	T3	(ZEWAc1F2-219-4-3-B-1-B*4-3-B/ZEWAc1F2-80-1-1-B-1-B*4-1-B)F2-60-5-1-1	(CKDHL0089/CML395)//(ZEWAc1F2-219-4-3-B-1-B*4-3-B/ZEWAc1F2-80-1-1-B-1-B*4-1-B)F2-60-5-1-1
S12_7	S12_7 x T2	(CML395/CML444)	T2	(ZEWAc1F2-219-4-3-B-1-B*4-3-B/ZEWAc1F2-80-1-1-B-1-B*4-1-B)F2-104-7-2-1	(CML395/CML444)//(ZEWAc1F2-219-4-3-B-1-B*4-3-B/ZEWAc1F2-80-1-1-B-1-B*4-1-B)F2-104-7-2-1
S12_3	S12_3 x T3	(CKDHL0089/CML395)	T3	(ZEWAc1F2-219-4-3-B-1-B*4-3-B/ZEWAc1F2-80-1-1-B-1-B*4-1-B)F2-47-3-3-1	(CKDHL0089/CML395)//(ZEWAc1F2-219-4-3-B-1-B*4-3-B/ZEWAc1F2-80-1-1-B-1-B*4-1-B)F2-47-3-3-1
S12_8	S12_8 x T5	(CKDHL0089/CKDHL0323)	T5	(ZEWAc1F2-219-4-3-B-1-B*4-3-B/ZEWAc1F2-80-1-1-B-1-B*4-1-B)F2-104-8-1-1	(CKDHL0089/CKDHL0323)//(ZEWAc1F2-219-4-3-B-1-B*4-3-B/ZEWAc1F2-80-1-1-B-1-B*4-1-B)F2-104-8-1-1
S12_1	S12_1 x T3	(CKDHL0089/CML395)	T3	(ZEWAc1F2-219-4-3-B-1-B*4-3-B/ZEWAc1F2-80-1-1-B-1-B*4-1-B)F2-31-2-1-1	(CKDHL0089/CML395)//(ZEWAc1F2-219-4-3-B-1-B*4-3-B/ZEWAc1F2-80-1-1-B-1-B*4-1-B)F2-31-2-1-1
S12_8	S12_8 x T2	(CML395/CML444)	T2	(ZEWAc1F2-219-4-3-B-1-B*4-3-B/ZEWAc1F2-80-1-1-B-1-B*4-1-B)F2-104-8-1-1	(CML395/CML444)//(ZEWAc1F2-219-4-3-B-1-B*4-3-B/ZEWAc1F2-80-1-1-B-1-B*4-1-B)F2-104-8-1-1
S12_12	S12_12 x T2	(CML395/CML444)	T2	(ZEWAc1F2-219-4-3-B-1-B*4-3-B/ZEWAc1F2-80-1-1-B-1-B*4-1-B)F2-124-6-4-1	(CML395/CML444)//(ZEWAc1F2-219-4-3-B-1-B*4-3-B/ZEWAc1F2-80-1-1-B-1-B*4-1-B)F2-124-6-4-1
S12_13	S12_13 x T2	(CML395/CML444)	T2	(ZEWAc1F2-219-4-3-B-1-B*4-3-B/ZEWAc1F2-80-1-1-B-1-B*4-1-B)F2-125-7-1-1	(CML395/CML444)//(ZEWAc1F2-219-4-3-B-1-B*4-3-B/ZEWAc1F2-80-1-1-B-1-B*4-1-B)F2-125-7-1-1
S12_1	S12_1 x T2	(CML395/CML444)	T2	(ZEWAc1F2-219-4-3-B-1-B*4-3-B/ZEWAc1F2-80-1-1-B-1-B*4-1-B)F2-31-2-1-1	(CML395/CML444)//(ZEWAc1F2-219-4-3-B-1-B*4-3-B/ZEWAc1F2-80-1-1-B-1-B*4-1-B)F2-31-2-1-1
S12_6	S12_6 x T3	(CKDHL0089/CML395)	T3	(ZEWAc1F2-219-4-3-B-1-B*4-3-B/ZEWAc1F2-80-1-1-B-1-B*4-1-B)F2-104-5-4-1	(CKDHL0089/CML395)//(ZEWAc1F2-219-4-3-B-1-B*4-3-B/ZEWAc1F2-80-1-1-B-1-B*4-1-B)F2-104-5-4-1
S12_14	S12_14 x T3	(CKDHL0089/CML395)	T3	(ZEWAc1F2-219-4-3-B-1-B*4-3-B/ZEWAc1F2-80-1-1-B-1-B*4-1-B)F2-134-4-5-1	(CKDHL0089/CML395)//(ZEWAc1F2-219-4-3-B-1-B*4-3-B/ZEWAc1F2-80-1-1-B-1-B*4-1-B)F2-134-4-5-1
S12_13	S12_13 x T5	(CKDHL0089/CKDHL0323)	T5	(ZEWAc1F2-219-4-3-B-1-B*4-3-B/ZEWAc1F2-80-1-1-B-1-B*4-1-B)F2-125-7-1-1	(CKDHL0089/CKDHL0323)//(ZEWAc1F2-219-4-3-B-1-B*4-3-B/ZEWAc1F2-80-1-1-B-1-B*4-1-B)F2-125-7-1-1
S12_12	S12_12 x T5	(CKDHL0089/CKDHL0323)	T5	(ZEWAc1F2-219-4-3-B-1-B*4-3-B/ZEWAc1F2-80-1-1-B-1-B*4-1-B)F2-124-6-4-1	(CKDHL0089/CKDHL0323)//(ZEWAc1F2-219-4-3-B-1-B*4-3-B/ZEWAc1F2-80-1-1-B-1-B*4-1-B)F2-124-6-4-1
S12_15	S12_15 x T5	(CKDHL0089/CKDHL0323)	T5	(ZEWAc1F2-219-4-3-B-1-B*4-3-B/ZEWAc1F2-80-1-1-B-1-B*4-1-B)F2-134-6-1-1	(CKDHL0089/CKDHL0323)//(ZEWAc1F2-219-4-3-B-1-B*4-3-B/ZEWAc1F2-80-1-1-B-1-B*4-1-B)F2-134-6-1-1
S12_10	S12_10 x T5	(CKDHL0089/CKDHL0323)	T5	(ZEWAc1F2-219-4-3-B-1-B*4-3-B/ZEWAc1F2-80-1-1-B-1-B*4-1-B)F2-111-5-4-1	(CKDHL0089/CKDHL0323)//(ZEWAc1F2-219-4-3-B-1-B*4-3-B/ZEWAc1F2-80-1-1-B-1-B*4-1-B)F2-111-5-4-1
S12_9	S12_9 x T5	(CKDHL0089/CKDHL0323)	T5	(ZEWAc1F2-219-4-3-B-1-B*4-3-B/ZEWAc1F2-80-1-1-B-1-B*4-1-B)F2-111-1-1-1	(CKDHL0089/CKDHL0323)//(ZEWAc1F2-219-4-3-B-1-B*4-3-B/ZEWAc1F2-80-1-1-B-1-B*4-1-B)F2-111-1-1-1
S12_9	S12_9 x T3	(CKDHL0089/CML395)	T3	(ZEWAc1F2-219-4-3-B-1-B*4-3-B/ZEWAc1F2-80-1-1-B-1-B*4-1-B)F2-111-1-1-1	(CKDHL0089/CML395)//(ZEWAc1F2-219-4-3-B-1-B*4-3-B/ZEWAc1F2-80-1-1-B-1-B*4-1-B)F2-111-1-1-1
S12_8	S12_8 x T3	(CKDHL0089/CML395)	T3	(ZEWAc1F2-219-4-3-B-1-B*4-3-B/ZEWAc1F2-80-1-1-B-1-B*4-1-B)F2-104-8-1-1	(CKDHL0089/CML395)//(ZEWAc1F2-219-4-3-B-1-B*4-3-B/ZEWAc1F2-80-1-1-B-1-B*4-1-B)F2-104-8-1-1
S12_11	S12_11 x T3	(CKDHL0089/CML395)	T3	(ZEWAc1F2-219-4-3-B-1-B*4-3-B/ZEWAc1F2-80-1-1-B-1-B*4-1-B)F2-111-6-1-1	(CKDHL0089/CML395)//(ZEWAc1F2-219-4-3-B-1-B*4-3-B/ZEWAc1F2-80-1-1-B-1-B*4-1-B)F2-111-6-1-1
S12_10	S12_10 x T3	(CKDHL0089/CML395)	T3	(ZEWAc1F2-219-4-3-B-1-B*4-3-B/ZEWAc1F2-80-1-1-B-1-B*4-1-B)F2-111-5-4-1	(CKDHL0089/CML395)//(ZEWAc1F2-219-4-3-B-1-B*4-3-B/ZEWAc1F2-80-1-1-B-1-B*4-1-B)F2-111-5-4-1
S12_7	S12_7 x T3	(CKDHL0089/CML395)	T3	(ZEWAc1F2-219-4-3-B-1-B*4-3-B/ZEWAc1F2-80-1-1-B-1-B*4-1-B)F2-104-7-2-1	(CKDHL0089/CML395)//(ZEWAc1F2-219-4-3-B-1-B*4-3-B/ZEWAc1F2-80-1-1-B-1-B*4-1-B)F2-104-7-2-1
S12_6	S12_6 x T5	(CKDHL0089/CKDHL0323)	T5	(ZEWAc1F2-219-4-3-B-1-B*4-3-B/ZEWAc1F2-80-1-1-B-1-B*4-1-B)F2-104-5-4-1	(CKDHL0089/CKDHL0323)//(ZEWAc1F2-219-4-3-B-1-B*4-3-B/ZEWAc1F2-80-1-1-B-1-B*4-1-B)F2-104-5-4-1
S12_7	S12_7 x T5	(CKDHL0089/CKDHL0323)	T5	(ZEWAc1F2-219-4-3-B-1-B*4-3-B/ZEWAc1F2-80-1-1-B-1-B*4-1-B)F2-104-7-2-1	(CKDHL0089/CKDHL0323)//(ZEWAc1F2-219-4-3-B-1-B*4-3-B/ZEWAc1F2-80-1-1-B-1-B*4-1-B)F2-104-7-2-1
S12_2	S12_2 x T3	(CKDHL0089/CML395)	T3	(ZEWAc1F2-219-4-3-B-1-B*4-3-B/ZEWAc1F2-80-1-1-B-1-B*4-1-B)F2-47-1-1-1	(CKDHL0089/CML395)//(ZEWAc1F2-219-4-3-B-1-B*4-3-B/ZEWAc1F2-80-1-1-B-1-B*4-1-B)F2-47-1-1-1
S12_14	S12_14 x T2	(CML395/CML444)	T2	(ZEWAc1F2-219-4-3-B-1-B*4-3-B/ZEWAc1F2-80-1-1-B-1-B*4-1-B)F2-134-4-5-1	(CML395/CML444)//(ZEWAc1F2-219-4-3-B-1-B*4-3-B/ZEWAc1F2-80-1-1-B-1-B*4-1-B)F2-134-4-5-1
S12_6	S12_6 x T2	(CML395/CML444)	T2	(ZEWAc1F2-219-4-3-B-1-B*4-3-B/ZEWAc1F2-80-1-1-B-1-B*4-1-B)F2-104-5-4-1	(CML395/CML444)//(ZEWAc1F2-219-4-3-B-1-B*4-3-B/ZEWAc1F2-80-1-1-B-1-B*4-1-B)F2-104-5-4-1
S12_11	S12_11 x T5	(CKDHL0089/CKDHL0323)	T5	(ZEWAc1F2-219-4-3-B-1-B*4-3-B/ZEWAc1F2-80-1-1-B-1-B*4-1-B)F2-111-6-1-1	(CKDHL0089/CKDHL0323)//(ZEWAc1F2-219-4-3-B-1-B*4-3-B/ZEWAc1F2-80-1-1-B-1-B*4-1-B)F2-111-6-1-1
S12_2	S12_2 x T2	(CML395/CML444)	T2	(ZEWAc1F2-219-4-3-B-1-B*4-3-B/ZEWAc1F2-80-1-1-B-1-B*4-1-B)F2-47-1-1-1	(CML395/CML444)//(ZEWAc1F2-219-4-3-B-1-B*4-3-B/ZEWAc1F2-80-1-1-B-1-B*4-1-B)F2-47-1-1-1
S12_15	S12_15 x T2	(CML395/CML444)	T2	(ZEWAc1F2-219-4-3-B-1-B*4-3-B/ZEWAc1F2-80-1-1-B-1-B*4-1-B)F2-134-6-1-1	(CML395/CML444)//(ZEWAc1F2-219-4-3-B-1-B*4-3-B/ZEWAc1F2-80-1-1-B-1-B*4-1-B)F2-134-6-1-1
S12_3	S12_3 x T2	(CML395/CML444)	T2	(ZEWAc1F2-219-4-3-B-1-B*4-3-B/ZEWAc1F2-80-1-1-B-1-B*4-1-B)F2-47-3-3-1	(CML395/CML444)//(ZEWAc1F2-219-4-3-B-1-B*4-3-B/ZEWAc1F2-80-1-1-B-1-B*4-1-B)F2-47-3-3-1
S12_2	S12_2 x T5	(CKDHL0089/CKDHL0323)	T5	(ZEWAc1F2-219-4-3-B-1-B*4-3-B/ZEWAc1F2-80-1-1-B-1-B*4-1-B)F2-47-1-1-1	(CKDHL0089/CKDHL0323)//(ZEWAc1F2-219-4-3-B-1-B*4-3-B/ZEWAc1F2-80-1-1-B-1-B*4-1-B)F2-47-1-1-1
S12_1	S12_1 x T5	(CKDHL0089/CKDHL0323)	T5	(ZEWAc1F2-219-4-3-B-1-B*4-3-B/ZEWAc1F2-80-1-1-B-1-B*4-1-B)F2-31-2-1-1	(CKDHL0089/CKDHL0323)//(ZEWAc1F2-219-4-3-B-1-B*4-3-B/ZEWAc1F2-80-1-1-B-1-B*4-1-B)F2-31-2-1-1
S12_12	S12_12 x T3	(CKDHL0089/CML395)	T3	(ZEWAc1F2-219-4-3-B-1-B*4-3-B/ZEWAc1F2-80-1-1-B-1-B*4-1-B)F2-124-6-4-1	(CKDHL0089/CML395)//(ZEWAc1F2-219-4-3-B-1-B*4-3-B/ZEWAc1F2-80-1-1-B-1-B*4-1-B)F2-124-6-4-1
S12_9	S12_9 x T2	(CML395/CML444)	T2	(ZEWAc1F2-219-4-3-B-1-B*4-3-B/ZEWAc1F2-80-1-1-B-1-B*4-1-B)F2-111-1-1-1	(CML395/CML444)//(ZEWAc1F2-219-4-3-B-1-B*4-3-B/ZEWAc1F2-80-1-1-B-1-B*4-1-B)F2-111-1-1-1
S12_14	S12_14 x T5	(CKDHL0089/CKDHL0323)	T5	(ZEWAc1F2-219-4-3-B-1-B*4-3-B/ZEWAc1F2-80-1-1-B-1-B*4-1-B)F2-134-4-5-1	(CKDHL0089/CKDHL0323)//(ZEWAc1F2-219-4-3-B-1-B*4-3-B/ZEWAc1F2-80-1-1-B-1-B*4-1-B)F2-134-4-5-1
S12_11	S12_11 x T2	(CML395/CML444)	T2	(ZEWAc1F2-219-4-3-B-1-B*4-3-B/ZEWAc1F2-80-1-1-B-1-B*4-1-B)F2-111-6-1-1	(CML395/CML444)//(ZEWAc1F2-219-4-3-B-1-B*4-3-B/ZEWAc1F2-80-1-1-B-1-B*4-1-B)F2-111-6-1-1
S12_5	S12_5 x T2	(CML395/CML444)	T2	(ZEWAc1F2-219-4-3-B-1-B*4-3-B/ZEWAc1F2-80-1-1-B-1-B*4-1-B)F2-60-5-1-1	(CML395/CML444)//(ZEWAc1F2-219-4-3-B-1-B*4-3-B/ZEWAc1F2-80-1-1-B-1-B*4-1-B)F2-60-5-1-1
S12_4	S12_4 x T3	(CKDHL0089/CML395)	T3	(ZEWAc1F2-219-4-3-B-1-B*4-3-B/ZEWAc1F2-80-1-1-B-1-B*4-1-B)F2-60-1-3-1	(CKDHL0089/CML395)//(ZEWAc1F2-219-4-3-B-1-B*4-3-B/ZEWAc1F2-80-1-1-B-1-B*4-1-B)F2-60-1-3-1
S12_13	S12_13 x T3	(CKDHL0089/CML395)	T3	(ZEWAc1F2-219-4-3-B-1-B*4-3-B/ZEWAc1F2-80-1-1-B-1-B*4-1-B)F2-125-7-1-1	(CKDHL0089/CML395)//(ZEWAc1F2-219-4-3-B-1-B*4-3-B/ZEWAc1F2-80-1-1-B-1-B*4-1-B)F2-125-7-1-1
S13_1	S13_1 x T2	(CML395/CML444)	T2	(ZEWAc1F2-219-4-3-B-1-B*4-3-B/ZEWAc1F2-80-1-1-B-1-B*4-1-B)F2-134-8-2-1	(CML395/CML444)//(ZEWAc1F2-219-4-3-B-1-B*4-3-B/ZEWAc1F2-80-1-1-B-1-B*4-1-B)F2-134-8-2-1
S13_10	S13_10 x T5	(CKDHL0089/CKDHL0323)	T5	(ZEWAc1F2-219-4-3-B-1-B*4-3-B/ZEWAc1F2-80-1-1-B-1-B*4-1-B)F2-223-5-1-1	(CKDHL0089/CKDHL0323)//(ZEWAc1F2-219-4-3-B-1-B*4-3-B/ZEWAc1F2-80-1-1-B-1-B*4-1-B)F2-223-5-1-1
S13_11	S13_11 x T5	(CKDHL0089/CKDHL0323)	T5	(ZEWAc1F2-219-4-3-B-1-B*4-3-B/ZEWAc1F2-80-1-1-B-1-B*4-1-B)F2-223-6-1-1	(CKDHL0089/CKDHL0323)//(ZEWAc1F2-219-4-3-B-1-B*4-3-B/ZEWAc1F2-80-1-1-B-1-B*4-1-B)F2-223-6-1-1
S13_5	S13_5 x T3	(CKDHL0089/CML395)	T3	(ZEWAc1F2-219-4-3-B-1-B*4-3-B/ZEWAc1F2-80-1-1-B-1-B*4-1-B)F2-164-3-1-1	(CKDHL0089/CML395)//(ZEWAc1F2-219-4-3-B-1-B*4-3-B/ZEWAc1F2-80-1-1-B-1-B*4-1-B)F2-164-3-1-1
S13_5	S13_5 x T2	(CML395/CML444)	T2	(ZEWAc1F2-219-4-3-B-1-B*4-3-B/ZEWAc1F2-80-1-1-B-1-B*4-1-B)F2-164-3-1-1	(CML395/CML444)//(ZEWAc1F2-219-4-3-B-1-B*4-3-B/ZEWAc1F2-80-1-1-B-1-B*4-1-B)F2-164-3-1-1
S13_11	S13_11 x T3	(CKDHL0089/CML395)	T3	(ZEWAc1F2-219-4-3-B-1-B*4-3-B/ZEWAc1F2-80-1-1-B-1-B*4-1-B)F2-223-6-1-1	(CKDHL0089/CML395)//(ZEWAc1F2-219-4-3-B-1-B*4-3-B/ZEWAc1F2-80-1-1-B-1-B*4-1-B)F2-223-6-1-1
S13_3	S13_3 x T2	(CML395/CML444)	T2	(ZEWAc1F2-219-4-3-B-1-B*4-3-B/ZEWAc1F2-80-1-1-B-1-B*4-1-B)F2-162-5-2-1	(CML395/CML444)//(ZEWAc1F2-219-4-3-B-1-B*4-3-B/ZEWAc1F2-80-1-1-B-1-B*4-1-B)F2-162-5-2-1
S13_2	S13_2 x T3	(CKDHL0089/CML395)	T3	(ZEWAc1F2-219-4-3-B-1-B*4-3-B/ZEWAc1F2-80-1-1-B-1-B*4-1-B)F2-162-4-1-1	(CKDHL0089/CML395)//(ZEWAc1F2-219-4-3-B-1-B*4-3-B/ZEWAc1F2-80-1-1-B-1-B*4-1-B)F2-162-4-1-1
S13_7	S13_7 x T3	(CKDHL0089/CML395)	T3	(ZEWAc1F2-219-4-3-B-1-B*4-3-B/ZEWAc1F2-80-1-1-B-1-B*4-1-B)F2-216-3-1-1	(CKDHL0089/CML395)//(ZEWAc1F2-219-4-3-B-1-B*4-3-B/ZEWAc1F2-80-1-1-B-1-B*4-1-B)F2-216-3-1-1
S13_11	S13_11 x T2	(CML395/CML444)	T2	(ZEWAc1F2-219-4-3-B-1-B*4-3-B/ZEWAc1F2-80-1-1-B-1-B*4-1-B)F2-223-6-1-1	(CML395/CML444)//(ZEWAc1F2-219-4-3-B-1-B*4-3-B/ZEWAc1F2-80-1-1-B-1-B*4-1-B)F2-223-6-1-1
S13_13	S13_13 x T2	(CML395/CML444)	T2	(ZEWAc1F2-219-4-3-B-1-B*4-3-B/ZEWAc1F2-80-1-1-B-1-B*4-1-B)F2-227-2-1-1	(CML395/CML444)//(ZEWAc1F2-219-4-3-B-1-B*4-3-B/ZEWAc1F2-80-1-1-B-1-B*4-1-B)F2-227-2-1-1
S13_12	S13_12 x T5	(CKDHL0089/CKDHL0323)	T5	(ZEWAc1F2-219-4-3-B-1-B*4-3-B/ZEWAc1F2-80-1-1-B-1-B*4-1-B)F2-227-1-2-1	(CKDHL0089/CKDHL0323)//(ZEWAc1F2-219-4-3-B-1-B*4-3-B/ZEWAc1F2-80-1-1-B-1-B*4-1-B)F2-227-1-2-1
S13_9	S13_9 x T3	(CKDHL0089/CML395)	T3	(ZEWAc1F2-219-4-3-B-1-B*4-3-B/ZEWAc1F2-80-1-1-B-1-B*4-1-B)F2-223-3-2-1	(CKDHL0089/CML395)//(ZEWAc1F2-219-4-3-B-1-B*4-3-B/ZEWAc1F2-80-1-1-B-1-B*4-1-B)F2-223-3-2-1
S13_13	S13_13 x T3	(CKDHL0089/CML395)	T3	(ZEWAc1F2-219-4-3-B-1-B*4-3-B/ZEWAc1F2-80-1-1-B-1-B*4-1-B)F2-227-2-1-1	(CKDHL0089/CML395)//(ZEWAc1F2-219-4-3-B-1-B*4-3-B/ZEWAc1F2-80-1-1-B-1-B*4-1-B)F2-227-2-1-1
S13_3	S13_3 x T3	(CKDHL0089/CML395)	T3	(ZEWAc1F2-219-4-3-B-1-B*4-3-B/ZEWAc1F2-80-1-1-B-1-B*4-1-B)F2-162-5-2-1	(CKDHL0089/CML395)//(ZEWAc1F2-219-4-3-B-1-B*4-3-B/ZEWAc1F2-80-1-1-B-1-B*4-1-B)F2-162-5-2-1
S13_1	S13_1 x T3	(CKDHL0089/CML395)	T3	(ZEWAc1F2-219-4-3-B-1-B*4-3-B/ZEWAc1F2-80-1-1-B-1-B*4-1-B)F2-134-8-2-1	(CKDHL0089/CML395)//(ZEWAc1F2-219-4-3-B-1-B*4-3-B/ZEWAc1F2-80-1-1-B-1-B*4-1-B)F2-134-8-2-1
S13_9	S13_9 x T2	(CML395/CML444)	T2	(ZEWAc1F2-219-4-3-B-1-B*4-3-B/ZEWAc1F2-80-1-1-B-1-B*4-1-B)F2-223-3-2-1	(CML395/CML444)//(ZEWAc1F2-219-4-3-B-1-B*4-3-B/ZEWAc1F2-80-1-1-B-1-B*4-1-B)F2-223-3-2-1
S13_14	S13_14 x T2	(CML395/CML444)	T2	(ZEWAc1F2-219-4-3-B-1-B*4-3-B/ZEWAc1F2-80-1-1-B-1-B*4-1-B)F2-227-3-1-1	(CML395/CML444)//(ZEWAc1F2-219-4-3-B-1-B*4-3-B/ZEWAc1F2-80-1-1-B-1-B*4-1-B)F2-227-3-1-1
S13_4	S13_4 x T5	(CKDHL0089/CKDHL0323)	T5	(ZEWAc1F2-219-4-3-B-1-B*4-3-B/ZEWAc1F2-80-1-1-B-1-B*4-1-B)F2-164-2-1-1	(CKDHL0089/CKDHL0323)//(ZEWAc1F2-219-4-3-B-1-B*4-3-B/ZEWAc1F2-80-1-1-B-1-B*4-1-B)F2-164-2-1-1
S13_10	S13_10 x T3	(CKDHL0089/CML395)	T3	(ZEWAc1F2-219-4-3-B-1-B*4-3-B/ZEWAc1F2-80-1-1-B-1-B*4-1-B)F2-223-5-1-1	(CKDHL0089/CML395)//(ZEWAc1F2-219-4-3-B-1-B*4-3-B/ZEWAc1F2-80-1-1-B-1-B*4-1-B)F2-223-5-1-1
S13_7	S13_7 x T5	(CKDHL0089/CKDHL0323)	T5	(ZEWAc1F2-219-4-3-B-1-B*4-3-B/ZEWAc1F2-80-1-1-B-1-B*4-1-B)F2-216-3-1-1	(CKDHL0089/CKDHL0323)//(ZEWAc1F2-219-4-3-B-1-B*4-3-B/ZEWAc1F2-80-1-1-B-1-B*4-1-B)F2-216-3-1-1
S13_5	S13_5 x T5	(CKDHL0089/CKDHL0323)	T5	(ZEWAc1F2-219-4-3-B-1-B*4-3-B/ZEWAc1F2-80-1-1-B-1-B*4-1-B)F2-164-3-1-1	(CKDHL0089/CKDHL0323)//(ZEWAc1F2-219-4-3-B-1-B*4-3-B/ZEWAc1F2-80-1-1-B-1-B*4-1-B)F2-164-3-1-1
S13_7	S13_7 x T2	(CML395/CML444)	T2	(ZEWAc1F2-219-4-3-B-1-B*4-3-B/ZEWAc1F2-80-1-1-B-1-B*4-1-B)F2-216-3-1-1	(CML395/CML444)//(ZEWAc1F2-219-4-3-B-1-B*4-3-B/ZEWAc1F2-80-1-1-B-1-B*4-1-B)F2-216-3-1-1
S13_4	S13_4 x T2	(CML395/CML444)	T2	(ZEWAc1F2-219-4-3-B-1-B*4-3-B/ZEWAc1F2-80-1-1-B-1-B*4-1-B)F2-164-2-1-1	(CML395/CML444)//(ZEWAc1F2-219-4-3-B-1-B*4-3-B/ZEWAc1F2-80-1-1-B-1-B*4-1-B)F2-164-2-1-1
S13_2	S13_2 x T5	(CKDHL0089/CKDHL0323)	T5	(ZEWAc1F2-219-4-3-B-1-B*4-3-B/ZEWAc1F2-80-1-1-B-1-B*4-1-B)F2-162-4-1-1	(CKDHL0089/CKDHL0323)//(ZEWAc1F2-219-4-3-B-1-B*4-3-B/ZEWAc1F2-80-1-1-B-1-B*4-1-B)F2-162-4-1-1
S13_6	S13_6 x T5	(CKDHL0089/CKDHL0323)	T5	(ZEWAc1F2-219-4-3-B-1-B*4-3-B/ZEWAc1F2-80-1-1-B-1-B*4-1-B)F2-216-1-1-1	(CKDHL0089/CKDHL0323)//(ZEWAc1F2-219-4-3-B-1-B*4-3-B/ZEWAc1F2-80-1-1-B-1-B*4-1-B)F2-216-1-1-1
S13_8	S13_8 x T2	(CML395/CML444)	T2	(ZEWAc1F2-219-4-3-B-1-B*4-3-B/ZEWAc1F2-80-1-1-B-1-B*4-1-B)F2-216-5-1-1	(CML395/CML444)//(ZEWAc1F2-219-4-3-B-1-B*4-3-B/ZEWAc1F2-80-1-1-B-1-B*4-1-B)F2-216-5-1-1
S13_8	S13_8 x T5	(CKDHL0089/CKDHL0323)	T5	(ZEWAc1F2-219-4-3-B-1-B*4-3-B/ZEWAc1F2-80-1-1-B-1-B*4-1-B)F2-216-5-1-1	(CKDHL0089/CKDHL0323)//(ZEWAc1F2-219-4-3-B-1-B*4-3-B/ZEWAc1F2-80-1-1-B-1-B*4-1-B)F2-216-5-1-1
S13_2	S13_2 x T2	(CML395/CML444)	T2	(ZEWAc1F2-219-4-3-B-1-B*4-3-B/ZEWAc1F2-80-1-1-B-1-B*4-1-B)F2-162-4-1-1	(CML395/CML444)//(ZEWAc1F2-219-4-3-B-1-B*4-3-B/ZEWAc1F2-80-1-1-B-1-B*4-1-B)F2-162-4-1-1
S13_6	S13_6 x T3	(CKDHL0089/CML395)	T3	(ZEWAc1F2-219-4-3-B-1-B*4-3-B/ZEWAc1F2-80-1-1-B-1-B*4-1-B)F2-216-1-1-1	(CKDHL0089/CML395)//(ZEWAc1F2-219-4-3-B-1-B*4-3-B/ZEWAc1F2-80-1-1-B-1-B*4-1-B)F2-216-1-1-1
S13_1	S13_1 x T5	(CKDHL0089/CKDHL0323)	T5	(ZEWAc1F2-219-4-3-B-1-B*4-3-B/ZEWAc1F2-80-1-1-B-1-B*4-1-B)F2-134-8-2-1	(CKDHL0089/CKDHL0323)//(ZEWAc1F2-219-4-3-B-1-B*4-3-B/ZEWAc1F2-80-1-1-B-1-B*4-1-B)F2-134-8-2-1
S13_9	S13_9 x T5	(CKDHL0089/CKDHL0323)	T5	(ZEWAc1F2-219-4-3-B-1-B*4-3-B/ZEWAc1F2-80-1-1-B-1-B*4-1-B)F2-223-3-2-1	(CKDHL0089/CKDHL0323)//(ZEWAc1F2-219-4-3-B-1-B*4-3-B/ZEWAc1F2-80-1-1-B-1-B*4-1-B)F2-223-3-2-1
S13_8	S13_8 x T3	(CKDHL0089/CML395)	T3	(ZEWAc1F2-219-4-3-B-1-B*4-3-B/ZEWAc1F2-80-1-1-B-1-B*4-1-B)F2-216-5-1-1	(CKDHL0089/CML395)//(ZEWAc1F2-219-4-3-B-1-B*4-3-B/ZEWAc1F2-80-1-1-B-1-B*4-1-B)F2-216-5-1-1
S13_10	S13_10 x T2	(CML395/CML444)	T2	(ZEWAc1F2-219-4-3-B-1-B*4-3-B/ZEWAc1F2-80-1-1-B-1-B*4-1-B)F2-223-5-1-1	(CML395/CML444)//(ZEWAc1F2-219-4-3-B-1-B*4-3-B/ZEWAc1F2-80-1-1-B-1-B*4-1-B)F2-223-5-1-1
S13_6	S13_6 x T2	(CML395/CML444)	T2	(ZEWAc1F2-219-4-3-B-1-B*4-3-B/ZEWAc1F2-80-1-1-B-1-B*4-1-B)F2-216-1-1-1	(CML395/CML444)//(ZEWAc1F2-219-4-3-B-1-B*4-3-B/ZEWAc1F2-80-1-1-B-1-B*4-1-B)F2-216-1-1-1
S13_14	S13_14 x T5	(CKDHL0089/CKDHL0323)	T5	(ZEWAc1F2-219-4-3-B-1-B*4-3-B/ZEWAc1F2-80-1-1-B-1-B*4-1-B)F2-227-3-1-1	(CKDHL0089/CKDHL0323)//(ZEWAc1F2-219-4-3-B-1-B*4-3-B/ZEWAc1F2-80-1-1-B-1-B*4-1-B)F2-227-3-1-1
S13_3	S13_3 x T5	(CKDHL0089/CKDHL0323)	T5	(ZEWAc1F2-219-4-3-B-1-B*4-3-B/ZEWAc1F2-80-1-1-B-1-B*4-1-B)F2-162-5-2-1	(CKDHL0089/CKDHL0323)//(ZEWAc1F2-219-4-3-B-1-B*4-3-B/ZEWAc1F2-80-1-1-B-1-B*4-1-B)F2-162-5-2-1
S13_14	S13_14 x T3	(CKDHL0089/CML395)	T3	(ZEWAc1F2-219-4-3-B-1-B*4-3-B/ZEWAc1F2-80-1-1-B-1-B*4-1-B)F2-227-3-1-1	(CKDHL0089/CML395)//(ZEWAc1F2-219-4-3-B-1-B*4-3-B/ZEWAc1F2-80-1-1-B-1-B*4-1-B)F2-227-3-1-1
S13_12	S13_12 x T2	(CML395/CML444)	T2	(ZEWAc1F2-219-4-3-B-1-B*4-3-B/ZEWAc1F2-80-1-1-B-1-B*4-1-B)F2-227-1-2-1	(CML395/CML444)//(ZEWAc1F2-219-4-3-B-1-B*4-3-B/ZEWAc1F2-80-1-1-B-1-B*4-1-B)F2-227-1-2-1
S13_12	S13_12 x T3	(CKDHL0089/CML395)	T3	(ZEWAc1F2-219-4-3-B-1-B*4-3-B/ZEWAc1F2-80-1-1-B-1-B*4-1-B)F2-227-1-2-1	(CKDHL0089/CML395)//(ZEWAc1F2-219-4-3-B-1-B*4-3-B/ZEWAc1F2-80-1-1-B-1-B*4-1-B)F2-227-1-2-1
S13_13	S13_13 x T5	(CKDHL0089/CKDHL0323)	T5	(ZEWAc1F2-219-4-3-B-1-B*4-3-B/ZEWAc1F2-80-1-1-B-1-B*4-1-B)F2-227-2-1-1	(CKDHL0089/CKDHL0323)//(ZEWAc1F2-219-4-3-B-1-B*4-3-B/ZEWAc1F2-80-1-1-B-1-B*4-1-B)F2-227-2-1-1
S13_4	S13_4 x T3	(CKDHL0089/CML395)	T3	(ZEWAc1F2-219-4-3-B-1-B*4-3-B/ZEWAc1F2-80-1-1-B-1-B*4-1-B)F2-164-2-1-1	(CKDHL0089/CML395)//(ZEWAc1F2-219-4-3-B-1-B*4-3-B/ZEWAc1F2-80-1-1-B-1-B*4-1-B)F2-164-2-1-1
S14_6	S14_6 x T2	(CML395/CML444)	T2	(ZEWAc1F2-219-4-3-B-1-B*5/ZEWAc1F2-300-2-2-B-1-B*5)F2-119-3-1-1	(CML395/CML444)//(ZEWAc1F2-219-4-3-B-1-B*5/ZEWAc1F2-300-2-2-B-1-B*5)F2-119-3-1-1
S14_3	S14_3 x T3	(CKDHL0089/CML395)	T3	(ZEWAc1F2-219-4-3-B-1-B*5/ZEWAc1F2-300-2-2-B-1-B*5)F2-103-2-1-1	(CKDHL0089/CML395)//(ZEWAc1F2-219-4-3-B-1-B*5/ZEWAc1F2-300-2-2-B-1-B*5)F2-103-2-1-1
S14_10	S14_10 x T3	(CKDHL0089/CML395)	T3	(ZEWAc1F2-219-4-3-B-1-B*5/ZEWAc1F2-300-2-2-B-1-B*5)F2-200-2-4-1	(CKDHL0089/CML395)//(ZEWAc1F2-219-4-3-B-1-B*5/ZEWAc1F2-300-2-2-B-1-B*5)F2-200-2-4-1
S14_7	S14_7 x T2	(CML395/CML444)	T2	(ZEWAc1F2-219-4-3-B-1-B*5/ZEWAc1F2-300-2-2-B-1-B*5)F2-123-4-4-1	(CML395/CML444)//(ZEWAc1F2-219-4-3-B-1-B*5/ZEWAc1F2-300-2-2-B-1-B*5)F2-123-4-4-1
S14_6	S14_6 x T5	(CKDHL0089/CKDHL0323)	T5	(ZEWAc1F2-219-4-3-B-1-B*5/ZEWAc1F2-300-2-2-B-1-B*5)F2-119-3-1-1	(CKDHL0089/CKDHL0323)//(ZEWAc1F2-219-4-3-B-1-B*5/ZEWAc1F2-300-2-2-B-1-B*5)F2-119-3-1-1
S14_2	S14_2 x T5	(CKDHL0089/CKDHL0323)	T5	(ZEWAc1F2-219-4-3-B-1-B*5/ZEWAc1F2-300-2-2-B-1-B*5)F2-89-1-1-1	(CKDHL0089/CKDHL0323)//(ZEWAc1F2-219-4-3-B-1-B*5/ZEWAc1F2-300-2-2-B-1-B*5)F2-89-1-1-1
S14_6	S14_6 x T3	(CKDHL0089/CML395)	T3	(ZEWAc1F2-219-4-3-B-1-B*5/ZEWAc1F2-300-2-2-B-1-B*5)F2-119-3-1-1	(CKDHL0089/CML395)//(ZEWAc1F2-219-4-3-B-1-B*5/ZEWAc1F2-300-2-2-B-1-B*5)F2-119-3-1-1
S14_16	S14_16 x T3	(CKDHL0089/CML395)	T3	(ZEWAc1F2-219-4-3-B-1-B*5/ZEWAc1F2-300-2-2-B-1-B*5)F2-240-4-2-1	(CKDHL0089/CML395)//(ZEWAc1F2-219-4-3-B-1-B*5/ZEWAc1F2-300-2-2-B-1-B*5)F2-240-4-2-1
S14_16	S14_16 x T2	(CML395/CML444)	T2	(ZEWAc1F2-219-4-3-B-1-B*5/ZEWAc1F2-300-2-2-B-1-B*5)F2-240-4-2-1	(CML395/CML444)//(ZEWAc1F2-219-4-3-B-1-B*5/ZEWAc1F2-300-2-2-B-1-B*5)F2-240-4-2-1
S14_4	S14_4 x T2	(CML395/CML444)	T2	(ZEWAc1F2-219-4-3-B-1-B*5/ZEWAc1F2-300-2-2-B-1-B*5)F2-103-7-1-1	(CML395/CML444)//(ZEWAc1F2-219-4-3-B-1-B*5/ZEWAc1F2-300-2-2-B-1-B*5)F2-103-7-1-1
S14_1	S14_1 x T5	(CKDHL0089/CKDHL0323)	T5	(ZEWAc1F2-219-4-3-B-1-B*5/ZEWAc1F2-300-2-2-B-1-B*5)F2-52-4-2-1	(CKDHL0089/CKDHL0323)//(ZEWAc1F2-219-4-3-B-1-B*5/ZEWAc1F2-300-2-2-B-1-B*5)F2-52-4-2-1
S14_1	S14_1 x T3	(CKDHL0089/CML395)	T3	(ZEWAc1F2-219-4-3-B-1-B*5/ZEWAc1F2-300-2-2-B-1-B*5)F2-52-4-2-1	(CKDHL0089/CML395)//(ZEWAc1F2-219-4-3-B-1-B*5/ZEWAc1F2-300-2-2-B-1-B*5)F2-52-4-2-1
S14_5	S14_5 x T2	(CML395/CML444)	T2	(ZEWAc1F2-219-4-3-B-1-B*5/ZEWAc1F2-300-2-2-B-1-B*5)F2-111-2-1-1	(CML395/CML444)//(ZEWAc1F2-219-4-3-B-1-B*5/ZEWAc1F2-300-2-2-B-1-B*5)F2-111-2-1-1
S14_14	S14_14 x T3	(CKDHL0089/CML395)	T3	(ZEWAc1F2-219-4-3-B-1-B*5/ZEWAc1F2-300-2-2-B-1-B*5)F2-240-1-2-1	(CKDHL0089/CML395)//(ZEWAc1F2-219-4-3-B-1-B*5/ZEWAc1F2-300-2-2-B-1-B*5)F2-240-1-2-1
S14_13	S14_13 x T2	(CML395/CML444)	T2	(ZEWAc1F2-219-4-3-B-1-B*5/ZEWAc1F2-300-2-2-B-1-B*5)F2-225-4-2-1	(CML395/CML444)//(ZEWAc1F2-219-4-3-B-1-B*5/ZEWAc1F2-300-2-2-B-1-B*5)F2-225-4-2-1
S14_8	S14_8 x T3	(CKDHL0089/CML395)	T3	(ZEWAc1F2-219-4-3-B-1-B*5/ZEWAc1F2-300-2-2-B-1-B*5)F2-128-7-1-1	(CKDHL0089/CML395)//(ZEWAc1F2-219-4-3-B-1-B*5/ZEWAc1F2-300-2-2-B-1-B*5)F2-128-7-1-1
S14_12	S14_12 x T2	(CML395/CML444)	T2	(ZEWAc1F2-219-4-3-B-1-B*5/ZEWAc1F2-300-2-2-B-1-B*5)F2-225-1-1-1	(CML395/CML444)//(ZEWAc1F2-219-4-3-B-1-B*5/ZEWAc1F2-300-2-2-B-1-B*5)F2-225-1-1-1
S14_15	S14_15 x T2	(CML395/CML444)	T2	(ZEWAc1F2-219-4-3-B-1-B*5/ZEWAc1F2-300-2-2-B-1-B*5)F2-240-2-1-1	(CML395/CML444)//(ZEWAc1F2-219-4-3-B-1-B*5/ZEWAc1F2-300-2-2-B-1-B*5)F2-240-2-1-1
S14_13	S14_13 x T3	(CKDHL0089/CML395)	T3	(ZEWAc1F2-219-4-3-B-1-B*5/ZEWAc1F2-300-2-2-B-1-B*5)F2-225-4-2-1	(CKDHL0089/CML395)//(ZEWAc1F2-219-4-3-B-1-B*5/ZEWAc1F2-300-2-2-B-1-B*5)F2-225-4-2-1
S14_2	S14_2 x T3	(CKDHL0089/CML395)	T3	(ZEWAc1F2-219-4-3-B-1-B*5/ZEWAc1F2-300-2-2-B-1-B*5)F2-89-1-1-1	(CKDHL0089/CML395)//(ZEWAc1F2-219-4-3-B-1-B*5/ZEWAc1F2-300-2-2-B-1-B*5)F2-89-1-1-1
S14_11	S14_11 x T3	(CKDHL0089/CML395)	T3	(ZEWAc1F2-219-4-3-B-1-B*5/ZEWAc1F2-300-2-2-B-1-B*5)F2-202-7-1-1	(CKDHL0089/CML395)//(ZEWAc1F2-219-4-3-B-1-B*5/ZEWAc1F2-300-2-2-B-1-B*5)F2-202-7-1-1
S14_15	S14_15 x T3	(CKDHL0089/CML395)	T3	(ZEWAc1F2-219-4-3-B-1-B*5/ZEWAc1F2-300-2-2-B-1-B*5)F2-240-2-1-1	(CKDHL0089/CML395)//(ZEWAc1F2-219-4-3-B-1-B*5/ZEWAc1F2-300-2-2-B-1-B*5)F2-240-2-1-1
S14_16	S14_16 x T5	(CKDHL0089/CKDHL0323)	T5	(ZEWAc1F2-219-4-3-B-1-B*5/ZEWAc1F2-300-2-2-B-1-B*5)F2-240-4-2-1	(CKDHL0089/CKDHL0323)//(ZEWAc1F2-219-4-3-B-1-B*5/ZEWAc1F2-300-2-2-B-1-B*5)F2-240-4-2-1
S14_2	S14_2 x T2	(CML395/CML444)	T2	(ZEWAc1F2-219-4-3-B-1-B*5/ZEWAc1F2-300-2-2-B-1-B*5)F2-89-1-1-1	(CML395/CML444)//(ZEWAc1F2-219-4-3-B-1-B*5/ZEWAc1F2-300-2-2-B-1-B*5)F2-89-1-1-1
S14_4	S14_4 x T5	(CKDHL0089/CKDHL0323)	T5	(ZEWAc1F2-219-4-3-B-1-B*5/ZEWAc1F2-300-2-2-B-1-B*5)F2-103-7-1-1	(CKDHL0089/CKDHL0323)//(ZEWAc1F2-219-4-3-B-1-B*5/ZEWAc1F2-300-2-2-B-1-B*5)F2-103-7-1-1
S14_10	S14_10 x T2	(CML395/CML444)	T2	(ZEWAc1F2-219-4-3-B-1-B*5/ZEWAc1F2-300-2-2-B-1-B*5)F2-200-2-4-1	(CML395/CML444)//(ZEWAc1F2-219-4-3-B-1-B*5/ZEWAc1F2-300-2-2-B-1-B*5)F2-200-2-4-1
S14_12	S14_12 x T5	(CKDHL0089/CKDHL0323)	T5	(ZEWAc1F2-219-4-3-B-1-B*5/ZEWAc1F2-300-2-2-B-1-B*5)F2-225-1-1-1	(CKDHL0089/CKDHL0323)//(ZEWAc1F2-219-4-3-B-1-B*5/ZEWAc1F2-300-2-2-B-1-B*5)F2-225-1-1-1
S14_9	S14_9 x T3	(CKDHL0089/CML395)	T3	(ZEWAc1F2-219-4-3-B-1-B*5/ZEWAc1F2-300-2-2-B-1-B*5)F2-181-7-1-1	(CKDHL0089/CML395)//(ZEWAc1F2-219-4-3-B-1-B*5/ZEWAc1F2-300-2-2-B-1-B*5)F2-181-7-1-1
S14_3	S14_3 x T5	(CKDHL0089/CKDHL0323)	T5	(ZEWAc1F2-219-4-3-B-1-B*5/ZEWAc1F2-300-2-2-B-1-B*5)F2-103-2-1-1	(CKDHL0089/CKDHL0323)//(ZEWAc1F2-219-4-3-B-1-B*5/ZEWAc1F2-300-2-2-B-1-B*5)F2-103-2-1-1
S14_14	S14_14 x T2	(CML395/CML444)	T2	(ZEWAc1F2-219-4-3-B-1-B*5/ZEWAc1F2-300-2-2-B-1-B*5)F2-240-1-2-1	(CML395/CML444)//(ZEWAc1F2-219-4-3-B-1-B*5/ZEWAc1F2-300-2-2-B-1-B*5)F2-240-1-2-1
S14_7	S14_7 x T5	(CKDHL0089/CKDHL0323)	T5	(ZEWAc1F2-219-4-3-B-1-B*5/ZEWAc1F2-300-2-2-B-1-B*5)F2-123-4-4-1	(CKDHL0089/CKDHL0323)//(ZEWAc1F2-219-4-3-B-1-B*5/ZEWAc1F2-300-2-2-B-1-B*5)F2-123-4-4-1
S14_15	S14_15 x T5	(CKDHL0089/CKDHL0323)	T5	(ZEWAc1F2-219-4-3-B-1-B*5/ZEWAc1F2-300-2-2-B-1-B*5)F2-240-2-1-1	(CKDHL0089/CKDHL0323)//(ZEWAc1F2-219-4-3-B-1-B*5/ZEWAc1F2-300-2-2-B-1-B*5)F2-240-2-1-1
S14_3	S14_3 x T2	(CML395/CML444)	T2	(ZEWAc1F2-219-4-3-B-1-B*5/ZEWAc1F2-300-2-2-B-1-B*5)F2-103-2-1-1	(CML395/CML444)//(ZEWAc1F2-219-4-3-B-1-B*5/ZEWAc1F2-300-2-2-B-1-B*5)F2-103-2-1-1
S14_7	S14_7 x T3	(CKDHL0089/CML395)	T3	(ZEWAc1F2-219-4-3-B-1-B*5/ZEWAc1F2-300-2-2-B-1-B*5)F2-123-4-4-1	(CKDHL0089/CML395)//(ZEWAc1F2-219-4-3-B-1-B*5/ZEWAc1F2-300-2-2-B-1-B*5)F2-123-4-4-1
S14_9	S14_9 x T5	(CKDHL0089/CKDHL0323)	T5	(ZEWAc1F2-219-4-3-B-1-B*5/ZEWAc1F2-300-2-2-B-1-B*5)F2-181-7-1-1	(CKDHL0089/CKDHL0323)//(ZEWAc1F2-219-4-3-B-1-B*5/ZEWAc1F2-300-2-2-B-1-B*5)F2-181-7-1-1
S14_8	S14_8 x T5	(CKDHL0089/CKDHL0323)	T5	(ZEWAc1F2-219-4-3-B-1-B*5/ZEWAc1F2-300-2-2-B-1-B*5)F2-128-7-1-1	(CKDHL0089/CKDHL0323)//(ZEWAc1F2-219-4-3-B-1-B*5/ZEWAc1F2-300-2-2-B-1-B*5)F2-128-7-1-1
S14_8	S14_8 x T2	(CML395/CML444)	T2	(ZEWAc1F2-219-4-3-B-1-B*5/ZEWAc1F2-300-2-2-B-1-B*5)F2-128-7-1-1	(CML395/CML444)//(ZEWAc1F2-219-4-3-B-1-B*5/ZEWAc1F2-300-2-2-B-1-B*5)F2-128-7-1-1
S14_14	S14_14 x T5	(CKDHL0089/CKDHL0323)	T5	(ZEWAc1F2-219-4-3-B-1-B*5/ZEWAc1F2-300-2-2-B-1-B*5)F2-240-1-2-1	(CKDHL0089/CKDHL0323)//(ZEWAc1F2-219-4-3-B-1-B*5/ZEWAc1F2-300-2-2-B-1-B*5)F2-240-1-2-1
S14_13	S14_13 x T5	(CKDHL0089/CKDHL0323)	T5	(ZEWAc1F2-219-4-3-B-1-B*5/ZEWAc1F2-300-2-2-B-1-B*5)F2-225-4-2-1	(CKDHL0089/CKDHL0323)//(ZEWAc1F2-219-4-3-B-1-B*5/ZEWAc1F2-300-2-2-B-1-B*5)F2-225-4-2-1
S14_9	S14_9 x T2	(CML395/CML444)	T2	(ZEWAc1F2-219-4-3-B-1-B*5/ZEWAc1F2-300-2-2-B-1-B*5)F2-181-7-1-1	(CML395/CML444)//(ZEWAc1F2-219-4-3-B-1-B*5/ZEWAc1F2-300-2-2-B-1-B*5)F2-181-7-1-1
S14_5	S14_5 x T5	(CKDHL0089/CKDHL0323)	T5	(ZEWAc1F2-219-4-3-B-1-B*5/ZEWAc1F2-300-2-2-B-1-B*5)F2-111-2-1-1	(CKDHL0089/CKDHL0323)//(ZEWAc1F2-219-4-3-B-1-B*5/ZEWAc1F2-300-2-2-B-1-B*5)F2-111-2-1-1
S14_12	S14_12 x T3	(CKDHL0089/CML395)	T3	(ZEWAc1F2-219-4-3-B-1-B*5/ZEWAc1F2-300-2-2-B-1-B*5)F2-225-1-1-1	(CKDHL0089/CML395)//(ZEWAc1F2-219-4-3-B-1-B*5/ZEWAc1F2-300-2-2-B-1-B*5)F2-225-1-1-1
S14_11	S14_11 x T2	(CML395/CML444)	T2	(ZEWAc1F2-219-4-3-B-1-B*5/ZEWAc1F2-300-2-2-B-1-B*5)F2-202-7-1-1	(CML395/CML444)//(ZEWAc1F2-219-4-3-B-1-B*5/ZEWAc1F2-300-2-2-B-1-B*5)F2-202-7-1-1
S14_11	S14_11 x T5	(CKDHL0089/CKDHL0323)	T5	(ZEWAc1F2-219-4-3-B-1-B*5/ZEWAc1F2-300-2-2-B-1-B*5)F2-202-7-1-1	(CKDHL0089/CKDHL0323)//(ZEWAc1F2-219-4-3-B-1-B*5/ZEWAc1F2-300-2-2-B-1-B*5)F2-202-7-1-1
S14_5	S14_5 x T3	(CKDHL0089/CML395)	T3	(ZEWAc1F2-219-4-3-B-1-B*5/ZEWAc1F2-300-2-2-B-1-B*5)F2-111-2-1-1	(CKDHL0089/CML395)//(ZEWAc1F2-219-4-3-B-1-B*5/ZEWAc1F2-300-2-2-B-1-B*5)F2-111-2-1-1
S14_10	S14_10 x T5	(CKDHL0089/CKDHL0323)	T5	(ZEWAc1F2-219-4-3-B-1-B*5/ZEWAc1F2-300-2-2-B-1-B*5)F2-200-2-4-1	(CKDHL0089/CKDHL0323)//(ZEWAc1F2-219-4-3-B-1-B*5/ZEWAc1F2-300-2-2-B-1-B*5)F2-200-2-4-1
S14_4	S14_4 x T3	(CKDHL0089/CML395)	T3	(ZEWAc1F2-219-4-3-B-1-B*5/ZEWAc1F2-300-2-2-B-1-B*5)F2-103-7-1-1	(CKDHL0089/CML395)//(ZEWAc1F2-219-4-3-B-1-B*5/ZEWAc1F2-300-2-2-B-1-B*5)F2-103-7-1-1
S14_1	S14_1 x T2	(CML395/CML444)	T2	(ZEWAc1F2-219-4-3-B-1-B*5/ZEWAc1F2-300-2-2-B-1-B*5)F2-52-4-2-1	(CML395/CML444)//(ZEWAc1F2-219-4-3-B-1-B*5/ZEWAc1F2-300-2-2-B-1-B*5)F2-52-4-2-1
S15_10	S15_10 x T2	(CML395/CML444)	T2	([CML390/CML206]-BB-2-4-BBB/LaPostaSeqC7-F71-1-2-1-1-BBB)F2-118-7-1-1	(CML395/CML444)//([CML390/CML206]-BB-2-4-BBB/LaPostaSeqC7-F71-1-2-1-1-BBB)F2-118-7-1-1
S15_17	S15_17 x T2	(CML395/CML444)	T2	([CML390/CML206]-BB-2-4-BBB/LaPostaSeqC7-F71-1-2-1-1-BBB)F2-144-1-2-1	(CML395/CML444)//([CML390/CML206]-BB-2-4-BBB/LaPostaSeqC7-F71-1-2-1-1-BBB)F2-144-1-2-1
S15_17	S15_17 x T3	(CKDHL0089/CML395)	T3	([CML390/CML206]-BB-2-4-BBB/LaPostaSeqC7-F71-1-2-1-1-BBB)F2-144-1-2-1	(CKDHL0089/CML395)//([CML390/CML206]-BB-2-4-BBB/LaPostaSeqC7-F71-1-2-1-1-BBB)F2-144-1-2-1
S15_16	S15_16 x T5	(CKDHL0089/CKDHL0323)	T5	([CML390/CML206]-BB-2-4-BBB/LaPostaSeqC7-F71-1-2-1-1-BBB)F2-139-8-2-1	(CKDHL0089/CKDHL0323)//([CML390/CML206]-BB-2-4-BBB/LaPostaSeqC7-F71-1-2-1-1-BBB)F2-139-8-2-1
S15_3	S15_3 x T2	(CML395/CML444)	T2	([CML390/CML206]-BB-2-4-BBB/LaPostaSeqC7-F71-1-2-1-1-BBB)F2-43-7-2-1	(CML395/CML444)//([CML390/CML206]-BB-2-4-BBB/LaPostaSeqC7-F71-1-2-1-1-BBB)F2-43-7-2-1
S15_18	S15_18 x T2	(CML395/CML444)	T2	([CML390/CML206]-BB-2-4-BBB/LaPostaSeqC7-F71-1-2-1-1-BBB)F2-144-2-1-1	(CML395/CML444)//([CML390/CML206]-BB-2-4-BBB/LaPostaSeqC7-F71-1-2-1-1-BBB)F2-144-2-1-1
S15_5	S15_5 x T5	(CKDHL0089/CKDHL0323)	T5	([CML390/CML206]-BB-2-4-BBB/LaPostaSeqC7-F71-1-2-1-1-BBB)F2-114-3-11-1	(CKDHL0089/CKDHL0323)//([CML390/CML206]-BB-2-4-BBB/LaPostaSeqC7-F71-1-2-1-1-BBB)F2-114-3-11-1
S15_9	S15_9 x T2	(CML395/CML444)	T2	([CML390/CML206]-BB-2-4-BBB/LaPostaSeqC7-F71-1-2-1-1-BBB)F2-118-5-6-1	(CML395/CML444)//([CML390/CML206]-BB-2-4-BBB/LaPostaSeqC7-F71-1-2-1-1-BBB)F2-118-5-6-1
S15_7	S15_7 x T5	(CKDHL0089/CKDHL0323)	T5	([CML390/CML206]-BB-2-4-BBB/LaPostaSeqC7-F71-1-2-1-1-BBB)F2-118-3-5-1	(CKDHL0089/CKDHL0323)//([CML390/CML206]-BB-2-4-BBB/LaPostaSeqC7-F71-1-2-1-1-BBB)F2-118-3-5-1
S15_6	S15_6 x T3	(CKDHL0089/CML395)	T3	([CML390/CML206]-BB-2-4-BBB/LaPostaSeqC7-F71-1-2-1-1-BBB)F2-118-2-3-1	(CKDHL0089/CML395)//([CML390/CML206]-BB-2-4-BBB/LaPostaSeqC7-F71-1-2-1-1-BBB)F2-118-2-3-1
S15_20	S15_20 x T5	(CKDHL0089/CKDHL0323)	T5	([CML390/CML206]-BB-2-4-BBB/LaPostaSeqC7-F71-1-2-1-1-BBB)F2-181-1-1-1	(CKDHL0089/CKDHL0323)//([CML390/CML206]-BB-2-4-BBB/LaPostaSeqC7-F71-1-2-1-1-BBB)F2-181-1-1-1
S15_16	S15_16 x T2	(CML395/CML444)	T2	([CML390/CML206]-BB-2-4-BBB/LaPostaSeqC7-F71-1-2-1-1-BBB)F2-139-8-2-1	(CML395/CML444)//([CML390/CML206]-BB-2-4-BBB/LaPostaSeqC7-F71-1-2-1-1-BBB)F2-139-8-2-1
S15_5	S15_5 x T2	(CML395/CML444)	T2	([CML390/CML206]-BB-2-4-BBB/LaPostaSeqC7-F71-1-2-1-1-BBB)F2-114-3-11-1	(CML395/CML444)//([CML390/CML206]-BB-2-4-BBB/LaPostaSeqC7-F71-1-2-1-1-BBB)F2-114-3-11-1
S15_11	S15_11 x T2	(CML395/CML444)	T2	([CML390/CML206]-BB-2-4-BBB/LaPostaSeqC7-F71-1-2-1-1-BBB)F2-127-4-2-1	(CML395/CML444)//([CML390/CML206]-BB-2-4-BBB/LaPostaSeqC7-F71-1-2-1-1-BBB)F2-127-4-2-1
S15_3	S15_3 x T5	(CKDHL0089/CKDHL0323)	T5	([CML390/CML206]-BB-2-4-BBB/LaPostaSeqC7-F71-1-2-1-1-BBB)F2-43-7-2-1	(CKDHL0089/CKDHL0323)//([CML390/CML206]-BB-2-4-BBB/LaPostaSeqC7-F71-1-2-1-1-BBB)F2-43-7-2-1
S15_6	S15_6 x T5	(CKDHL0089/CKDHL0323)	T5	([CML390/CML206]-BB-2-4-BBB/LaPostaSeqC7-F71-1-2-1-1-BBB)F2-118-2-3-1	(CKDHL0089/CKDHL0323)//([CML390/CML206]-BB-2-4-BBB/LaPostaSeqC7-F71-1-2-1-1-BBB)F2-118-2-3-1
S15_10	S15_10 x T5	(CKDHL0089/CKDHL0323)	T5	([CML390/CML206]-BB-2-4-BBB/LaPostaSeqC7-F71-1-2-1-1-BBB)F2-118-7-1-1	(CKDHL0089/CKDHL0323)//([CML390/CML206]-BB-2-4-BBB/LaPostaSeqC7-F71-1-2-1-1-BBB)F2-118-7-1-1
S15_1	S15_1 x T3	(CKDHL0089/CML395)	T3	([CML390/CML206]-BB-2-4-BBB/LaPostaSeqC7-F71-1-2-1-1-BBB)F2-1-4-2-1	(CKDHL0089/CML395)//([CML390/CML206]-BB-2-4-BBB/LaPostaSeqC7-F71-1-2-1-1-BBB)F2-1-4-2-1
S15_15	S15_15 x T3	(CKDHL0089/CML395)	T3	([CML390/CML206]-BB-2-4-BBB/LaPostaSeqC7-F71-1-2-1-1-BBB)F2-139-6-2-1	(CKDHL0089/CML395)//([CML390/CML206]-BB-2-4-BBB/LaPostaSeqC7-F71-1-2-1-1-BBB)F2-139-6-2-1
S15_4	S15_4 x T2	(CML395/CML444)	T2	([CML390/CML206]-BB-2-4-BBB/LaPostaSeqC7-F71-1-2-1-1-BBB)F2-106-2-4-1	(CML395/CML444)//([CML390/CML206]-BB-2-4-BBB/LaPostaSeqC7-F71-1-2-1-1-BBB)F2-106-2-4-1
S15_14	S15_14 x T5	(CKDHL0089/CKDHL0323)	T5	([CML390/CML206]-BB-2-4-BBB/LaPostaSeqC7-F71-1-2-1-1-BBB)F2-139-5-1-1	(CKDHL0089/CKDHL0323)//([CML390/CML206]-BB-2-4-BBB/LaPostaSeqC7-F71-1-2-1-1-BBB)F2-139-5-1-1
S15_1	S15_1 x T2	(CML395/CML444)	T2	([CML390/CML206]-BB-2-4-BBB/LaPostaSeqC7-F71-1-2-1-1-BBB)F2-1-4-2-1	(CML395/CML444)//([CML390/CML206]-BB-2-4-BBB/LaPostaSeqC7-F71-1-2-1-1-BBB)F2-1-4-2-1
S15_8	S15_8 x T5	(CKDHL0089/CKDHL0323)	T5	([CML390/CML206]-BB-2-4-BBB/LaPostaSeqC7-F71-1-2-1-1-BBB)F2-118-4-1-1	(CKDHL0089/CKDHL0323)//([CML390/CML206]-BB-2-4-BBB/LaPostaSeqC7-F71-1-2-1-1-BBB)F2-118-4-1-1
S15_19	S15_19 x T2	(CML395/CML444)	T2	([CML390/CML206]-BB-2-4-BBB/LaPostaSeqC7-F71-1-2-1-1-BBB)F2-144-4-2-1	(CML395/CML444)//([CML390/CML206]-BB-2-4-BBB/LaPostaSeqC7-F71-1-2-1-1-BBB)F2-144-4-2-1
S15_11	S15_11 x T3	(CKDHL0089/CML395)	T3	([CML390/CML206]-BB-2-4-BBB/LaPostaSeqC7-F71-1-2-1-1-BBB)F2-127-4-2-1	(CKDHL0089/CML395)//([CML390/CML206]-BB-2-4-BBB/LaPostaSeqC7-F71-1-2-1-1-BBB)F2-127-4-2-1
S15_13	S15_13 x T2	(CML395/CML444)	T2	([CML390/CML206]-BB-2-4-BBB/LaPostaSeqC7-F71-1-2-1-1-BBB)F2-127-8-1-1	(CML395/CML444)//([CML390/CML206]-BB-2-4-BBB/LaPostaSeqC7-F71-1-2-1-1-BBB)F2-127-8-1-1
S15_2	S15_2 x T5	(CKDHL0089/CKDHL0323)	T5	([CML390/CML206]-BB-2-4-BBB/LaPostaSeqC7-F71-1-2-1-1-BBB)F2-1-5-1-1	(CKDHL0089/CKDHL0323)//([CML390/CML206]-BB-2-4-BBB/LaPostaSeqC7-F71-1-2-1-1-BBB)F2-1-5-1-1
S15_20	S15_20 x T2	(CML395/CML444)	T2	([CML390/CML206]-BB-2-4-BBB/LaPostaSeqC7-F71-1-2-1-1-BBB)F2-181-1-1-1	(CML395/CML444)//([CML390/CML206]-BB-2-4-BBB/LaPostaSeqC7-F71-1-2-1-1-BBB)F2-181-1-1-1
S15_15	S15_15 x T5	(CKDHL0089/CKDHL0323)	T5	([CML390/CML206]-BB-2-4-BBB/LaPostaSeqC7-F71-1-2-1-1-BBB)F2-139-6-2-1	(CKDHL0089/CKDHL0323)//([CML390/CML206]-BB-2-4-BBB/LaPostaSeqC7-F71-1-2-1-1-BBB)F2-139-6-2-1
S15_12	S15_12 x T2	(CML395/CML444)	T2	([CML390/CML206]-BB-2-4-BBB/LaPostaSeqC7-F71-1-2-1-1-BBB)F2-127-5-4-1	(CML395/CML444)//([CML390/CML206]-BB-2-4-BBB/LaPostaSeqC7-F71-1-2-1-1-BBB)F2-127-5-4-1
S15_7	S15_7 x T2	(CML395/CML444)	T2	([CML390/CML206]-BB-2-4-BBB/LaPostaSeqC7-F71-1-2-1-1-BBB)F2-118-3-5-1	(CML395/CML444)//([CML390/CML206]-BB-2-4-BBB/LaPostaSeqC7-F71-1-2-1-1-BBB)F2-118-3-5-1
S15_19	S15_19 x T3	(CKDHL0089/CML395)	T3	([CML390/CML206]-BB-2-4-BBB/LaPostaSeqC7-F71-1-2-1-1-BBB)F2-144-4-2-1	(CKDHL0089/CML395)//([CML390/CML206]-BB-2-4-BBB/LaPostaSeqC7-F71-1-2-1-1-BBB)F2-144-4-2-1
S15_14	S15_14 x T2	(CML395/CML444)	T2	([CML390/CML206]-BB-2-4-BBB/LaPostaSeqC7-F71-1-2-1-1-BBB)F2-139-5-1-1	(CML395/CML444)//([CML390/CML206]-BB-2-4-BBB/LaPostaSeqC7-F71-1-2-1-1-BBB)F2-139-5-1-1
S15_2	S15_2 x T3	(CKDHL0089/CML395)	T3	([CML390/CML206]-BB-2-4-BBB/LaPostaSeqC7-F71-1-2-1-1-BBB)F2-1-5-1-1	(CKDHL0089/CML395)//([CML390/CML206]-BB-2-4-BBB/LaPostaSeqC7-F71-1-2-1-1-BBB)F2-1-5-1-1
S15_21	S15_21 x T2	(CML395/CML444)	T2	([CML390/CML206]-BB-2-4-BBB/LaPostaSeqC7-F71-1-2-1-1-BBB)F2-181-2-1-1	(CML395/CML444)//([CML390/CML206]-BB-2-4-BBB/LaPostaSeqC7-F71-1-2-1-1-BBB)F2-181-2-1-1
S15_18	S15_18 x T5	(CKDHL0089/CKDHL0323)	T5	([CML390/CML206]-BB-2-4-BBB/LaPostaSeqC7-F71-1-2-1-1-BBB)F2-144-2-1-1	(CKDHL0089/CKDHL0323)//([CML390/CML206]-BB-2-4-BBB/LaPostaSeqC7-F71-1-2-1-1-BBB)F2-144-2-1-1
S15_14	S15_14 x T3	(CKDHL0089/CML395)	T3	([CML390/CML206]-BB-2-4-BBB/LaPostaSeqC7-F71-1-2-1-1-BBB)F2-139-5-1-1	(CKDHL0089/CML395)//([CML390/CML206]-BB-2-4-BBB/LaPostaSeqC7-F71-1-2-1-1-BBB)F2-139-5-1-1
S15_19	S15_19 x T5	(CKDHL0089/CKDHL0323)	T5	([CML390/CML206]-BB-2-4-BBB/LaPostaSeqC7-F71-1-2-1-1-BBB)F2-144-4-2-1	(CKDHL0089/CKDHL0323)//([CML390/CML206]-BB-2-4-BBB/LaPostaSeqC7-F71-1-2-1-1-BBB)F2-144-4-2-1
S15_11	S15_11 x T5	(CKDHL0089/CKDHL0323)	T5	([CML390/CML206]-BB-2-4-BBB/LaPostaSeqC7-F71-1-2-1-1-BBB)F2-127-4-2-1	(CKDHL0089/CKDHL0323)//([CML390/CML206]-BB-2-4-BBB/LaPostaSeqC7-F71-1-2-1-1-BBB)F2-127-4-2-1
S15_2	S15_2 x T2	(CML395/CML444)	T2	([CML390/CML206]-BB-2-4-BBB/LaPostaSeqC7-F71-1-2-1-1-BBB)F2-1-5-1-1	(CML395/CML444)//([CML390/CML206]-BB-2-4-BBB/LaPostaSeqC7-F71-1-2-1-1-BBB)F2-1-5-1-1
S15_18	S15_18 x T3	(CKDHL0089/CML395)	T3	([CML390/CML206]-BB-2-4-BBB/LaPostaSeqC7-F71-1-2-1-1-BBB)F2-144-2-1-1	(CKDHL0089/CML395)//([CML390/CML206]-BB-2-4-BBB/LaPostaSeqC7-F71-1-2-1-1-BBB)F2-144-2-1-1
S15_21	S15_21 x T5	(CKDHL0089/CKDHL0323)	T5	([CML390/CML206]-BB-2-4-BBB/LaPostaSeqC7-F71-1-2-1-1-BBB)F2-181-2-1-1	(CKDHL0089/CKDHL0323)//([CML390/CML206]-BB-2-4-BBB/LaPostaSeqC7-F71-1-2-1-1-BBB)F2-181-2-1-1
S15_16	S15_16 x T3	(CKDHL0089/CML395)	T3	([CML390/CML206]-BB-2-4-BBB/LaPostaSeqC7-F71-1-2-1-1-BBB)F2-139-8-2-1	(CKDHL0089/CML395)//([CML390/CML206]-BB-2-4-BBB/LaPostaSeqC7-F71-1-2-1-1-BBB)F2-139-8-2-1
S15_13	S15_13 x T5	(CKDHL0089/CKDHL0323)	T5	([CML390/CML206]-BB-2-4-BBB/LaPostaSeqC7-F71-1-2-1-1-BBB)F2-127-8-1-1	(CKDHL0089/CKDHL0323)//([CML390/CML206]-BB-2-4-BBB/LaPostaSeqC7-F71-1-2-1-1-BBB)F2-127-8-1-1
S15_12	S15_12 x T3	(CKDHL0089/CML395)	T3	([CML390/CML206]-BB-2-4-BBB/LaPostaSeqC7-F71-1-2-1-1-BBB)F2-127-5-4-1	(CKDHL0089/CML395)//([CML390/CML206]-BB-2-4-BBB/LaPostaSeqC7-F71-1-2-1-1-BBB)F2-127-5-4-1
S15_9	S15_9 x T3	(CKDHL0089/CML395)	T3	([CML390/CML206]-BB-2-4-BBB/LaPostaSeqC7-F71-1-2-1-1-BBB)F2-118-5-6-1	(CKDHL0089/CML395)//([CML390/CML206]-BB-2-4-BBB/LaPostaSeqC7-F71-1-2-1-1-BBB)F2-118-5-6-1
S15_17	S15_17 x T5	(CKDHL0089/CKDHL0323)	T5	([CML390/CML206]-BB-2-4-BBB/LaPostaSeqC7-F71-1-2-1-1-BBB)F2-144-1-2-1	(CKDHL0089/CKDHL0323)//([CML390/CML206]-BB-2-4-BBB/LaPostaSeqC7-F71-1-2-1-1-BBB)F2-144-1-2-1
S15_20	S15_20 x T3	(CKDHL0089/CML395)	T3	([CML390/CML206]-BB-2-4-BBB/LaPostaSeqC7-F71-1-2-1-1-BBB)F2-181-1-1-1	(CKDHL0089/CML395)//([CML390/CML206]-BB-2-4-BBB/LaPostaSeqC7-F71-1-2-1-1-BBB)F2-181-1-1-1
S15_13	S15_13 x T3	(CKDHL0089/CML395)	T3	([CML390/CML206]-BB-2-4-BBB/LaPostaSeqC7-F71-1-2-1-1-BBB)F2-127-8-1-1	(CKDHL0089/CML395)//([CML390/CML206]-BB-2-4-BBB/LaPostaSeqC7-F71-1-2-1-1-BBB)F2-127-8-1-1
S15_15	S15_15 x T2	(CML395/CML444)	T2	([CML390/CML206]-BB-2-4-BBB/LaPostaSeqC7-F71-1-2-1-1-BBB)F2-139-6-2-1	(CML395/CML444)//([CML390/CML206]-BB-2-4-BBB/LaPostaSeqC7-F71-1-2-1-1-BBB)F2-139-6-2-1
S15_3	S15_3 x T3	(CKDHL0089/CML395)	T3	([CML390/CML206]-BB-2-4-BBB/LaPostaSeqC7-F71-1-2-1-1-BBB)F2-43-7-2-1	(CKDHL0089/CML395)//([CML390/CML206]-BB-2-4-BBB/LaPostaSeqC7-F71-1-2-1-1-BBB)F2-43-7-2-1
S15_9	S15_9 x T5	(CKDHL0089/CKDHL0323)	T5	([CML390/CML206]-BB-2-4-BBB/LaPostaSeqC7-F71-1-2-1-1-BBB)F2-118-5-6-1	(CKDHL0089/CKDHL0323)//([CML390/CML206]-BB-2-4-BBB/LaPostaSeqC7-F71-1-2-1-1-BBB)F2-118-5-6-1
S15_8	S15_8 x T2	(CML395/CML444)	T2	([CML390/CML206]-BB-2-4-BBB/LaPostaSeqC7-F71-1-2-1-1-BBB)F2-118-4-1-1	(CML395/CML444)//([CML390/CML206]-BB-2-4-BBB/LaPostaSeqC7-F71-1-2-1-1-BBB)F2-118-4-1-1
S15_1	S15_1 x T5	(CKDHL0089/CKDHL0323)	T5	([CML390/CML206]-BB-2-4-BBB/LaPostaSeqC7-F71-1-2-1-1-BBB)F2-1-4-2-1	(CKDHL0089/CKDHL0323)//([CML390/CML206]-BB-2-4-BBB/LaPostaSeqC7-F71-1-2-1-1-BBB)F2-1-4-2-1
S15_21	S15_21 x T3	(CKDHL0089/CML395)	T3	([CML390/CML206]-BB-2-4-BBB/LaPostaSeqC7-F71-1-2-1-1-BBB)F2-181-2-1-1	(CKDHL0089/CML395)//([CML390/CML206]-BB-2-4-BBB/LaPostaSeqC7-F71-1-2-1-1-BBB)F2-181-2-1-1
S15_4	S15_4 x T5	(CKDHL0089/CKDHL0323)	T5	([CML390/CML206]-BB-2-4-BBB/LaPostaSeqC7-F71-1-2-1-1-BBB)F2-106-2-4-1	(CKDHL0089/CKDHL0323)//([CML390/CML206]-BB-2-4-BBB/LaPostaSeqC7-F71-1-2-1-1-BBB)F2-106-2-4-1
S15_4	S15_4 x T3	(CKDHL0089/CML395)	T3	([CML390/CML206]-BB-2-4-BBB/LaPostaSeqC7-F71-1-2-1-1-BBB)F2-106-2-4-1	(CKDHL0089/CML395)//([CML390/CML206]-BB-2-4-BBB/LaPostaSeqC7-F71-1-2-1-1-BBB)F2-106-2-4-1
S15_12	S15_12 x T5	(CKDHL0089/CKDHL0323)	T5	([CML390/CML206]-BB-2-4-BBB/LaPostaSeqC7-F71-1-2-1-1-BBB)F2-127-5-4-1	(CKDHL0089/CKDHL0323)//([CML390/CML206]-BB-2-4-BBB/LaPostaSeqC7-F71-1-2-1-1-BBB)F2-127-5-4-1
S15_8	S15_8 x T3	(CKDHL0089/CML395)	T3	([CML390/CML206]-BB-2-4-BBB/LaPostaSeqC7-F71-1-2-1-1-BBB)F2-118-4-1-1	(CKDHL0089/CML395)//([CML390/CML206]-BB-2-4-BBB/LaPostaSeqC7-F71-1-2-1-1-BBB)F2-118-4-1-1
S15_7	S15_7 x T3	(CKDHL0089/CML395)	T3	([CML390/CML206]-BB-2-4-BBB/LaPostaSeqC7-F71-1-2-1-1-BBB)F2-118-3-5-1	(CKDHL0089/CML395)//([CML390/CML206]-BB-2-4-BBB/LaPostaSeqC7-F71-1-2-1-1-BBB)F2-118-3-5-1
S15_5	S15_5 x T3	(CKDHL0089/CML395)	T3	([CML390/CML206]-BB-2-4-BBB/LaPostaSeqC7-F71-1-2-1-1-BBB)F2-114-3-11-1	(CKDHL0089/CML395)//([CML390/CML206]-BB-2-4-BBB/LaPostaSeqC7-F71-1-2-1-1-BBB)F2-114-3-11-1
S15_6	S15_6 x T2	(CML395/CML444)	T2	([CML390/CML206]-BB-2-4-BBB/LaPostaSeqC7-F71-1-2-1-1-BBB)F2-118-2-3-1	(CML395/CML444)//([CML390/CML206]-BB-2-4-BBB/LaPostaSeqC7-F71-1-2-1-1-BBB)F2-118-2-3-1
S15_10	S15_10 x T3	(CKDHL0089/CML395)	T3	([CML390/CML206]-BB-2-4-BBB/LaPostaSeqC7-F71-1-2-1-1-BBB)F2-118-7-1-1	(CKDHL0089/CML395)//([CML390/CML206]-BB-2-4-BBB/LaPostaSeqC7-F71-1-2-1-1-BBB)F2-118-7-1-1
S16_22	S16_22 x T3	(CKDHL0089/CML395)	T3	([CML202/CML442//[DTP2WC4H255-1-2-2-BB/[[NAW5867/P30-SR]-111-2/[NAW5867/P30-SR]-25-1]-8-1-1-B-1]-1-2-2-B]-1-1-1-1-BBB-1-B/LaPostaSeqC7-F103-1-2-1-1-BBB)F2-167-8-5-1	(CKDHL0089/CML395)//([CML202/CML442//[DTP2WC4H255-1-2-2-BB/[[NAW5867/P30-SR]-111-2/[NAW5867/P30-SR]-25-1]-8-1-1-B-1]-1-2-2-B]-1-1-1-1-BBB-1-B/LaPostaSeqC7-F103-1-2-1-1-BBB)F2-167-8-5-1
S16_1	S16_1 x T3	(CKDHL0089/CML395)	T3	([CML202/CML442//[DTP2WC4H255-1-2-2-BB/[[NAW5867/P30-SR]-111-2/[NAW5867/P30-SR]-25-1]-8-1-1-B-1]-1-2-2-B]-1-1-1-1-BBB-1-B/LaPostaSeqC7-F103-1-2-1-1-BBB)F2-27-4-1-1	(CKDHL0089/CML395)//([CML202/CML442//[DTP2WC4H255-1-2-2-BB/[[NAW5867/P30-SR]-111-2/[NAW5867/P30-SR]-25-1]-8-1-1-B-1]-1-2-2-B]-1-1-1-1-BBB-1-B/LaPostaSeqC7-F103-1-2-1-1-BBB)F2-27-4-1-1
S16_19	S16_19 x T3	(CKDHL0089/CML395)	T3	([CML202/CML442//[DTP2WC4H255-1-2-2-BB/[[NAW5867/P30-SR]-111-2/[NAW5867/P30-SR]-25-1]-8-1-1-B-1]-1-2-2-B]-1-1-1-1-BBB-1-B/LaPostaSeqC7-F103-1-2-1-1-BBB)F2-167-3-6-1	(CKDHL0089/CML395)//([CML202/CML442//[DTP2WC4H255-1-2-2-BB/[[NAW5867/P30-SR]-111-2/[NAW5867/P30-SR]-25-1]-8-1-1-B-1]-1-2-2-B]-1-1-1-1-BBB-1-B/LaPostaSeqC7-F103-1-2-1-1-BBB)F2-167-3-6-1
S16_12	S16_12 x T2	(CML395/CML444)	T2	([CML202/CML442//[DTP2WC4H255-1-2-2-BB/[[NAW5867/P30-SR]-111-2/[NAW5867/P30-SR]-25-1]-8-1-1-B-1]-1-2-2-B]-1-1-1-1-BBB-1-B/LaPostaSeqC7-F103-1-2-1-1-BBB)F2-115-7-3-1	(CML395/CML444)//([CML202/CML442//[DTP2WC4H255-1-2-2-BB/[[NAW5867/P30-SR]-111-2/[NAW5867/P30-SR]-25-1]-8-1-1-B-1]-1-2-2-B]-1-1-1-1-BBB-1-B/LaPostaSeqC7-F103-1-2-1-1-BBB)F2-115-7-3-1
S16_1	S16_1 x T5	(CKDHL0089/CKDHL0323)	T5	([CML202/CML442//[DTP2WC4H255-1-2-2-BB/[[NAW5867/P30-SR]-111-2/[NAW5867/P30-SR]-25-1]-8-1-1-B-1]-1-2-2-B]-1-1-1-1-BBB-1-B/LaPostaSeqC7-F103-1-2-1-1-BBB)F2-27-4-1-1	(CKDHL0089/CKDHL0323)//([CML202/CML442//[DTP2WC4H255-1-2-2-BB/[[NAW5867/P30-SR]-111-2/[NAW5867/P30-SR]-25-1]-8-1-1-B-1]-1-2-2-B]-1-1-1-1-BBB-1-B/LaPostaSeqC7-F103-1-2-1-1-BBB)F2-27-4-1-1
S16_6	S16_6 x T3	(CKDHL0089/CML395)	T3	([CML202/CML442//[DTP2WC4H255-1-2-2-BB/[[NAW5867/P30-SR]-111-2/[NAW5867/P30-SR]-25-1]-8-1-1-B-1]-1-2-2-B]-1-1-1-1-BBB-1-B/LaPostaSeqC7-F103-1-2-1-1-BBB)F2-61-8-3-1	(CKDHL0089/CML395)//([CML202/CML442//[DTP2WC4H255-1-2-2-BB/[[NAW5867/P30-SR]-111-2/[NAW5867/P30-SR]-25-1]-8-1-1-B-1]-1-2-2-B]-1-1-1-1-BBB-1-B/LaPostaSeqC7-F103-1-2-1-1-BBB)F2-61-8-3-1
S16_13	S16_13 x T2	(CML395/CML444)	T2	([CML202/CML442//[DTP2WC4H255-1-2-2-BB/[[NAW5867/P30-SR]-111-2/[NAW5867/P30-SR]-25-1]-8-1-1-B-1]-1-2-2-B]-1-1-1-1-BBB-1-B/LaPostaSeqC7-F103-1-2-1-1-BBB)F2-115-9-1-1	(CML395/CML444)//([CML202/CML442//[DTP2WC4H255-1-2-2-BB/[[NAW5867/P30-SR]-111-2/[NAW5867/P30-SR]-25-1]-8-1-1-B-1]-1-2-2-B]-1-1-1-1-BBB-1-B/LaPostaSeqC7-F103-1-2-1-1-BBB)F2-115-9-1-1
S16_15	S16_15 x T2	(CML395/CML444)	T2	([CML202/CML442//[DTP2WC4H255-1-2-2-BB/[[NAW5867/P30-SR]-111-2/[NAW5867/P30-SR]-25-1]-8-1-1-B-1]-1-2-2-B]-1-1-1-1-BBB-1-B/LaPostaSeqC7-F103-1-2-1-1-BBB)F2-120-2-2-1	(CML395/CML444)//([CML202/CML442//[DTP2WC4H255-1-2-2-BB/[[NAW5867/P30-SR]-111-2/[NAW5867/P30-SR]-25-1]-8-1-1-B-1]-1-2-2-B]-1-1-1-1-BBB-1-B/LaPostaSeqC7-F103-1-2-1-1-BBB)F2-120-2-2-1
S16_2	S16_2 x T5	(CKDHL0089/CKDHL0323)	T5	([CML202/CML442//[DTP2WC4H255-1-2-2-BB/[[NAW5867/P30-SR]-111-2/[NAW5867/P30-SR]-25-1]-8-1-1-B-1]-1-2-2-B]-1-1-1-1-BBB-1-B/LaPostaSeqC7-F103-1-2-1-1-BBB)F2-52-2-1-1	(CKDHL0089/CKDHL0323)//([CML202/CML442//[DTP2WC4H255-1-2-2-BB/[[NAW5867/P30-SR]-111-2/[NAW5867/P30-SR]-25-1]-8-1-1-B-1]-1-2-2-B]-1-1-1-1-BBB-1-B/LaPostaSeqC7-F103-1-2-1-1-BBB)F2-52-2-1-1
S16_14	S16_14 x T2	(CML395/CML444)	T2	([CML202/CML442//[DTP2WC4H255-1-2-2-BB/[[NAW5867/P30-SR]-111-2/[NAW5867/P30-SR]-25-1]-8-1-1-B-1]-1-2-2-B]-1-1-1-1-BBB-1-B/LaPostaSeqC7-F103-1-2-1-1-BBB)F2-120-1-1-1	(CML395/CML444)//([CML202/CML442//[DTP2WC4H255-1-2-2-BB/[[NAW5867/P30-SR]-111-2/[NAW5867/P30-SR]-25-1]-8-1-1-B-1]-1-2-2-B]-1-1-1-1-BBB-1-B/LaPostaSeqC7-F103-1-2-1-1-BBB)F2-120-1-1-1
S16_7	S16_7 x T2	(CML395/CML444)	T2	([CML202/CML442//[DTP2WC4H255-1-2-2-BB/[[NAW5867/P30-SR]-111-2/[NAW5867/P30-SR]-25-1]-8-1-1-B-1]-1-2-2-B]-1-1-1-1-BBB-1-B/LaPostaSeqC7-F103-1-2-1-1-BBB)F2-73-6-1-1	(CML395/CML444)//([CML202/CML442//[DTP2WC4H255-1-2-2-BB/[[NAW5867/P30-SR]-111-2/[NAW5867/P30-SR]-25-1]-8-1-1-B-1]-1-2-2-B]-1-1-1-1-BBB-1-B/LaPostaSeqC7-F103-1-2-1-1-BBB)F2-73-6-1-1
S16_13	S16_13 x T5	(CKDHL0089/CKDHL0323)	T5	([CML202/CML442//[DTP2WC4H255-1-2-2-BB/[[NAW5867/P30-SR]-111-2/[NAW5867/P30-SR]-25-1]-8-1-1-B-1]-1-2-2-B]-1-1-1-1-BBB-1-B/LaPostaSeqC7-F103-1-2-1-1-BBB)F2-115-9-1-1	(CKDHL0089/CKDHL0323)//([CML202/CML442//[DTP2WC4H255-1-2-2-BB/[[NAW5867/P30-SR]-111-2/[NAW5867/P30-SR]-25-1]-8-1-1-B-1]-1-2-2-B]-1-1-1-1-BBB-1-B/LaPostaSeqC7-F103-1-2-1-1-BBB)F2-115-9-1-1
S16_19	S16_19 x T2	(CML395/CML444)	T2	([CML202/CML442//[DTP2WC4H255-1-2-2-BB/[[NAW5867/P30-SR]-111-2/[NAW5867/P30-SR]-25-1]-8-1-1-B-1]-1-2-2-B]-1-1-1-1-BBB-1-B/LaPostaSeqC7-F103-1-2-1-1-BBB)F2-167-3-6-1	(CML395/CML444)//([CML202/CML442//[DTP2WC4H255-1-2-2-BB/[[NAW5867/P30-SR]-111-2/[NAW5867/P30-SR]-25-1]-8-1-1-B-1]-1-2-2-B]-1-1-1-1-BBB-1-B/LaPostaSeqC7-F103-1-2-1-1-BBB)F2-167-3-6-1
S16_21	S16_21 x T3	(CKDHL0089/CML395)	T3	([CML202/CML442//[DTP2WC4H255-1-2-2-BB/[[NAW5867/P30-SR]-111-2/[NAW5867/P30-SR]-25-1]-8-1-1-B-1]-1-2-2-B]-1-1-1-1-BBB-1-B/LaPostaSeqC7-F103-1-2-1-1-BBB)F2-167-7-1-1	(CKDHL0089/CML395)//([CML202/CML442//[DTP2WC4H255-1-2-2-BB/[[NAW5867/P30-SR]-111-2/[NAW5867/P30-SR]-25-1]-8-1-1-B-1]-1-2-2-B]-1-1-1-1-BBB-1-B/LaPostaSeqC7-F103-1-2-1-1-BBB)F2-167-7-1-1
S16_11	S16_11 x T5	(CKDHL0089/CKDHL0323)	T5	([CML202/CML442//[DTP2WC4H255-1-2-2-BB/[[NAW5867/P30-SR]-111-2/[NAW5867/P30-SR]-25-1]-8-1-1-B-1]-1-2-2-B]-1-1-1-1-BBB-1-B/LaPostaSeqC7-F103-1-2-1-1-BBB)F2-115-4-1-1	(CKDHL0089/CKDHL0323)//([CML202/CML442//[DTP2WC4H255-1-2-2-BB/[[NAW5867/P30-SR]-111-2/[NAW5867/P30-SR]-25-1]-8-1-1-B-1]-1-2-2-B]-1-1-1-1-BBB-1-B/LaPostaSeqC7-F103-1-2-1-1-BBB)F2-115-4-1-1
S16_16	S16_16 x T2	(CML395/CML444)	T2	([CML202/CML442//[DTP2WC4H255-1-2-2-BB/[[NAW5867/P30-SR]-111-2/[NAW5867/P30-SR]-25-1]-8-1-1-B-1]-1-2-2-B]-1-1-1-1-BBB-1-B/LaPostaSeqC7-F103-1-2-1-1-BBB)F2-120-8-10-1	(CML395/CML444)//([CML202/CML442//[DTP2WC4H255-1-2-2-BB/[[NAW5867/P30-SR]-111-2/[NAW5867/P30-SR]-25-1]-8-1-1-B-1]-1-2-2-B]-1-1-1-1-BBB-1-B/LaPostaSeqC7-F103-1-2-1-1-BBB)F2-120-8-10-1
S16_9	S16_9 x T2	(CML395/CML444)	T2	([CML202/CML442//[DTP2WC4H255-1-2-2-BB/[[NAW5867/P30-SR]-111-2/[NAW5867/P30-SR]-25-1]-8-1-1-B-1]-1-2-2-B]-1-1-1-1-BBB-1-B/LaPostaSeqC7-F103-1-2-1-1-BBB)F2-73-9-4-1	(CML395/CML444)//([CML202/CML442//[DTP2WC4H255-1-2-2-BB/[[NAW5867/P30-SR]-111-2/[NAW5867/P30-SR]-25-1]-8-1-1-B-1]-1-2-2-B]-1-1-1-1-BBB-1-B/LaPostaSeqC7-F103-1-2-1-1-BBB)F2-73-9-4-1
S16_2	S16_2 x T3	(CKDHL0089/CML395)	T3	([CML202/CML442//[DTP2WC4H255-1-2-2-BB/[[NAW5867/P30-SR]-111-2/[NAW5867/P30-SR]-25-1]-8-1-1-B-1]-1-2-2-B]-1-1-1-1-BBB-1-B/LaPostaSeqC7-F103-1-2-1-1-BBB)F2-52-2-1-1	(CKDHL0089/CML395)//([CML202/CML442//[DTP2WC4H255-1-2-2-BB/[[NAW5867/P30-SR]-111-2/[NAW5867/P30-SR]-25-1]-8-1-1-B-1]-1-2-2-B]-1-1-1-1-BBB-1-B/LaPostaSeqC7-F103-1-2-1-1-BBB)F2-52-2-1-1
S16_2	S16_2 x T2	(CML395/CML444)	T2	([CML202/CML442//[DTP2WC4H255-1-2-2-BB/[[NAW5867/P30-SR]-111-2/[NAW5867/P30-SR]-25-1]-8-1-1-B-1]-1-2-2-B]-1-1-1-1-BBB-1-B/LaPostaSeqC7-F103-1-2-1-1-BBB)F2-52-2-1-1	(CML395/CML444)//([CML202/CML442//[DTP2WC4H255-1-2-2-BB/[[NAW5867/P30-SR]-111-2/[NAW5867/P30-SR]-25-1]-8-1-1-B-1]-1-2-2-B]-1-1-1-1-BBB-1-B/LaPostaSeqC7-F103-1-2-1-1-BBB)F2-52-2-1-1
S16_12	S16_12 x T3	(CKDHL0089/CML395)	T3	([CML202/CML442//[DTP2WC4H255-1-2-2-BB/[[NAW5867/P30-SR]-111-2/[NAW5867/P30-SR]-25-1]-8-1-1-B-1]-1-2-2-B]-1-1-1-1-BBB-1-B/LaPostaSeqC7-F103-1-2-1-1-BBB)F2-115-7-3-1	(CKDHL0089/CML395)//([CML202/CML442//[DTP2WC4H255-1-2-2-BB/[[NAW5867/P30-SR]-111-2/[NAW5867/P30-SR]-25-1]-8-1-1-B-1]-1-2-2-B]-1-1-1-1-BBB-1-B/LaPostaSeqC7-F103-1-2-1-1-BBB)F2-115-7-3-1
S16_8	S16_8 x T2	(CML395/CML444)	T2	([CML202/CML442//[DTP2WC4H255-1-2-2-BB/[[NAW5867/P30-SR]-111-2/[NAW5867/P30-SR]-25-1]-8-1-1-B-1]-1-2-2-B]-1-1-1-1-BBB-1-B/LaPostaSeqC7-F103-1-2-1-1-BBB)F2-73-8-1-1	(CML395/CML444)//([CML202/CML442//[DTP2WC4H255-1-2-2-BB/[[NAW5867/P30-SR]-111-2/[NAW5867/P30-SR]-25-1]-8-1-1-B-1]-1-2-2-B]-1-1-1-1-BBB-1-B/LaPostaSeqC7-F103-1-2-1-1-BBB)F2-73-8-1-1
S16_4	S16_4 x T5	(CKDHL0089/CKDHL0323)	T5	([CML202/CML442//[DTP2WC4H255-1-2-2-BB/[[NAW5867/P30-SR]-111-2/[NAW5867/P30-SR]-25-1]-8-1-1-B-1]-1-2-2-B]-1-1-1-1-BBB-1-B/LaPostaSeqC7-F103-1-2-1-1-BBB)F2-52-5-1-1	(CKDHL0089/CKDHL0323)//([CML202/CML442//[DTP2WC4H255-1-2-2-BB/[[NAW5867/P30-SR]-111-2/[NAW5867/P30-SR]-25-1]-8-1-1-B-1]-1-2-2-B]-1-1-1-1-BBB-1-B/LaPostaSeqC7-F103-1-2-1-1-BBB)F2-52-5-1-1
S16_7	S16_7 x T3	(CKDHL0089/CML395)	T3	([CML202/CML442//[DTP2WC4H255-1-2-2-BB/[[NAW5867/P30-SR]-111-2/[NAW5867/P30-SR]-25-1]-8-1-1-B-1]-1-2-2-B]-1-1-1-1-BBB-1-B/LaPostaSeqC7-F103-1-2-1-1-BBB)F2-73-6-1-1	(CKDHL0089/CML395)//([CML202/CML442//[DTP2WC4H255-1-2-2-BB/[[NAW5867/P30-SR]-111-2/[NAW5867/P30-SR]-25-1]-8-1-1-B-1]-1-2-2-B]-1-1-1-1-BBB-1-B/LaPostaSeqC7-F103-1-2-1-1-BBB)F2-73-6-1-1
S16_10	S16_10 x T5	(CKDHL0089/CKDHL0323)	T5	([CML202/CML442//[DTP2WC4H255-1-2-2-BB/[[NAW5867/P30-SR]-111-2/[NAW5867/P30-SR]-25-1]-8-1-1-B-1]-1-2-2-B]-1-1-1-1-BBB-1-B/LaPostaSeqC7-F103-1-2-1-1-BBB)F2-73-10-1-1	(CKDHL0089/CKDHL0323)//([CML202/CML442//[DTP2WC4H255-1-2-2-BB/[[NAW5867/P30-SR]-111-2/[NAW5867/P30-SR]-25-1]-8-1-1-B-1]-1-2-2-B]-1-1-1-1-BBB-1-B/LaPostaSeqC7-F103-1-2-1-1-BBB)F2-73-10-1-1
S16_18	S16_18 x T5	(CKDHL0089/CKDHL0323)	T5	([CML202/CML442//[DTP2WC4H255-1-2-2-BB/[[NAW5867/P30-SR]-111-2/[NAW5867/P30-SR]-25-1]-8-1-1-B-1]-1-2-2-B]-1-1-1-1-BBB-1-B/LaPostaSeqC7-F103-1-2-1-1-BBB)F2-167-1-1-1	(CKDHL0089/CKDHL0323)//([CML202/CML442//[DTP2WC4H255-1-2-2-BB/[[NAW5867/P30-SR]-111-2/[NAW5867/P30-SR]-25-1]-8-1-1-B-1]-1-2-2-B]-1-1-1-1-BBB-1-B/LaPostaSeqC7-F103-1-2-1-1-BBB)F2-167-1-1-1
S16_5	S16_5 x T3	(CKDHL0089/CML395)	T3	([CML202/CML442//[DTP2WC4H255-1-2-2-BB/[[NAW5867/P30-SR]-111-2/[NAW5867/P30-SR]-25-1]-8-1-1-B-1]-1-2-2-B]-1-1-1-1-BBB-1-B/LaPostaSeqC7-F103-1-2-1-1-BBB)F2-61-2-8-1	(CKDHL0089/CML395)//([CML202/CML442//[DTP2WC4H255-1-2-2-BB/[[NAW5867/P30-SR]-111-2/[NAW5867/P30-SR]-25-1]-8-1-1-B-1]-1-2-2-B]-1-1-1-1-BBB-1-B/LaPostaSeqC7-F103-1-2-1-1-BBB)F2-61-2-8-1
S16_20	S16_20 x T2	(CML395/CML444)	T2	([CML202/CML442//[DTP2WC4H255-1-2-2-BB/[[NAW5867/P30-SR]-111-2/[NAW5867/P30-SR]-25-1]-8-1-1-B-1]-1-2-2-B]-1-1-1-1-BBB-1-B/LaPostaSeqC7-F103-1-2-1-1-BBB)F2-167-4-2-1	(CML395/CML444)//([CML202/CML442//[DTP2WC4H255-1-2-2-BB/[[NAW5867/P30-SR]-111-2/[NAW5867/P30-SR]-25-1]-8-1-1-B-1]-1-2-2-B]-1-1-1-1-BBB-1-B/LaPostaSeqC7-F103-1-2-1-1-BBB)F2-167-4-2-1
S16_11	S16_11 x T2	(CML395/CML444)	T2	([CML202/CML442//[DTP2WC4H255-1-2-2-BB/[[NAW5867/P30-SR]-111-2/[NAW5867/P30-SR]-25-1]-8-1-1-B-1]-1-2-2-B]-1-1-1-1-BBB-1-B/LaPostaSeqC7-F103-1-2-1-1-BBB)F2-115-4-1-1	(CML395/CML444)//([CML202/CML442//[DTP2WC4H255-1-2-2-BB/[[NAW5867/P30-SR]-111-2/[NAW5867/P30-SR]-25-1]-8-1-1-B-1]-1-2-2-B]-1-1-1-1-BBB-1-B/LaPostaSeqC7-F103-1-2-1-1-BBB)F2-115-4-1-1
S16_19	S16_19 x T5	(CKDHL0089/CKDHL0323)	T5	([CML202/CML442//[DTP2WC4H255-1-2-2-BB/[[NAW5867/P30-SR]-111-2/[NAW5867/P30-SR]-25-1]-8-1-1-B-1]-1-2-2-B]-1-1-1-1-BBB-1-B/LaPostaSeqC7-F103-1-2-1-1-BBB)F2-167-3-6-1	(CKDHL0089/CKDHL0323)//([CML202/CML442//[DTP2WC4H255-1-2-2-BB/[[NAW5867/P30-SR]-111-2/[NAW5867/P30-SR]-25-1]-8-1-1-B-1]-1-2-2-B]-1-1-1-1-BBB-1-B/LaPostaSeqC7-F103-1-2-1-1-BBB)F2-167-3-6-1
S16_7	S16_7 x T5	(CKDHL0089/CKDHL0323)	T5	([CML202/CML442//[DTP2WC4H255-1-2-2-BB/[[NAW5867/P30-SR]-111-2/[NAW5867/P30-SR]-25-1]-8-1-1-B-1]-1-2-2-B]-1-1-1-1-BBB-1-B/LaPostaSeqC7-F103-1-2-1-1-BBB)F2-73-6-1-1	(CKDHL0089/CKDHL0323)//([CML202/CML442//[DTP2WC4H255-1-2-2-BB/[[NAW5867/P30-SR]-111-2/[NAW5867/P30-SR]-25-1]-8-1-1-B-1]-1-2-2-B]-1-1-1-1-BBB-1-B/LaPostaSeqC7-F103-1-2-1-1-BBB)F2-73-6-1-1
S16_6	S16_6 x T5	(CKDHL0089/CKDHL0323)	T5	([CML202/CML442//[DTP2WC4H255-1-2-2-BB/[[NAW5867/P30-SR]-111-2/[NAW5867/P30-SR]-25-1]-8-1-1-B-1]-1-2-2-B]-1-1-1-1-BBB-1-B/LaPostaSeqC7-F103-1-2-1-1-BBB)F2-61-8-3-1	(CKDHL0089/CKDHL0323)//([CML202/CML442//[DTP2WC4H255-1-2-2-BB/[[NAW5867/P30-SR]-111-2/[NAW5867/P30-SR]-25-1]-8-1-1-B-1]-1-2-2-B]-1-1-1-1-BBB-1-B/LaPostaSeqC7-F103-1-2-1-1-BBB)F2-61-8-3-1
S16_6	S16_6 x T2	(CML395/CML444)	T2	([CML202/CML442//[DTP2WC4H255-1-2-2-BB/[[NAW5867/P30-SR]-111-2/[NAW5867/P30-SR]-25-1]-8-1-1-B-1]-1-2-2-B]-1-1-1-1-BBB-1-B/LaPostaSeqC7-F103-1-2-1-1-BBB)F2-61-8-3-1	(CML395/CML444)//([CML202/CML442//[DTP2WC4H255-1-2-2-BB/[[NAW5867/P30-SR]-111-2/[NAW5867/P30-SR]-25-1]-8-1-1-B-1]-1-2-2-B]-1-1-1-1-BBB-1-B/LaPostaSeqC7-F103-1-2-1-1-BBB)F2-61-8-3-1
S16_12	S16_12 x T5	(CKDHL0089/CKDHL0323)	T5	([CML202/CML442//[DTP2WC4H255-1-2-2-BB/[[NAW5867/P30-SR]-111-2/[NAW5867/P30-SR]-25-1]-8-1-1-B-1]-1-2-2-B]-1-1-1-1-BBB-1-B/LaPostaSeqC7-F103-1-2-1-1-BBB)F2-115-7-3-1	(CKDHL0089/CKDHL0323)//([CML202/CML442//[DTP2WC4H255-1-2-2-BB/[[NAW5867/P30-SR]-111-2/[NAW5867/P30-SR]-25-1]-8-1-1-B-1]-1-2-2-B]-1-1-1-1-BBB-1-B/LaPostaSeqC7-F103-1-2-1-1-BBB)F2-115-7-3-1
S16_22	S16_22 x T2	(CML395/CML444)	T2	([CML202/CML442//[DTP2WC4H255-1-2-2-BB/[[NAW5867/P30-SR]-111-2/[NAW5867/P30-SR]-25-1]-8-1-1-B-1]-1-2-2-B]-1-1-1-1-BBB-1-B/LaPostaSeqC7-F103-1-2-1-1-BBB)F2-167-8-5-1	(CML395/CML444)//([CML202/CML442//[DTP2WC4H255-1-2-2-BB/[[NAW5867/P30-SR]-111-2/[NAW5867/P30-SR]-25-1]-8-1-1-B-1]-1-2-2-B]-1-1-1-1-BBB-1-B/LaPostaSeqC7-F103-1-2-1-1-BBB)F2-167-8-5-1
S16_9	S16_9 x T3	(CKDHL0089/CML395)	T3	([CML202/CML442//[DTP2WC4H255-1-2-2-BB/[[NAW5867/P30-SR]-111-2/[NAW5867/P30-SR]-25-1]-8-1-1-B-1]-1-2-2-B]-1-1-1-1-BBB-1-B/LaPostaSeqC7-F103-1-2-1-1-BBB)F2-73-9-4-1	(CKDHL0089/CML395)//([CML202/CML442//[DTP2WC4H255-1-2-2-BB/[[NAW5867/P30-SR]-111-2/[NAW5867/P30-SR]-25-1]-8-1-1-B-1]-1-2-2-B]-1-1-1-1-BBB-1-B/LaPostaSeqC7-F103-1-2-1-1-BBB)F2-73-9-4-1
S16_17	S16_17 x T3	(CKDHL0089/CML395)	T3	([CML202/CML442//[DTP2WC4H255-1-2-2-BB/[[NAW5867/P30-SR]-111-2/[NAW5867/P30-SR]-25-1]-8-1-1-B-1]-1-2-2-B]-1-1-1-1-BBB-1-B/LaPostaSeqC7-F103-1-2-1-1-BBB)F2-120-9-1-1	(CKDHL0089/CML395)//([CML202/CML442//[DTP2WC4H255-1-2-2-BB/[[NAW5867/P30-SR]-111-2/[NAW5867/P30-SR]-25-1]-8-1-1-B-1]-1-2-2-B]-1-1-1-1-BBB-1-B/LaPostaSeqC7-F103-1-2-1-1-BBB)F2-120-9-1-1
S16_20	S16_20 x T3	(CKDHL0089/CML395)	T3	([CML202/CML442//[DTP2WC4H255-1-2-2-BB/[[NAW5867/P30-SR]-111-2/[NAW5867/P30-SR]-25-1]-8-1-1-B-1]-1-2-2-B]-1-1-1-1-BBB-1-B/LaPostaSeqC7-F103-1-2-1-1-BBB)F2-167-4-2-1	(CKDHL0089/CML395)//([CML202/CML442//[DTP2WC4H255-1-2-2-BB/[[NAW5867/P30-SR]-111-2/[NAW5867/P30-SR]-25-1]-8-1-1-B-1]-1-2-2-B]-1-1-1-1-BBB-1-B/LaPostaSeqC7-F103-1-2-1-1-BBB)F2-167-4-2-1
S16_10	S16_10 x T3	(CKDHL0089/CML395)	T3	([CML202/CML442//[DTP2WC4H255-1-2-2-BB/[[NAW5867/P30-SR]-111-2/[NAW5867/P30-SR]-25-1]-8-1-1-B-1]-1-2-2-B]-1-1-1-1-BBB-1-B/LaPostaSeqC7-F103-1-2-1-1-BBB)F2-73-10-1-1	(CKDHL0089/CML395)//([CML202/CML442//[DTP2WC4H255-1-2-2-BB/[[NAW5867/P30-SR]-111-2/[NAW5867/P30-SR]-25-1]-8-1-1-B-1]-1-2-2-B]-1-1-1-1-BBB-1-B/LaPostaSeqC7-F103-1-2-1-1-BBB)F2-73-10-1-1
S16_4	S16_4 x T2	(CML395/CML444)	T2	([CML202/CML442//[DTP2WC4H255-1-2-2-BB/[[NAW5867/P30-SR]-111-2/[NAW5867/P30-SR]-25-1]-8-1-1-B-1]-1-2-2-B]-1-1-1-1-BBB-1-B/LaPostaSeqC7-F103-1-2-1-1-BBB)F2-52-5-1-1	(CML395/CML444)//([CML202/CML442//[DTP2WC4H255-1-2-2-BB/[[NAW5867/P30-SR]-111-2/[NAW5867/P30-SR]-25-1]-8-1-1-B-1]-1-2-2-B]-1-1-1-1-BBB-1-B/LaPostaSeqC7-F103-1-2-1-1-BBB)F2-52-5-1-1
S16_17	S16_17 x T2	(CML395/CML444)	T2	([CML202/CML442//[DTP2WC4H255-1-2-2-BB/[[NAW5867/P30-SR]-111-2/[NAW5867/P30-SR]-25-1]-8-1-1-B-1]-1-2-2-B]-1-1-1-1-BBB-1-B/LaPostaSeqC7-F103-1-2-1-1-BBB)F2-120-9-1-1	(CML395/CML444)//([CML202/CML442//[DTP2WC4H255-1-2-2-BB/[[NAW5867/P30-SR]-111-2/[NAW5867/P30-SR]-25-1]-8-1-1-B-1]-1-2-2-B]-1-1-1-1-BBB-1-B/LaPostaSeqC7-F103-1-2-1-1-BBB)F2-120-9-1-1
S16_13	S16_13 x T3	(CKDHL0089/CML395)	T3	([CML202/CML442//[DTP2WC4H255-1-2-2-BB/[[NAW5867/P30-SR]-111-2/[NAW5867/P30-SR]-25-1]-8-1-1-B-1]-1-2-2-B]-1-1-1-1-BBB-1-B/LaPostaSeqC7-F103-1-2-1-1-BBB)F2-115-9-1-1	(CKDHL0089/CML395)//([CML202/CML442//[DTP2WC4H255-1-2-2-BB/[[NAW5867/P30-SR]-111-2/[NAW5867/P30-SR]-25-1]-8-1-1-B-1]-1-2-2-B]-1-1-1-1-BBB-1-B/LaPostaSeqC7-F103-1-2-1-1-BBB)F2-115-9-1-1
S16_14	S16_14 x T3	(CKDHL0089/CML395)	T3	([CML202/CML442//[DTP2WC4H255-1-2-2-BB/[[NAW5867/P30-SR]-111-2/[NAW5867/P30-SR]-25-1]-8-1-1-B-1]-1-2-2-B]-1-1-1-1-BBB-1-B/LaPostaSeqC7-F103-1-2-1-1-BBB)F2-120-1-1-1	(CKDHL0089/CML395)//([CML202/CML442//[DTP2WC4H255-1-2-2-BB/[[NAW5867/P30-SR]-111-2/[NAW5867/P30-SR]-25-1]-8-1-1-B-1]-1-2-2-B]-1-1-1-1-BBB-1-B/LaPostaSeqC7-F103-1-2-1-1-BBB)F2-120-1-1-1
S16_5	S16_5 x T2	(CML395/CML444)	T2	([CML202/CML442//[DTP2WC4H255-1-2-2-BB/[[NAW5867/P30-SR]-111-2/[NAW5867/P30-SR]-25-1]-8-1-1-B-1]-1-2-2-B]-1-1-1-1-BBB-1-B/LaPostaSeqC7-F103-1-2-1-1-BBB)F2-61-2-8-1	(CML395/CML444)//([CML202/CML442//[DTP2WC4H255-1-2-2-BB/[[NAW5867/P30-SR]-111-2/[NAW5867/P30-SR]-25-1]-8-1-1-B-1]-1-2-2-B]-1-1-1-1-BBB-1-B/LaPostaSeqC7-F103-1-2-1-1-BBB)F2-61-2-8-1
S16_1	S16_1 x T2	(CML395/CML444)	T2	([CML202/CML442//[DTP2WC4H255-1-2-2-BB/[[NAW5867/P30-SR]-111-2/[NAW5867/P30-SR]-25-1]-8-1-1-B-1]-1-2-2-B]-1-1-1-1-BBB-1-B/LaPostaSeqC7-F103-1-2-1-1-BBB)F2-27-4-1-1	(CML395/CML444)//([CML202/CML442//[DTP2WC4H255-1-2-2-BB/[[NAW5867/P30-SR]-111-2/[NAW5867/P30-SR]-25-1]-8-1-1-B-1]-1-2-2-B]-1-1-1-1-BBB-1-B/LaPostaSeqC7-F103-1-2-1-1-BBB)F2-27-4-1-1
S16_4	S16_4 x T3	(CKDHL0089/CML395)	T3	([CML202/CML442//[DTP2WC4H255-1-2-2-BB/[[NAW5867/P30-SR]-111-2/[NAW5867/P30-SR]-25-1]-8-1-1-B-1]-1-2-2-B]-1-1-1-1-BBB-1-B/LaPostaSeqC7-F103-1-2-1-1-BBB)F2-52-5-1-1	(CKDHL0089/CML395)//([CML202/CML442//[DTP2WC4H255-1-2-2-BB/[[NAW5867/P30-SR]-111-2/[NAW5867/P30-SR]-25-1]-8-1-1-B-1]-1-2-2-B]-1-1-1-1-BBB-1-B/LaPostaSeqC7-F103-1-2-1-1-BBB)F2-52-5-1-1
S16_15	S16_15 x T5	(CKDHL0089/CKDHL0323)	T5	([CML202/CML442//[DTP2WC4H255-1-2-2-BB/[[NAW5867/P30-SR]-111-2/[NAW5867/P30-SR]-25-1]-8-1-1-B-1]-1-2-2-B]-1-1-1-1-BBB-1-B/LaPostaSeqC7-F103-1-2-1-1-BBB)F2-120-2-2-1	(CKDHL0089/CKDHL0323)//([CML202/CML442//[DTP2WC4H255-1-2-2-BB/[[NAW5867/P30-SR]-111-2/[NAW5867/P30-SR]-25-1]-8-1-1-B-1]-1-2-2-B]-1-1-1-1-BBB-1-B/LaPostaSeqC7-F103-1-2-1-1-BBB)F2-120-2-2-1
S16_17	S16_17 x T5	(CKDHL0089/CKDHL0323)	T5	([CML202/CML442//[DTP2WC4H255-1-2-2-BB/[[NAW5867/P30-SR]-111-2/[NAW5867/P30-SR]-25-1]-8-1-1-B-1]-1-2-2-B]-1-1-1-1-BBB-1-B/LaPostaSeqC7-F103-1-2-1-1-BBB)F2-120-9-1-1	(CKDHL0089/CKDHL0323)//([CML202/CML442//[DTP2WC4H255-1-2-2-BB/[[NAW5867/P30-SR]-111-2/[NAW5867/P30-SR]-25-1]-8-1-1-B-1]-1-2-2-B]-1-1-1-1-BBB-1-B/LaPostaSeqC7-F103-1-2-1-1-BBB)F2-120-9-1-1
S16_21	S16_21 x T5	(CKDHL0089/CKDHL0323)	T5	([CML202/CML442//[DTP2WC4H255-1-2-2-BB/[[NAW5867/P30-SR]-111-2/[NAW5867/P30-SR]-25-1]-8-1-1-B-1]-1-2-2-B]-1-1-1-1-BBB-1-B/LaPostaSeqC7-F103-1-2-1-1-BBB)F2-167-7-1-1	(CKDHL0089/CKDHL0323)//([CML202/CML442//[DTP2WC4H255-1-2-2-BB/[[NAW5867/P30-SR]-111-2/[NAW5867/P30-SR]-25-1]-8-1-1-B-1]-1-2-2-B]-1-1-1-1-BBB-1-B/LaPostaSeqC7-F103-1-2-1-1-BBB)F2-167-7-1-1
S16_3	S16_3 x T3	(CKDHL0089/CML395)	T3	([CML202/CML442//[DTP2WC4H255-1-2-2-BB/[[NAW5867/P30-SR]-111-2/[NAW5867/P30-SR]-25-1]-8-1-1-B-1]-1-2-2-B]-1-1-1-1-BBB-1-B/LaPostaSeqC7-F103-1-2-1-1-BBB)F2-52-4-3-1	(CKDHL0089/CML395)//([CML202/CML442//[DTP2WC4H255-1-2-2-BB/[[NAW5867/P30-SR]-111-2/[NAW5867/P30-SR]-25-1]-8-1-1-B-1]-1-2-2-B]-1-1-1-1-BBB-1-B/LaPostaSeqC7-F103-1-2-1-1-BBB)F2-52-4-3-1
S16_18	S16_18 x T2	(CML395/CML444)	T2	([CML202/CML442//[DTP2WC4H255-1-2-2-BB/[[NAW5867/P30-SR]-111-2/[NAW5867/P30-SR]-25-1]-8-1-1-B-1]-1-2-2-B]-1-1-1-1-BBB-1-B/LaPostaSeqC7-F103-1-2-1-1-BBB)F2-167-1-1-1	(CML395/CML444)//([CML202/CML442//[DTP2WC4H255-1-2-2-BB/[[NAW5867/P30-SR]-111-2/[NAW5867/P30-SR]-25-1]-8-1-1-B-1]-1-2-2-B]-1-1-1-1-BBB-1-B/LaPostaSeqC7-F103-1-2-1-1-BBB)F2-167-1-1-1
S16_10	S16_10 x T2	(CML395/CML444)	T2	([CML202/CML442//[DTP2WC4H255-1-2-2-BB/[[NAW5867/P30-SR]-111-2/[NAW5867/P30-SR]-25-1]-8-1-1-B-1]-1-2-2-B]-1-1-1-1-BBB-1-B/LaPostaSeqC7-F103-1-2-1-1-BBB)F2-73-10-1-1	(CML395/CML444)//([CML202/CML442//[DTP2WC4H255-1-2-2-BB/[[NAW5867/P30-SR]-111-2/[NAW5867/P30-SR]-25-1]-8-1-1-B-1]-1-2-2-B]-1-1-1-1-BBB-1-B/LaPostaSeqC7-F103-1-2-1-1-BBB)F2-73-10-1-1
S16_20	S16_20 x T5	(CKDHL0089/CKDHL0323)	T5	([CML202/CML442//[DTP2WC4H255-1-2-2-BB/[[NAW5867/P30-SR]-111-2/[NAW5867/P30-SR]-25-1]-8-1-1-B-1]-1-2-2-B]-1-1-1-1-BBB-1-B/LaPostaSeqC7-F103-1-2-1-1-BBB)F2-167-4-2-1	(CKDHL0089/CKDHL0323)//([CML202/CML442//[DTP2WC4H255-1-2-2-BB/[[NAW5867/P30-SR]-111-2/[NAW5867/P30-SR]-25-1]-8-1-1-B-1]-1-2-2-B]-1-1-1-1-BBB-1-B/LaPostaSeqC7-F103-1-2-1-1-BBB)F2-167-4-2-1
S16_5	S16_5 x T5	(CKDHL0089/CKDHL0323)	T5	([CML202/CML442//[DTP2WC4H255-1-2-2-BB/[[NAW5867/P30-SR]-111-2/[NAW5867/P30-SR]-25-1]-8-1-1-B-1]-1-2-2-B]-1-1-1-1-BBB-1-B/LaPostaSeqC7-F103-1-2-1-1-BBB)F2-61-2-8-1	(CKDHL0089/CKDHL0323)//([CML202/CML442//[DTP2WC4H255-1-2-2-BB/[[NAW5867/P30-SR]-111-2/[NAW5867/P30-SR]-25-1]-8-1-1-B-1]-1-2-2-B]-1-1-1-1-BBB-1-B/LaPostaSeqC7-F103-1-2-1-1-BBB)F2-61-2-8-1
S16_3	S16_3 x T2	(CML395/CML444)	T2	([CML202/CML442//[DTP2WC4H255-1-2-2-BB/[[NAW5867/P30-SR]-111-2/[NAW5867/P30-SR]-25-1]-8-1-1-B-1]-1-2-2-B]-1-1-1-1-BBB-1-B/LaPostaSeqC7-F103-1-2-1-1-BBB)F2-52-4-3-1	(CML395/CML444)//([CML202/CML442//[DTP2WC4H255-1-2-2-BB/[[NAW5867/P30-SR]-111-2/[NAW5867/P30-SR]-25-1]-8-1-1-B-1]-1-2-2-B]-1-1-1-1-BBB-1-B/LaPostaSeqC7-F103-1-2-1-1-BBB)F2-52-4-3-1
S16_18	S16_18 x T3	(CKDHL0089/CML395)	T3	([CML202/CML442//[DTP2WC4H255-1-2-2-BB/[[NAW5867/P30-SR]-111-2/[NAW5867/P30-SR]-25-1]-8-1-1-B-1]-1-2-2-B]-1-1-1-1-BBB-1-B/LaPostaSeqC7-F103-1-2-1-1-BBB)F2-167-1-1-1	(CKDHL0089/CML395)//([CML202/CML442//[DTP2WC4H255-1-2-2-BB/[[NAW5867/P30-SR]-111-2/[NAW5867/P30-SR]-25-1]-8-1-1-B-1]-1-2-2-B]-1-1-1-1-BBB-1-B/LaPostaSeqC7-F103-1-2-1-1-BBB)F2-167-1-1-1
S16_9	S16_9 x T5	(CKDHL0089/CKDHL0323)	T5	([CML202/CML442//[DTP2WC4H255-1-2-2-BB/[[NAW5867/P30-SR]-111-2/[NAW5867/P30-SR]-25-1]-8-1-1-B-1]-1-2-2-B]-1-1-1-1-BBB-1-B/LaPostaSeqC7-F103-1-2-1-1-BBB)F2-73-9-4-1	(CKDHL0089/CKDHL0323)//([CML202/CML442//[DTP2WC4H255-1-2-2-BB/[[NAW5867/P30-SR]-111-2/[NAW5867/P30-SR]-25-1]-8-1-1-B-1]-1-2-2-B]-1-1-1-1-BBB-1-B/LaPostaSeqC7-F103-1-2-1-1-BBB)F2-73-9-4-1
S16_8	S16_8 x T3	(CKDHL0089/CML395)	T3	([CML202/CML442//[DTP2WC4H255-1-2-2-BB/[[NAW5867/P30-SR]-111-2/[NAW5867/P30-SR]-25-1]-8-1-1-B-1]-1-2-2-B]-1-1-1-1-BBB-1-B/LaPostaSeqC7-F103-1-2-1-1-BBB)F2-73-8-1-1	(CKDHL0089/CML395)//([CML202/CML442//[DTP2WC4H255-1-2-2-BB/[[NAW5867/P30-SR]-111-2/[NAW5867/P30-SR]-25-1]-8-1-1-B-1]-1-2-2-B]-1-1-1-1-BBB-1-B/LaPostaSeqC7-F103-1-2-1-1-BBB)F2-73-8-1-1
S16_21	S16_21 x T2	(CML395/CML444)	T2	([CML202/CML442//[DTP2WC4H255-1-2-2-BB/[[NAW5867/P30-SR]-111-2/[NAW5867/P30-SR]-25-1]-8-1-1-B-1]-1-2-2-B]-1-1-1-1-BBB-1-B/LaPostaSeqC7-F103-1-2-1-1-BBB)F2-167-7-1-1	(CML395/CML444)//([CML202/CML442//[DTP2WC4H255-1-2-2-BB/[[NAW5867/P30-SR]-111-2/[NAW5867/P30-SR]-25-1]-8-1-1-B-1]-1-2-2-B]-1-1-1-1-BBB-1-B/LaPostaSeqC7-F103-1-2-1-1-BBB)F2-167-7-1-1
S16_22	S16_22 x T5	(CKDHL0089/CKDHL0323)	T5	([CML202/CML442//[DTP2WC4H255-1-2-2-BB/[[NAW5867/P30-SR]-111-2/[NAW5867/P30-SR]-25-1]-8-1-1-B-1]-1-2-2-B]-1-1-1-1-BBB-1-B/LaPostaSeqC7-F103-1-2-1-1-BBB)F2-167-8-5-1	(CKDHL0089/CKDHL0323)//([CML202/CML442//[DTP2WC4H255-1-2-2-BB/[[NAW5867/P30-SR]-111-2/[NAW5867/P30-SR]-25-1]-8-1-1-B-1]-1-2-2-B]-1-1-1-1-BBB-1-B/LaPostaSeqC7-F103-1-2-1-1-BBB)F2-167-8-5-1
S16_3	S16_3 x T5	(CKDHL0089/CKDHL0323)	T5	([CML202/CML442//[DTP2WC4H255-1-2-2-BB/[[NAW5867/P30-SR]-111-2/[NAW5867/P30-SR]-25-1]-8-1-1-B-1]-1-2-2-B]-1-1-1-1-BBB-1-B/LaPostaSeqC7-F103-1-2-1-1-BBB)F2-52-4-3-1	(CKDHL0089/CKDHL0323)//([CML202/CML442//[DTP2WC4H255-1-2-2-BB/[[NAW5867/P30-SR]-111-2/[NAW5867/P30-SR]-25-1]-8-1-1-B-1]-1-2-2-B]-1-1-1-1-BBB-1-B/LaPostaSeqC7-F103-1-2-1-1-BBB)F2-52-4-3-1
S16_14	S16_14 x T5	(CKDHL0089/CKDHL0323)	T5	([CML202/CML442//[DTP2WC4H255-1-2-2-BB/[[NAW5867/P30-SR]-111-2/[NAW5867/P30-SR]-25-1]-8-1-1-B-1]-1-2-2-B]-1-1-1-1-BBB-1-B/LaPostaSeqC7-F103-1-2-1-1-BBB)F2-120-1-1-1	(CKDHL0089/CKDHL0323)//([CML202/CML442//[DTP2WC4H255-1-2-2-BB/[[NAW5867/P30-SR]-111-2/[NAW5867/P30-SR]-25-1]-8-1-1-B-1]-1-2-2-B]-1-1-1-1-BBB-1-B/LaPostaSeqC7-F103-1-2-1-1-BBB)F2-120-1-1-1
S16_11	S16_11 x T3	(CKDHL0089/CML395)	T3	([CML202/CML442//[DTP2WC4H255-1-2-2-BB/[[NAW5867/P30-SR]-111-2/[NAW5867/P30-SR]-25-1]-8-1-1-B-1]-1-2-2-B]-1-1-1-1-BBB-1-B/LaPostaSeqC7-F103-1-2-1-1-BBB)F2-115-4-1-1	(CKDHL0089/CML395)//([CML202/CML442//[DTP2WC4H255-1-2-2-BB/[[NAW5867/P30-SR]-111-2/[NAW5867/P30-SR]-25-1]-8-1-1-B-1]-1-2-2-B]-1-1-1-1-BBB-1-B/LaPostaSeqC7-F103-1-2-1-1-BBB)F2-115-4-1-1
S16_15	S16_15 x T3	(CKDHL0089/CML395)	T3	([CML202/CML442//[DTP2WC4H255-1-2-2-BB/[[NAW5867/P30-SR]-111-2/[NAW5867/P30-SR]-25-1]-8-1-1-B-1]-1-2-2-B]-1-1-1-1-BBB-1-B/LaPostaSeqC7-F103-1-2-1-1-BBB)F2-120-2-2-1	(CKDHL0089/CML395)//([CML202/CML442//[DTP2WC4H255-1-2-2-BB/[[NAW5867/P30-SR]-111-2/[NAW5867/P30-SR]-25-1]-8-1-1-B-1]-1-2-2-B]-1-1-1-1-BBB-1-B/LaPostaSeqC7-F103-1-2-1-1-BBB)F2-120-2-2-1
S16_8	S16_8 x T5	(CKDHL0089/CKDHL0323)	T5	([CML202/CML442//[DTP2WC4H255-1-2-2-BB/[[NAW5867/P30-SR]-111-2/[NAW5867/P30-SR]-25-1]-8-1-1-B-1]-1-2-2-B]-1-1-1-1-BBB-1-B/LaPostaSeqC7-F103-1-2-1-1-BBB)F2-73-8-1-1	(CKDHL0089/CKDHL0323)//([CML202/CML442//[DTP2WC4H255-1-2-2-BB/[[NAW5867/P30-SR]-111-2/[NAW5867/P30-SR]-25-1]-8-1-1-B-1]-1-2-2-B]-1-1-1-1-BBB-1-B/LaPostaSeqC7-F103-1-2-1-1-BBB)F2-73-8-1-1
S16_16	S16_16 x T5	(CKDHL0089/CKDHL0323)	T5	([CML202/CML442//[DTP2WC4H255-1-2-2-BB/[[NAW5867/P30-SR]-111-2/[NAW5867/P30-SR]-25-1]-8-1-1-B-1]-1-2-2-B]-1-1-1-1-BBB-1-B/LaPostaSeqC7-F103-1-2-1-1-BBB)F2-120-8-10-1	(CKDHL0089/CKDHL0323)//([CML202/CML442//[DTP2WC4H255-1-2-2-BB/[[NAW5867/P30-SR]-111-2/[NAW5867/P30-SR]-25-1]-8-1-1-B-1]-1-2-2-B]-1-1-1-1-BBB-1-B/LaPostaSeqC7-F103-1-2-1-1-BBB)F2-120-8-10-1
