# Supplementary material for: Testcross performance and combining ability of intermediate maturing drought tolerant maize inbred lines in Sub-Saharan Africa
Source: Front Plant Sci. 2024 Nov 28;15:1471041. doi: 10.3389/fpls.2024.1471041 (PMC11638838; doi:10.3389/fpls.2024.1471041)
Supplement: Supplementary file 2 [file Table2.xlsx]

## Sheet: Sheet1
Supplementary Table S2. Variance component of grain yield and other secondary trait for testcrosses under managed Drought and Optimal conditions
Location	Management	Mean	CV (%)	Genotype Variance	Residual Variance
Homabay	Drought	3.66	37.69	0.19*	1.86	0.17
Kiboko	Drought	2.13	32.1	0.36***	0.46	0.61
Mtwapa	Drought	2.94	24.27	0.07*	0.51	0.22
Kakamega	Optimum	6.64	28.6	1.63***	3.61	0.47
Kiboko	Optimum	8.46	25.25	0.67***	4.56	0.23
Kirinyaga	Optimum	4.98	21.93	0.60***	1.2	0.5
Mtwapa	Optimum	6.47	15.61	1.40***	1.02	0.73
Shikutsa	Optimum	8.1	13.78	1.20***	1.25	0.66
*, **, *** Significant at P < 0.05; < 0.01 and < 0.001 probability levels, respectively.
¥CV (%), percentage coefficient of variation;
, Broad sense heritability.
