# Supplementary material for: Testcross performance and combining ability of intermediate maturing drought tolerant maize inbred lines in Sub-Saharan Africa
Source: Front Plant Sci. 2024 Nov 28;15:1471041. doi: 10.3389/fpls.2024.1471041 (PMC11638838; doi:10.3389/fpls.2024.1471041)
Supplement: Supplementary file 3 [file Table3.xlsx]

## Sheet: Opt
Genotype	Tester	Line	BLUP_Eturc1	BLUE_Eturc1	BLUP_GLS	BLUE_GLS	BLUP_Psorg1	BLUE_Psorg1	BLUP_GY	BLUE_GY	BLUP_AD	BLUE_AD	BLUP_ASI	BLUE_ASI	BLUP_pER	BLUE_pER	BLUP_rEPH	BLUE_rEPH	BLUP_rEPP	BLUE_rEPP	BLUP_PH	BLUE_PH	BLUP_EH	BLUE_EH	BLUP_SD	BLUE_SD
(CKDHL0089/CKDHL0323)//([CML202/CML442//[DTP2WC4H255-1-2-2-BB/[[NAW5867/P30-SR]-111-2/[NAW5867/P30-SR]-25-1]-8-1-1-B-1]-1-2-2-B]-1-1-1-1-BBB-1-B/LaPostaSeqC7-F103-1-2-1-1-BBB)F2-115-4-1-1	CKDHL0089/CKDHL0323	([CML202/CML442//[DTP2WC4H255-1-2-2-BB/[[NAW5867/P30-SR]-111-2/[NAW5867/P30-SR]-25-1]-8-1-1-B-1]-1-2-2-B]-1-1-1-1-BBB-1-B/LaPostaSeqC7-F103-1-2-1-1-BBB)F2-115-4-1-1	2.16202	1.95172	1.59565	1.23746	1.41297	0.639001	7.22293	6.9351	70.9683	71.9314	0.50695	0.252644	3.45518	2.0048	0.492091	0.492667	0.997074	0.952559	243.743	256.428	121.573	128.298	68.035	69.2929
(CKDHL0089/CKDHL0323)//([CML202/CML442//[DTP2WC4H255-1-2-2-BB/[[NAW5867/P30-SR]-111-2/[NAW5867/P30-SR]-25-1]-8-1-1-B-1]-1-2-2-B]-1-1-1-1-BBB-1-B/LaPostaSeqC7-F103-1-2-1-1-BBB)F2-115-7-3-1	CKDHL0089/CKDHL0323	([CML202/CML442//[DTP2WC4H255-1-2-2-BB/[[NAW5867/P30-SR]-111-2/[NAW5867/P30-SR]-25-1]-8-1-1-B-1]-1-2-2-B]-1-1-1-1-BBB-1-B/LaPostaSeqC7-F103-1-2-1-1-BBB)F2-115-7-3-1	2.16262	1.94726	1.59588	1.21515	1.34917	0.559772	7.52152	7.69344	69.75	70.2696	0.502437	0.246205	3.35915	1.0519	0.500528	0.506805	1.00282	0.98719	238.387	247.136	120.465	126.305	66.9534	67.543
(CKDHL0089/CKDHL0323)//([CML202/CML442//[DTP2WC4H255-1-2-2-BB/[[NAW5867/P30-SR]-111-2/[NAW5867/P30-SR]-25-1]-8-1-1-B-1]-1-2-2-B]-1-1-1-1-BBB-1-B/LaPostaSeqC7-F103-1-2-1-1-BBB)F2-115-9-1-1	CKDHL0089/CKDHL0323	([CML202/CML442//[DTP2WC4H255-1-2-2-BB/[[NAW5867/P30-SR]-111-2/[NAW5867/P30-SR]-25-1]-8-1-1-B-1]-1-2-2-B]-1-1-1-1-BBB-1-B/LaPostaSeqC7-F103-1-2-1-1-BBB)F2-115-9-1-1	2.16118	1.95582	1.59329	1.18582	1.56118	1.08188	7.59896	7.8901	70.3635	71.1141	0.434655	0.0818794	3.2192	-0.36538	0.504308	0.512848	1.00756	1.0179	233.99	239.572	118.121	122.322	67.3736	68.2319
(CKDHL0089/CKDHL0323)//([CML202/CML442//[DTP2WC4H255-1-2-2-BB/[[NAW5867/P30-SR]-111-2/[NAW5867/P30-SR]-25-1]-8-1-1-B-1]-1-2-2-B]-1-1-1-1-BBB-1-B/LaPostaSeqC7-F103-1-2-1-1-BBB)F2-120-1-1-1	CKDHL0089/CKDHL0323	([CML202/CML442//[DTP2WC4H255-1-2-2-BB/[[NAW5867/P30-SR]-111-2/[NAW5867/P30-SR]-25-1]-8-1-1-B-1]-1-2-2-B]-1-1-1-1-BBB-1-B/LaPostaSeqC7-F103-1-2-1-1-BBB)F2-120-1-1-1	2.16674	1.95523	1.59356	1.13496	1.34498	0.528412	7.42506	7.44844	68.8818	69.0951	0.0783702	-0.758459	3.60442	3.50793	0.500434	0.506371	1.00029	0.970127	232.033	236.254	117.522	121.37	65.5563	65.227
(CKDHL0089/CKDHL0323)//([CML202/CML442//[DTP2WC4H255-1-2-2-BB/[[NAW5867/P30-SR]-111-2/[NAW5867/P30-SR]-25-1]-8-1-1-B-1]-1-2-2-B]-1-1-1-1-BBB-1-B/LaPostaSeqC7-F103-1-2-1-1-BBB)F2-120-2-2-1	CKDHL0089/CKDHL0323	([CML202/CML442//[DTP2WC4H255-1-2-2-BB/[[NAW5867/P30-SR]-111-2/[NAW5867/P30-SR]-25-1]-8-1-1-B-1]-1-2-2-B]-1-1-1-1-BBB-1-B/LaPostaSeqC7-F103-1-2-1-1-BBB)F2-120-2-2-1	2.16941	1.97242	1.62169	1.75445	1.72809	1.63088	7.46837	7.55844	68.8541	69.0876	0.714094	0.748477	3.7965	5.41254	0.49698	0.500966	0.996901	0.952377	244.445	257.591	121.948	128.913	66.4713	66.8367
(CKDHL0089/CKDHL0323)//([CML202/CML442//[DTP2WC4H255-1-2-2-BB/[[NAW5867/P30-SR]-111-2/[NAW5867/P30-SR]-25-1]-8-1-1-B-1]-1-2-2-B]-1-1-1-1-BBB-1-B/LaPostaSeqC7-F103-1-2-1-1-BBB)F2-120-8-10-1	CKDHL0089/CKDHL0323	([CML202/CML442//[DTP2WC4H255-1-2-2-BB/[[NAW5867/P30-SR]-111-2/[NAW5867/P30-SR]-25-1]-8-1-1-B-1]-1-2-2-B]-1-1-1-1-BBB-1-B/LaPostaSeqC7-F103-1-2-1-1-BBB)F2-120-8-10-1	2.16691	1.96042	1.59596	1.16945	1.54816	1.05579	7.63702	7.98677	69.9247	70.5392	0.36194	-0.088503	3.31219	0.572943	0.515878	0.532445	1.00555	1.00269	241.939	253.333	125.778	135.492	66.8586	67.4193
(CKDHL0089/CKDHL0323)//([CML202/CML442//[DTP2WC4H255-1-2-2-BB/[[NAW5867/P30-SR]-111-2/[NAW5867/P30-SR]-25-1]-8-1-1-B-1]-1-2-2-B]-1-1-1-1-BBB-1-B/LaPostaSeqC7-F103-1-2-1-1-BBB)F2-120-9-1-1	CKDHL0089/CKDHL0323	([CML202/CML442//[DTP2WC4H255-1-2-2-BB/[[NAW5867/P30-SR]-111-2/[NAW5867/P30-SR]-25-1]-8-1-1-B-1]-1-2-2-B]-1-1-1-1-BBB-1-B/LaPostaSeqC7-F103-1-2-1-1-BBB)F2-120-9-1-1	2.17077	1.97583	1.59589	1.19271	1.73094	1.55561	7.59437	7.87844	69.4595	69.9004	0.3626	-0.0890865	3.46256	2.05142	0.510794	0.523778	1.00617	1.00397	236.447	243.882	121.894	128.855	66.5501	66.8882
(CKDHL0089/CKDHL0323)//([CML202/CML442//[DTP2WC4H255-1-2-2-BB/[[NAW5867/P30-SR]-111-2/[NAW5867/P30-SR]-25-1]-8-1-1-B-1]-1-2-2-B]-1-1-1-1-BBB-1-B/LaPostaSeqC7-F103-1-2-1-1-BBB)F2-167-1-1-1	CKDHL0089/CKDHL0323	([CML202/CML442//[DTP2WC4H255-1-2-2-BB/[[NAW5867/P30-SR]-111-2/[NAW5867/P30-SR]-25-1]-8-1-1-B-1]-1-2-2-B]-1-1-1-1-BBB-1-B/LaPostaSeqC7-F103-1-2-1-1-BBB)F2-167-1-1-1	2.17134	1.98345	1.59463	1.23674	1.38025	0.570204	7.28593	7.0951	69.1287	69.4018	0.222511	-0.4211	3.59857	3.48284	0.518428	0.536523	1.00081	0.971278	236.378	243.757	123.796	132.048	66.0205	65.9432
(CKDHL0089/CKDHL0323)//([CML202/CML442//[DTP2WC4H255-1-2-2-BB/[[NAW5867/P30-SR]-111-2/[NAW5867/P30-SR]-25-1]-8-1-1-B-1]-1-2-2-B]-1-1-1-1-BBB-1-B/LaPostaSeqC7-F103-1-2-1-1-BBB)F2-167-3-6-1	CKDHL0089/CKDHL0323	([CML202/CML442//[DTP2WC4H255-1-2-2-BB/[[NAW5867/P30-SR]-111-2/[NAW5867/P30-SR]-25-1]-8-1-1-B-1]-1-2-2-B]-1-1-1-1-BBB-1-B/LaPostaSeqC7-F103-1-2-1-1-BBB)F2-167-3-6-1	2.16755	1.96567	1.59626	1.23805	1.72509	1.5904	7.41587	7.4251	69.0323	69.3101	0.564641	0.400807	3.26356	0.0583337	0.503977	0.512478	1.00021	0.970156	229.686	232.156	116.478	119.544	66.3776	66.6391
(CKDHL0089/CKDHL0323)//([CML202/CML442//[DTP2WC4H255-1-2-2-BB/[[NAW5867/P30-SR]-111-2/[NAW5867/P30-SR]-25-1]-8-1-1-B-1]-1-2-2-B]-1-1-1-1-BBB-1-B/LaPostaSeqC7-F103-1-2-1-1-BBB)F2-167-4-2-1	CKDHL0089/CKDHL0323	([CML202/CML442//[DTP2WC4H255-1-2-2-BB/[[NAW5867/P30-SR]-111-2/[NAW5867/P30-SR]-25-1]-8-1-1-B-1]-1-2-2-B]-1-1-1-1-BBB-1-B/LaPostaSeqC7-F103-1-2-1-1-BBB)F2-167-4-2-1	2.17063	1.96765	1.5919	1.14915	1.53297	1.08121	7.22753	6.94677	69.2648	69.6057	0.573095	0.413732	3.31853	0.639177	0.518108	0.536415	1.00512	1.00179	230.867	234.193	120.295	126.132	66.6298	67.0052
(CKDHL0089/CKDHL0323)//([CML202/CML442//[DTP2WC4H255-1-2-2-BB/[[NAW5867/P30-SR]-111-2/[NAW5867/P30-SR]-25-1]-8-1-1-B-1]-1-2-2-B]-1-1-1-1-BBB-1-B/LaPostaSeqC7-F103-1-2-1-1-BBB)F2-167-7-1-1	CKDHL0089/CKDHL0323	([CML202/CML442//[DTP2WC4H255-1-2-2-BB/[[NAW5867/P30-SR]-111-2/[NAW5867/P30-SR]-25-1]-8-1-1-B-1]-1-2-2-B]-1-1-1-1-BBB-1-B/LaPostaSeqC7-F103-1-2-1-1-BBB)F2-167-7-1-1	2.16572	1.95904	1.59782	1.24978	1.69687	1.55785	7.4244	7.44677	69.2406	69.5985	0.435186	0.0831752	3.53913	2.83165	0.503431	0.511561	0.997553	0.95364	228.773	230.615	115.748	118.39	66.4415	66.7313
(CKDHL0089/CKDHL0323)//([CML202/CML442//[DTP2WC4H255-1-2-2-BB/[[NAW5867/P30-SR]-111-2/[NAW5867/P30-SR]-25-1]-8-1-1-B-1]-1-2-2-B]-1-1-1-1-BBB-1-B/LaPostaSeqC7-F103-1-2-1-1-BBB)F2-167-8-5-1	CKDHL0089/CKDHL0323	([CML202/CML442//[DTP2WC4H255-1-2-2-BB/[[NAW5867/P30-SR]-111-2/[NAW5867/P30-SR]-25-1]-8-1-1-B-1]-1-2-2-B]-1-1-1-1-BBB-1-B/LaPostaSeqC7-F103-1-2-1-1-BBB)F2-167-8-5-1	2.16785	1.95641	1.59022	1.08617	1.87901	2.05945	7.45524	7.5251	69.7923	70.3366	0.287919	-0.259963	3.50863	2.57513	0.493032	0.494017	1.00009	0.969711	234.023	239.672	115.949	118.663	66.6178	66.9916
(CKDHL0089/CKDHL0323)//([CML202/CML442//[DTP2WC4H255-1-2-2-BB/[[NAW5867/P30-SR]-111-2/[NAW5867/P30-SR]-25-1]-8-1-1-B-1]-1-2-2-B]-1-1-1-1-BBB-1-B/LaPostaSeqC7-F103-1-2-1-1-BBB)F2-27-4-1-1	CKDHL0089/CKDHL0323	([CML202/CML442//[DTP2WC4H255-1-2-2-BB/[[NAW5867/P30-SR]-111-2/[NAW5867/P30-SR]-25-1]-8-1-1-B-1]-1-2-2-B]-1-1-1-1-BBB-1-B/LaPostaSeqC7-F103-1-2-1-1-BBB)F2-27-4-1-1	2.16608	1.96548	1.59347	1.21406	1.70815	1.54408	7.63046	7.9701	69.0384	69.2917	0.57591	0.415158	3.41751	1.62394	0.524689	0.546977	1.00865	1.02051	245.228	258.962	129.48	141.639	66.4593	66.7035
(CKDHL0089/CKDHL0323)//([CML202/CML442//[DTP2WC4H255-1-2-2-BB/[[NAW5867/P30-SR]-111-2/[NAW5867/P30-SR]-25-1]-8-1-1-B-1]-1-2-2-B]-1-1-1-1-BBB-1-B/LaPostaSeqC7-F103-1-2-1-1-BBB)F2-52-2-1-1	CKDHL0089/CKDHL0323	([CML202/CML442//[DTP2WC4H255-1-2-2-BB/[[NAW5867/P30-SR]-111-2/[NAW5867/P30-SR]-25-1]-8-1-1-B-1]-1-2-2-B]-1-1-1-1-BBB-1-B/LaPostaSeqC7-F103-1-2-1-1-BBB)F2-52-2-1-1	2.1645	1.96884	1.59361	1.18314	1.39477	0.584801	7.36928	7.30677	70.5028	71.3018	0.434737	0.0820094	3.53795	2.86442	0.485693	0.482103	1.00487	1.0014	224.264	222.79	109.685	108.056	67.4766	68.3998
(CKDHL0089/CKDHL0323)//([CML202/CML442//[DTP2WC4H255-1-2-2-BB/[[NAW5867/P30-SR]-111-2/[NAW5867/P30-SR]-25-1]-8-1-1-B-1]-1-2-2-B]-1-1-1-1-BBB-1-B/LaPostaSeqC7-F103-1-2-1-1-BBB)F2-52-4-3-1	CKDHL0089/CKDHL0323	([CML202/CML442//[DTP2WC4H255-1-2-2-BB/[[NAW5867/P30-SR]-111-2/[NAW5867/P30-SR]-25-1]-8-1-1-B-1]-1-2-2-B]-1-1-1-1-BBB-1-B/LaPostaSeqC7-F103-1-2-1-1-BBB)F2-52-4-3-1	2.16406	1.9499	1.59497	1.20834	1.37899	0.592173	7.91921	8.70344	69.5304	70.0099	0.358575	-0.0918677	3.31021	0.549942	0.491056	0.490873	0.999964	0.969857	235.153	241.57	116.277	119.181	66.5036	66.8627
(CKDHL0089/CKDHL0323)//([CML202/CML442//[DTP2WC4H255-1-2-2-BB/[[NAW5867/P30-SR]-111-2/[NAW5867/P30-SR]-25-1]-8-1-1-B-1]-1-2-2-B]-1-1-1-1-BBB-1-B/LaPostaSeqC7-F103-1-2-1-1-BBB)F2-52-5-1-1	CKDHL0089/CKDHL0323	([CML202/CML442//[DTP2WC4H255-1-2-2-BB/[[NAW5867/P30-SR]-111-2/[NAW5867/P30-SR]-25-1]-8-1-1-B-1]-1-2-2-B]-1-1-1-1-BBB-1-B/LaPostaSeqC7-F103-1-2-1-1-BBB)F2-52-5-1-1	2.15883	1.93871	1.59288	1.15368	1.40786	0.678434	7.52152	7.69344	70.1333	70.7971	0.220259	-0.421483	3.40819	1.54166	0.494955	0.497221	1.0027	0.986111	231.694	235.654	116.707	119.958	66.8382	67.3466
(CKDHL0089/CKDHL0323)//([CML202/CML442//[DTP2WC4H255-1-2-2-BB/[[NAW5867/P30-SR]-111-2/[NAW5867/P30-SR]-25-1]-8-1-1-B-1]-1-2-2-B]-1-1-1-1-BBB-1-B/LaPostaSeqC7-F103-1-2-1-1-BBB)F2-61-2-8-1	CKDHL0089/CKDHL0323	([CML202/CML442//[DTP2WC4H255-1-2-2-BB/[[NAW5867/P30-SR]-111-2/[NAW5867/P30-SR]-25-1]-8-1-1-B-1]-1-2-2-B]-1-1-1-1-BBB-1-B/LaPostaSeqC7-F103-1-2-1-1-BBB)F2-61-2-8-1	2.16984	1.96583	1.6004	1.31428	1.51805	1.031	7.70593	8.16177	69.2736	69.6165	0.645222	0.579767	3.27897	0.232192	0.515876	0.532718	1.00807	1.01937	237.364	245.355	123.356	131.298	66.7582	67.2
(CKDHL0089/CKDHL0323)//([CML202/CML442//[DTP2WC4H255-1-2-2-BB/[[NAW5867/P30-SR]-111-2/[NAW5867/P30-SR]-25-1]-8-1-1-B-1]-1-2-2-B]-1-1-1-1-BBB-1-B/LaPostaSeqC7-F103-1-2-1-1-BBB)F2-61-8-3-1	CKDHL0089/CKDHL0323	([CML202/CML442//[DTP2WC4H255-1-2-2-BB/[[NAW5867/P30-SR]-111-2/[NAW5867/P30-SR]-25-1]-8-1-1-B-1]-1-2-2-B]-1-1-1-1-BBB-1-B/LaPostaSeqC7-F103-1-2-1-1-BBB)F2-61-8-3-1	2.16407	1.94981	1.59983	1.32454	1.52435	1.05119	7.43687	7.47844	68.3217	68.3342	1.05724	1.56552	3.42111	1.72549	0.503228	0.510907	1.00293	0.987143	231.504	235.312	117.566	121.352	66.4643	66.7702
(CKDHL0089/CKDHL0323)//([CML202/CML442//[DTP2WC4H255-1-2-2-BB/[[NAW5867/P30-SR]-111-2/[NAW5867/P30-SR]-25-1]-8-1-1-B-1]-1-2-2-B]-1-1-1-1-BBB-1-B/LaPostaSeqC7-F103-1-2-1-1-BBB)F2-73-10-1-1	CKDHL0089/CKDHL0323	([CML202/CML442//[DTP2WC4H255-1-2-2-BB/[[NAW5867/P30-SR]-111-2/[NAW5867/P30-SR]-25-1]-8-1-1-B-1]-1-2-2-B]-1-1-1-1-BBB-1-B/LaPostaSeqC7-F103-1-2-1-1-BBB)F2-73-10-1-1	2.16918	1.97853	1.59514	1.24583	1.38847	0.680375	7.57599	7.83177	69.6009	70.1069	0.432188	0.0789784	3.64692	3.9815	0.506608	0.516899	1.00613	1.00501	236.308	243.558	120.722	126.718	66.6798	67.1611
(CKDHL0089/CKDHL0323)//([CML202/CML442//[DTP2WC4H255-1-2-2-BB/[[NAW5867/P30-SR]-111-2/[NAW5867/P30-SR]-25-1]-8-1-1-B-1]-1-2-2-B]-1-1-1-1-BBB-1-B/LaPostaSeqC7-F103-1-2-1-1-BBB)F2-73-6-1-1	CKDHL0089/CKDHL0323	([CML202/CML442//[DTP2WC4H255-1-2-2-BB/[[NAW5867/P30-SR]-111-2/[NAW5867/P30-SR]-25-1]-8-1-1-B-1]-1-2-2-B]-1-1-1-1-BBB-1-B/LaPostaSeqC7-F103-1-2-1-1-BBB)F2-73-6-1-1	2.1655	1.95724	1.59426	1.18942	1.41123	0.682624	7.43031	7.46177	70.2857	71.0073	0.36233	-0.0835498	3.53107	2.76273	0.51905	0.537702	1.00014	0.970348	231.518	235.327	120.784	126.894	67.1956	67.9538
(CKDHL0089/CKDHL0323)//([CML202/CML442//[DTP2WC4H255-1-2-2-BB/[[NAW5867/P30-SR]-111-2/[NAW5867/P30-SR]-25-1]-8-1-1-B-1]-1-2-2-B]-1-1-1-1-BBB-1-B/LaPostaSeqC7-F103-1-2-1-1-BBB)F2-73-8-1-1	CKDHL0089/CKDHL0323	([CML202/CML442//[DTP2WC4H255-1-2-2-BB/[[NAW5867/P30-SR]-111-2/[NAW5867/P30-SR]-25-1]-8-1-1-B-1]-1-2-2-B]-1-1-1-1-BBB-1-B/LaPostaSeqC7-F103-1-2-1-1-BBB)F2-73-8-1-1	2.35299	2.45463	1.59686	1.18552	1.54278	1.11073	7.63571	7.98344	69.1086	69.4269	0.499071	0.24033	3.61649	3.63571	0.513578	0.528282	1.00862	1.02068	231.35	235.031	119.56	124.755	66.3651	66.6282
(CKDHL0089/CKDHL0323)//([CML202/CML442//[DTP2WC4H255-1-2-2-BB/[[NAW5867/P30-SR]-111-2/[NAW5867/P30-SR]-25-1]-8-1-1-B-1]-1-2-2-B]-1-1-1-1-BBB-1-B/LaPostaSeqC7-F103-1-2-1-1-BBB)F2-73-9-4-1	CKDHL0089/CKDHL0323	([CML202/CML442//[DTP2WC4H255-1-2-2-BB/[[NAW5867/P30-SR]-111-2/[NAW5867/P30-SR]-25-1]-8-1-1-B-1]-1-2-2-B]-1-1-1-1-BBB-1-B/LaPostaSeqC7-F103-1-2-1-1-BBB)F2-73-9-4-1	2.16737	1.95509	1.59381	1.15917	1.52134	1.04218	7.19078	6.85344	69.6096	70.0703	0.495635	0.234738	3.6646	4.0981	0.508303	0.519701	1.00263	0.986026	235.247	241.743	120.62	126.615	66.8149	67.2887
(CKDHL0089/CKDHL0323)//([CML390/CML206]-BB-2-4-BBB/LaPostaSeqC7-F71-1-2-1-1-BBB)F2-1-4-2-1	CKDHL0089/CKDHL0323	([CML390/CML206]-BB-2-4-BBB/LaPostaSeqC7-F71-1-2-1-1-BBB)F2-1-4-2-1	2.12482	2.01796	1.62613	1.78298	1.73447	1.72827	7.47357	7.54	71.5612	72.2423	0.475634	0.257916	4.11817	7.55992	0.491367	0.491471	1.00382	0.999962	223.019	220.759	110.027	108.67	68.2632	69.4653
(CKDHL0089/CKDHL0323)//([CML390/CML206]-BB-2-4-BBB/LaPostaSeqC7-F71-1-2-1-1-BBB)F2-1-5-1-1	CKDHL0089/CKDHL0323	([CML390/CML206]-BB-2-4-BBB/LaPostaSeqC7-F71-1-2-1-1-BBB)F2-1-5-1-1	2.11683	1.99345	1.59079	1.49749	1.87328	1.99691	6.82792	6.14875	71.5284	72.1845	0.157123	-0.380609	3.80143	5.0878	0.487833	0.485801	1.01419	1.04936	220.988	217.704	108.623	106.514	68.0253	69.0851
(CKDHL0089/CKDHL0323)//([CML390/CML206]-BB-2-4-BBB/LaPostaSeqC7-F71-1-2-1-1-BBB)F2-106-2-4-1	CKDHL0089/CKDHL0323	([CML390/CML206]-BB-2-4-BBB/LaPostaSeqC7-F71-1-2-1-1-BBB)F2-106-2-4-1	2.39508	2.49928	1.63757	1.86241	1.76532	1.79752	7.21079	6.97375	71.839	72.5891	0.276025	-0.138204	4.31858	9.12883	0.493325	0.494031	1.0014	0.987856	225.304	224.359	111.66	111.149	67.826	68.8425
(CKDHL0089/CKDHL0323)//([CML390/CML206]-BB-2-4-BBB/LaPostaSeqC7-F71-1-2-1-1-BBB)F2-114-3-11-1	CKDHL0089/CKDHL0323	([CML390/CML206]-BB-2-4-BBB/LaPostaSeqC7-F71-1-2-1-1-BBB)F2-114-3-11-1	2.12081	2.00611	1.59313	1.51557	1.56869	1.43264	7.17076	6.8875	71.8231	72.5344	0.102788	-0.496692	3.75113	4.6846	0.502637	0.508222	1.00365	0.999683	222.186	219.491	112.297	112.068	68.0452	69.0975
(CKDHL0089/CKDHL0323)//([CML390/CML206]-BB-2-4-BBB/LaPostaSeqC7-F71-1-2-1-1-BBB)F2-118-2-3-1	CKDHL0089/CKDHL0323	([CML390/CML206]-BB-2-4-BBB/LaPostaSeqC7-F71-1-2-1-1-BBB)F2-118-2-3-1	2.25158	2.23793	1.60109	1.57808	1.99663	2.23713	7.3825	7.34375	72.6782	73.5775	0.460482	0.239178	3.86529	5.54973	0.501755	0.506892	0.996269	0.963021	234.797	238.99	118.636	121.796	69.1417	70.7915
(CKDHL0089/CKDHL0323)//([CML390/CML206]-BB-2-4-BBB/LaPostaSeqC7-F71-1-2-1-1-BBB)F2-118-3-5-1	CKDHL0089/CKDHL0323	([CML390/CML206]-BB-2-4-BBB/LaPostaSeqC7-F71-1-2-1-1-BBB)F2-118-3-5-1	2.24602	2.23566	1.65191	1.99469	1.61959	1.48971	6.71828	5.9125	73.2336	74.2266	0.417825	0.135665	3.74163	4.63344	0.473329	0.464034	0.998107	0.974393	223.088	220.905	106.649	103.495	69.529	71.337
(CKDHL0089/CKDHL0323)//([CML390/CML206]-BB-2-4-BBB/LaPostaSeqC7-F71-1-2-1-1-BBB)F2-118-4-1-1	CKDHL0089/CKDHL0323	([CML390/CML206]-BB-2-4-BBB/LaPostaSeqC7-F71-1-2-1-1-BBB)F2-118-4-1-1	2.12623	2.01686	1.57157	1.34286	1.87417	1.98254	7.27518	7.1125	72.599	73.4811	0.101023	-0.501611	3.44329	2.27443	0.496722	0.499408	1.00107	0.987746	228.231	228.814	113.713	114.249	68.6369	70.0171
(CKDHL0089/CKDHL0323)//([CML390/CML206]-BB-2-4-BBB/LaPostaSeqC7-F71-1-2-1-1-BBB)F2-118-5-6-1	CKDHL0089/CKDHL0323	([CML390/CML206]-BB-2-4-BBB/LaPostaSeqC7-F71-1-2-1-1-BBB)F2-118-5-6-1	2.25734	2.25058	1.63046	1.82296	1.76379	1.79439	7.38772	7.355	71.8932	72.6444	0.281836	-0.12886	3.54748	3.07547	0.49478	0.496563	1.00898	1.02524	224.874	223.629	111.697	111.183	68.4061	69.7142
(CKDHL0089/CKDHL0323)//([CML390/CML206]-BB-2-4-BBB/LaPostaSeqC7-F71-1-2-1-1-BBB)F2-118-7-1-1	CKDHL0089/CKDHL0323	([CML390/CML206]-BB-2-4-BBB/LaPostaSeqC7-F71-1-2-1-1-BBB)F2-118-7-1-1	2.25387	2.25092	1.59305	1.52194	1.78197	1.82645	7.35813	7.29125	72.3364	73.1681	0.464826	0.244726	3.75829	4.75063	0.502112	0.507539	0.998184	0.97476	227.545	227.716	115.003	116.165	68.5213	69.8552
(CKDHL0089/CKDHL0323)//([CML390/CML206]-BB-2-4-BBB/LaPostaSeqC7-F71-1-2-1-1-BBB)F2-127-4-2-1	CKDHL0089/CKDHL0323	([CML390/CML206]-BB-2-4-BBB/LaPostaSeqC7-F71-1-2-1-1-BBB)F2-127-4-2-1	2.12061	1.99882	1.57005	1.32087	1.6247	1.52876	7.2862	7.13625	72.2964	73.1267	0.532564	0.377556	3.19912	0.390265	0.496181	0.498559	1.00372	0.999816	219.898	215.981	110.437	109.271	68.9048	70.4409
(CKDHL0089/CKDHL0323)//([CML390/CML206]-BB-2-4-BBB/LaPostaSeqC7-F71-1-2-1-1-BBB)F2-127-5-4-1	CKDHL0089/CKDHL0323	([CML390/CML206]-BB-2-4-BBB/LaPostaSeqC7-F71-1-2-1-1-BBB)F2-127-5-4-1	2.12616	2.0142	1.5734	1.35388	1.81556	1.87908	7.28852	7.14125	69.3805	69.6588	0.773171	0.867569	3.46563	2.48811	0.478129	0.471429	1.00711	1.01369	217.197	211.845	104.303	99.9869	66.9665	67.549
(CKDHL0089/CKDHL0323)//([CML390/CML206]-BB-2-4-BBB/LaPostaSeqC7-F71-1-2-1-1-BBB)F2-127-8-1-1	CKDHL0089/CKDHL0323	([CML390/CML206]-BB-2-4-BBB/LaPostaSeqC7-F71-1-2-1-1-BBB)F2-127-8-1-1	2.25656	2.26222	1.66896	2.13827	1.88038	2.00231	7.02863	6.58125	69.878	70.2442	0.901602	1.12489	3.51666	2.84419	0.465201	0.452233	1.01188	1.03816	217.811	212.729	102.065	96.5731	67.7803	68.7272
(CKDHL0089/CKDHL0323)//([CML390/CML206]-BB-2-4-BBB/LaPostaSeqC7-F71-1-2-1-1-BBB)F2-139-5-1-1	CKDHL0089/CKDHL0323	([CML390/CML206]-BB-2-4-BBB/LaPostaSeqC7-F71-1-2-1-1-BBB)F2-139-5-1-1	2.11923	2.0076	1.58826	1.47188	1.62634	1.52188	7.22529	7.005	70.6443	71.1427	0.461143	0.238576	4.15487	7.85881	0.486723	0.484034	1.00028	0.985758	230.173	231.847	112.263	112.018	67.5038	68.308
(CKDHL0089/CKDHL0323)//([CML390/CML206]-BB-2-4-BBB/LaPostaSeqC7-F71-1-2-1-1-BBB)F2-139-6-2-1	CKDHL0089/CKDHL0323	([CML390/CML206]-BB-2-4-BBB/LaPostaSeqC7-F71-1-2-1-1-BBB)F2-139-6-2-1	2.10932	1.98057	1.6392	1.91441	1.74071	1.73006	7.1899	6.92875	71.9156	72.6463	0.349415	0.00270301	4.35818	9.40375	0.474767	0.466379	1.01121	1.03647	231.166	233.308	110.737	109.681	68.4492	69.6853
(CKDHL0089/CKDHL0323)//([CML390/CML206]-BB-2-4-BBB/LaPostaSeqC7-F71-1-2-1-1-BBB)F2-139-8-2-1	CKDHL0089/CKDHL0323	([CML390/CML206]-BB-2-4-BBB/LaPostaSeqC7-F71-1-2-1-1-BBB)F2-139-8-2-1	2.2512	2.2434	1.58924	1.49082	1.81992	1.8977	7.29606	7.1575	71.1605	71.762	0.717044	0.74725	4.13966	7.68828	0.492568	0.493281	1.00403	1.0007	226.921	226.766	112.172	111.912	68.4699	69.7471
(CKDHL0089/CKDHL0323)//([CML390/CML206]-BB-2-4-BBB/LaPostaSeqC7-F71-1-2-1-1-BBB)F2-144-1-2-1	CKDHL0089/CKDHL0323	([CML390/CML206]-BB-2-4-BBB/LaPostaSeqC7-F71-1-2-1-1-BBB)F2-144-1-2-1	2.24755	2.23347	1.60724	1.63889	1.76507	1.80335	7.47995	7.55375	71.7685	72.4929	0.228229	-0.242468	4.14312	7.77205	0.510444	0.520167	1.00558	1.01153	224.846	223.523	114.935	116.069	68.2626	69.4684
(CKDHL0089/CKDHL0323)//([CML390/CML206]-BB-2-4-BBB/LaPostaSeqC7-F71-1-2-1-1-BBB)F2-144-2-1-1	CKDHL0089/CKDHL0323	([CML390/CML206]-BB-2-4-BBB/LaPostaSeqC7-F71-1-2-1-1-BBB)F2-144-2-1-1	2.25329	2.24638	1.58148	1.43906	1.62897	1.5162	7.44805	7.485	71.4073	72.069	0.406379	0.122243	3.63448	3.77003	0.498383	0.501779	1.00889	1.02511	227.642	227.913	114.355	115.207	67.8746	68.8749
(CKDHL0089/CKDHL0323)//([CML390/CML206]-BB-2-4-BBB/LaPostaSeqC7-F71-1-2-1-1-BBB)F2-144-4-2-1	CKDHL0089/CKDHL0323	([CML390/CML206]-BB-2-4-BBB/LaPostaSeqC7-F71-1-2-1-1-BBB)F2-144-4-2-1	2.38103	2.47042	1.59427	1.51633	1.86926	2.00934	7.47531	7.54375	70.5757	71.0699	0.344427	-0.00269183	3.64022	3.83601	0.502281	0.507679	1.00424	1.00078	221.158	217.935	111.708	111.224	67.0569	67.6505
(CKDHL0089/CKDHL0323)//([CML390/CML206]-BB-2-4-BBB/LaPostaSeqC7-F71-1-2-1-1-BBB)F2-181-1-1-1	CKDHL0089/CKDHL0323	([CML390/CML206]-BB-2-4-BBB/LaPostaSeqC7-F71-1-2-1-1-BBB)F2-181-1-1-1	2.25825	2.26117	1.62607	1.78455	1.7435	1.76384	7.14987	6.8425	71.7307	72.439	0.408524	0.124038	4.08536	7.28011	0.4881	0.486291	0.998212	0.974755	224.534	223.084	110.331	109.045	68.3809	69.6293
(CKDHL0089/CKDHL0323)//([CML390/CML206]-BB-2-4-BBB/LaPostaSeqC7-F71-1-2-1-1-BBB)F2-181-2-1-1	CKDHL0089/CKDHL0323	([CML390/CML206]-BB-2-4-BBB/LaPostaSeqC7-F71-1-2-1-1-BBB)F2-181-2-1-1	2.39459	2.50043	1.59476	1.5049	1.62523	1.50706	7.32043	7.21	73.494	74.5564	0.900067	1.12132	3.32728	1.36276	0.506191	0.513312	1.01181	1.03736	231.482	233.924	118.399	121.454	70.0879	72.2164
(CKDHL0089/CKDHL0323)//([CML390/CML206]-BB-2-4-BBB/LaPostaSeqC7-F71-1-2-1-1-BBB)F2-43-7-2-1	CKDHL0089/CKDHL0323	([CML390/CML206]-BB-2-4-BBB/LaPostaSeqC7-F71-1-2-1-1-BBB)F2-43-7-2-1	2.11835	1.99262	1.63697	1.85323	1.89011	2.00705	6.58021	5.615	71.687	72.3916	0.0988535	-0.502179	3.53965	3.06886	0.485082	0.481513	1.0193	1.07439	221.486	218.444	108.027	105.559	67.7395	68.6627
(CKDHL0089/CKDHL0323)//([Ent320:92SEW2-77/[DMRESR-W]EarlySel-#I-2-4-B/CML386]-B-11-3-B-2-#-B*4/[INTA-2-1-3/INTA-60-1-2]-X-11-6-3-BBB)F2-106-4-3-1	CKDHL0089/CKDHL0323	([Ent320:92SEW2-77/[DMRESR-W]EarlySel-#I-2-4-B/CML386]-B-11-3-B-2-#-B*4/[INTA-2-1-3/INTA-60-1-2]-X-11-6-3-BBB)F2-106-4-3-1	2.38778	2.48726	1.59076	1.42663	1.71965	1.72301	7.92025	8.5025	68.9523	69.1603	1.14564	1.62	3.51895	2.869	0.507586	0.515649	1.00603	1.01224	241.625	249.402	123.191	128.59	67.127	67.7475
(CKDHL0089/CKDHL0323)//([Ent320:92SEW2-77/[DMRESR-W]EarlySel-#I-2-4-B/CML386]-B-11-3-B-2-#-B*4/[INTA-2-1-3/INTA-60-1-2]-X-11-6-3-BBB)F2-112-4-1-1	CKDHL0089/CKDHL0323	([Ent320:92SEW2-77/[DMRESR-W]EarlySel-#I-2-4-B/CML386]-B-11-3-B-2-#-B*4/[INTA-2-1-3/INTA-60-1-2]-X-11-6-3-BBB)F2-112-4-1-1	2.52866	2.75793	1.60809	1.61924	1.62579	1.50022	7.83092	8.31	69.8447	70.2813	0.774001	0.869348	3.46115	2.4144	0.50077	0.505555	0.998877	0.97575	238.099	243.994	120.12	123.968	67.4242	68.1585
(CKDHL0089/CKDHL0323)//([Ent320:92SEW2-77/[DMRESR-W]EarlySel-#I-2-4-B/CML386]-B-11-3-B-2-#-B*4/[INTA-2-1-3/INTA-60-1-2]-X-11-6-3-BBB)F2-150-1-1-1	CKDHL0089/CKDHL0323	([Ent320:92SEW2-77/[DMRESR-W]EarlySel-#I-2-4-B/CML386]-B-11-3-B-2-#-B*4/[INTA-2-1-3/INTA-60-1-2]-X-11-6-3-BBB)F2-150-1-1-1	2.93645	3.49492	1.65331	2.13163	1.73316	1.73451	7.4962	7.58875	68.9353	69.1432	0.846842	1.00868	3.35636	1.62393	0.499612	0.503845	0.996007	0.963264	243.341	252.035	122.412	127.439	66.7533	67.2046
(CKDHL0089/CKDHL0323)//([Ent320:92SEW2-77/[DMRESR-W]EarlySel-#I-2-4-B/CML386]-B-11-3-B-2-#-B*4/[INTA-2-1-3/INTA-60-1-2]-X-11-6-3-BBB)F2-150-3-1-1	CKDHL0089/CKDHL0323	([Ent320:92SEW2-77/[DMRESR-W]EarlySel-#I-2-4-B/CML386]-B-11-3-B-2-#-B*4/[INTA-2-1-3/INTA-60-1-2]-X-11-6-3-BBB)F2-150-3-1-1	2.25524	2.24461	1.59638	1.45992	2.22434	2.6728	7.48285	7.56	68.3772	68.417	0.893257	1.11244	3.43697	2.23902	0.484126	0.480354	0.998429	0.974809	231.867	234.408	113.301	113.572	66.2889	66.4775
(CKDHL0089/CKDHL0323)//([Ent320:92SEW2-77/[DMRESR-W]EarlySel-#I-2-4-B/CML386]-B-11-3-B-2-#-B*4/[INTA-2-1-3/INTA-60-1-2]-X-11-6-3-BBB)F2-150-5-1-1	CKDHL0089/CKDHL0323	([Ent320:92SEW2-77/[DMRESR-W]EarlySel-#I-2-4-B/CML386]-B-11-3-B-2-#-B*4/[INTA-2-1-3/INTA-60-1-2]-X-11-6-3-BBB)F2-150-5-1-1	3.08154	3.77192	1.63091	1.85183	2.12847	2.48495	6.71944	5.915	68.6276	68.7409	1.02201	1.37047	3.85022	5.46605	0.468675	0.457494	1.00615	1.01194	227.557	227.755	107.695	105.113	66.7086	67.1172
(CKDHL0089/CKDHL0323)//([Ent320:92SEW2-77/[DMRESR-W]EarlySel-#I-2-4-B/CML386]-B-11-3-B-2-#-B*4/[INTA-2-1-3/INTA-60-1-2]-X-11-6-3-BBB)F2-150-9-1-1	CKDHL0089/CKDHL0323	([Ent320:92SEW2-77/[DMRESR-W]EarlySel-#I-2-4-B/CML386]-B-11-3-B-2-#-B*4/[INTA-2-1-3/INTA-60-1-2]-X-11-6-3-BBB)F2-150-9-1-1	2.66328	2.99827	1.61098	1.63616	1.83586	1.9173	7.4962	7.58875	69.4445	69.7905	0.470283	0.251022	3.38293	1.82838	0.512387	0.523021	1.00705	1.01371	234.445	238.39	121.326	125.852	66.6738	67.0778
(CKDHL0089/CKDHL0323)//([Ent320:92SEW2-77/[DMRESR-W]EarlySel-#I-2-4-B/CML386]-B-11-3-B-2-#-B*4/[INTA-2-1-3/INTA-60-1-2]-X-11-6-3-BBB)F2-155-3-1-1	CKDHL0089/CKDHL0323	([Ent320:92SEW2-77/[DMRESR-W]EarlySel-#I-2-4-B/CML386]-B-11-3-B-2-#-B*4/[INTA-2-1-3/INTA-60-1-2]-X-11-6-3-BBB)F2-155-3-1-1	2.7995	3.25204	1.589	1.40831	1.86154	1.99349	7.38888	7.3575	69.4072	69.7393	1.02941	1.3801	3.60045	3.52865	0.500011	0.504386	0.997367	0.973062	237.526	243.119	119.719	123.377	67.413	68.1699
(CKDHL0089/CKDHL0323)//([Ent320:92SEW2-77/[DMRESR-W]EarlySel-#I-2-4-B/CML386]-B-11-3-B-2-#-B*4/[INTA-2-1-3/INTA-60-1-2]-X-11-6-3-BBB)F2-159-5-1-1	CKDHL0089/CKDHL0323	([Ent320:92SEW2-77/[DMRESR-W]EarlySel-#I-2-4-B/CML386]-B-11-3-B-2-#-B*4/[INTA-2-1-3/INTA-60-1-2]-X-11-6-3-BBB)F2-159-5-1-1	2.5247	2.74539	1.65538	2.16252	1.73177	1.72594	7.56175	7.73	70.4492	71.0756	0.646967	0.612286	3.51967	2.84309	0.50435	0.511056	1.00084	0.987362	238.88	245.203	120.752	124.979	67.7358	68.6582
(CKDHL0089/CKDHL0323)//([Ent320:92SEW2-77/[DMRESR-W]EarlySel-#I-2-4-B/CML386]-B-11-3-B-2-#-B*4/[INTA-2-1-3/INTA-60-1-2]-X-11-6-3-BBB)F2-159-8-1-1	CKDHL0089/CKDHL0323	([Ent320:92SEW2-77/[DMRESR-W]EarlySel-#I-2-4-B/CML386]-B-11-3-B-2-#-B*4/[INTA-2-1-3/INTA-60-1-2]-X-11-6-3-BBB)F2-159-8-1-1	1.97689	1.74228	1.60948	1.6265	1.88775	2.05015	7.82454	8.29625	68.8888	69.0958	0.964861	1.25261	3.63902	3.86953	0.506658	0.514207	1.00151	0.98813	243.945	253.038	124.532	130.686	66.8587	67.3731
(CKDHL0089/CKDHL0323)//([Ent320:92SEW2-77/[DMRESR-W]EarlySel-#I-2-4-B/CML386]-B-11-3-B-2-#-B*4/[INTA-2-1-3/INTA-60-1-2]-X-11-6-3-BBB)F2-166-1-1-1	CKDHL0089/CKDHL0323	([Ent320:92SEW2-77/[DMRESR-W]EarlySel-#I-2-4-B/CML386]-B-11-3-B-2-#-B*4/[INTA-2-1-3/INTA-60-1-2]-X-11-6-3-BBB)F2-166-1-1-1	2.93925	3.50139	1.63386	1.90913	1.7237	1.72904	7.43181	7.45	69.1626	69.4161	1.01664	1.36599	3.55998	3.20654	0.487758	0.48596	1.00072	0.986867	237.517	243.069	116.908	119.019	67.1414	67.7631
(CKDHL0089/CKDHL0323)//([Ent320:92SEW2-77/[DMRESR-W]EarlySel-#I-2-4-B/CML386]-B-11-3-B-2-#-B*4/[INTA-2-1-3/INTA-60-1-2]-X-11-6-3-BBB)F2-175-1-1-1	CKDHL0089/CKDHL0323	([Ent320:92SEW2-77/[DMRESR-W]EarlySel-#I-2-4-B/CML386]-B-11-3-B-2-#-B*4/[INTA-2-1-3/INTA-60-1-2]-X-11-6-3-BBB)F2-175-1-1-1	1.97998	1.74795	1.59433	1.4572	1.63759	1.52252	8.08152	8.85	68.7797	68.9191	0.461987	0.238606	3.55439	3.13456	0.505824	0.513012	1.00593	1.0121	233.822	237.398	119.016	122.276	66.0665	66.1301
(CKDHL0089/CKDHL0323)//([Ent320:92SEW2-77/[DMRESR-W]EarlySel-#I-2-4-B/CML386]-B-11-3-B-2-#-B*4/[INTA-2-1-3/INTA-60-1-2]-X-11-6-3-BBB)F2-175-2-6-1	CKDHL0089/CKDHL0323	([Ent320:92SEW2-77/[DMRESR-W]EarlySel-#I-2-4-B/CML386]-B-11-3-B-2-#-B*4/[INTA-2-1-3/INTA-60-1-2]-X-11-6-3-BBB)F2-175-2-6-1	2.11816	2.01024	1.58524	1.34623	1.73374	1.72979	8.04962	8.78125	69.0038	69.2002	0.409749	0.125696	3.38072	1.81189	0.520447	0.535208	0.99566	0.962368	235.073	239.301	123.196	128.655	66.233	66.3632
(CKDHL0089/CKDHL0323)//([Ent320:92SEW2-77/[DMRESR-W]EarlySel-#I-2-4-B/CML386]-B-11-3-B-2-#-B*4/[INTA-2-1-3/INTA-60-1-2]-X-11-6-3-BBB)F2-175-8-2-1	CKDHL0089/CKDHL0323	([Ent320:92SEW2-77/[DMRESR-W]EarlySel-#I-2-4-B/CML386]-B-11-3-B-2-#-B*4/[INTA-2-1-3/INTA-60-1-2]-X-11-6-3-BBB)F2-175-8-2-1	2.38336	2.49561	1.64837	2.08588	2.01952	2.26489	7.90401	8.4675	68.9573	69.1586	0.650737	0.617399	3.45572	2.38316	0.528468	0.548722	1.00041	0.986543	241.589	250.189	128.119	136.872	66.5106	66.8062
(CKDHL0089/CKDHL0323)//([Ent320:92SEW2-77/[DMRESR-W]EarlySel-#I-2-4-B/CML386]-B-11-3-B-2-#-B*4/[INTA-2-1-3/INTA-60-1-2]-X-11-6-3-BBB)F2-63-2-1-1	CKDHL0089/CKDHL0323	([Ent320:92SEW2-77/[DMRESR-W]EarlySel-#I-2-4-B/CML386]-B-11-3-B-2-#-B*4/[INTA-2-1-3/INTA-60-1-2]-X-11-6-3-BBB)F2-63-2-1-1	1.84583	1.50803	1.58344	1.33298	1.48989	1.26303	8.25323	9.22	68.4885	68.5674	0.403316	0.120367	3.32099	1.35033	0.500627	0.505145	1.00136	0.988149	242.073	250.136	122.535	127.61	65.7424	65.6957
(CKDHL0089/CKDHL0323)//([Ent320:92SEW2-77/[DMRESR-W]EarlySel-#I-2-4-B/CML386]-B-11-3-B-2-#-B*4/[INTA-2-1-3/INTA-60-1-2]-X-11-6-3-BBB)F2-90-6-2-1	CKDHL0089/CKDHL0323	([Ent320:92SEW2-77/[DMRESR-W]EarlySel-#I-2-4-B/CML386]-B-11-3-B-2-#-B*4/[INTA-2-1-3/INTA-60-1-2]-X-11-6-3-BBB)F2-90-6-2-1	2.39043	2.49213	1.6367	1.93502	1.85986	1.96673	7.72882	8.09	68.6345	68.7504	0.529635	0.37087	3.3776	1.8036	0.525516	0.542668	1.00392	1.00037	225.46	224.519	118.761	121.929	66.0412	66.1179
(CKDHL0089/CKDHL0323)//([Ent320:92SEW2-77/[DMRESR-W]EarlySel-#I-2-4-B/CML386]-B-11-3-B-2-#-B*4/[INTA-2-1-3/INTA-60-1-2]-X-11-6-3-BBB)F2-98-2-2-1	CKDHL0089/CKDHL0323	([Ent320:92SEW2-77/[DMRESR-W]EarlySel-#I-2-4-B/CML386]-B-11-3-B-2-#-B*4/[INTA-2-1-3/INTA-60-1-2]-X-11-6-3-BBB)F2-98-2-2-1	2.25821	2.25711	1.63353	1.90127	1.98989	2.20178	7.65457	7.93	66.5274	66.0645	0.824131	0.988694	3.46795	2.46649	0.491679	0.491948	0.993656	0.950908	241.076	248.612	118.964	122.256	66.7555	67.203
(CKDHL0089/CKDHL0323)//([Ent320:92SEW2-77/[DMRESR-W]EarlySel-#I-2-4-B/CML386]-B-22-1-B-2-#-1-BB-1-B/INTA-F2-192-2-1-1-1-B*9)F2-100-1-1-1	CKDHL0089/CKDHL0323	([Ent320:92SEW2-77/[DMRESR-W]EarlySel-#I-2-4-B/CML386]-B-22-1-B-2-#-1-BB-1-B/INTA-F2-192-2-1-1-1-B*9)F2-100-1-1-1	2.35958	2.48345	1.6408	2.23674	NA	NA	7.9448	8.76844	66.0293	65.3659	0.574902	0.414739	3.87283	6.22396	0.487751	0.485421	1.00836	1.01995	244.223	257.168	119.242	124.192	63.6244	62.0427
(CKDHL0089/CKDHL0323)//([Ent320:92SEW2-77/[DMRESR-W]EarlySel-#I-2-4-B/CML386]-B-22-1-B-2-#-1-BB-1-B/INTA-F2-192-2-1-1-1-B*9)F2-100-2-3-1	CKDHL0089/CKDHL0323	([Ent320:92SEW2-77/[DMRESR-W]EarlySel-#I-2-4-B/CML386]-B-22-1-B-2-#-1-BB-1-B/INTA-F2-192-2-1-1-1-B*9)F2-100-2-3-1	2.16556	1.95066	1.62508	1.83342	NA	NA	7.98418	8.86844	67.4716	67.2204	0.284804	-0.263598	3.38062	1.28534	0.4812	0.47404	1.01084	1.03607	242.87	254.876	117.939	121.915	64.5674	63.6592
(CKDHL0089/CKDHL0323)//([Ent320:92SEW2-77/[DMRESR-W]EarlySel-#I-2-4-B/CML386]-B-22-1-B-2-#-1-BB-1-B/INTA-F2-192-2-1-1-1-B*9)F2-100-5-1-1	CKDHL0089/CKDHL0323	([Ent320:92SEW2-77/[DMRESR-W]EarlySel-#I-2-4-B/CML386]-B-22-1-B-2-#-1-BB-1-B/INTA-F2-192-2-1-1-1-B*9)F2-100-5-1-1	2.15667	1.93291	1.61686	1.66976	NA	NA	7.65212	8.0251	66.969	66.5627	0.716696	0.751158	3.48485	2.31671	0.488994	0.48741	1.00268	0.986081	235.634	242.462	115.877	118.643	64.8159	63.9726
(CKDHL0089/CKDHL0323)//([Ent320:92SEW2-77/[DMRESR-W]EarlySel-#I-2-4-B/CML386]-B-22-1-B-2-#-1-BB-1-B/INTA-F2-192-2-1-1-1-B*9)F2-100-6-2-1	CKDHL0089/CKDHL0323	([Ent320:92SEW2-77/[DMRESR-W]EarlySel-#I-2-4-B/CML386]-B-22-1-B-2-#-1-BB-1-B/INTA-F2-192-2-1-1-1-B*9)F2-100-6-2-1	2.16331	1.94484	1.61923	1.70233	NA	NA	7.90083	8.65677	66.5871	66.0819	0.719892	0.7557	3.71294	4.59275	0.483356	0.478083	1.00317	0.987271	234.715	240.827	114.979	117.041	64.5922	63.6315
(CKDHL0089/CKDHL0323)//([Ent320:92SEW2-77/[DMRESR-W]EarlySel-#I-2-4-B/CML386]-B-22-1-B-2-#-1-BB-1-B/INTA-F2-192-2-1-1-1-B*9)F2-100-7-6-1	CKDHL0089/CKDHL0323	([Ent320:92SEW2-77/[DMRESR-W]EarlySel-#I-2-4-B/CML386]-B-22-1-B-2-#-1-BB-1-B/INTA-F2-192-2-1-1-1-B*9)F2-100-7-6-1	2.16363	1.95503	1.61755	1.72209	NA	NA	8.04717	9.02844	67.3716	67.0834	0.503787	0.245307	3.91911	6.67469	0.483827	0.479135	1.00306	0.987326	239.549	249.124	117.44	121.201	64.9658	64.2316
(CKDHL0089/CKDHL0323)//([Ent320:92SEW2-77/[DMRESR-W]EarlySel-#I-2-4-B/CML386]-B-22-1-B-2-#-1-BB-1-B/INTA-F2-192-2-1-1-1-B*9)F2-100-8-2-1	CKDHL0089/CKDHL0323	([Ent320:92SEW2-77/[DMRESR-W]EarlySel-#I-2-4-B/CML386]-B-22-1-B-2-#-1-BB-1-B/INTA-F2-192-2-1-1-1-B*9)F2-100-8-2-1	2.15812	1.93546	1.59773	1.27915	NA	NA	7.75712	8.29177	66.2444	65.6624	0.849705	1.07364	3.63474	3.81394	0.486053	0.482144	1.00233	0.985458	242.805	254.79	118.773	123.357	64.3758	63.3631
(CKDHL0089/CKDHL0323)//([Ent320:92SEW2-77/[DMRESR-W]EarlySel-#I-2-4-B/CML386]-B-22-1-B-2-#-1-BB-1-B/INTA-F2-192-2-1-1-1-B*9)F2-100-9-4-1	CKDHL0089/CKDHL0323	([Ent320:92SEW2-77/[DMRESR-W]EarlySel-#I-2-4-B/CML386]-B-22-1-B-2-#-1-BB-1-B/INTA-F2-192-2-1-1-1-B*9)F2-100-9-4-1	2.16832	1.97325	1.59799	1.28931	NA	NA	7.76958	8.32344	67.2527	66.9438	0.573425	0.413072	4.23666	9.85796	0.466327	0.449564	1.00036	0.97079	243.281	255.528	115.006	116.951	64.1352	62.9026
(CKDHL0089/CKDHL0323)//([Ent320:92SEW2-77/[DMRESR-W]EarlySel-#I-2-4-B/CML386]-B-22-1-B-2-#-1-BB-1-B/INTA-F2-192-2-1-1-1-B*9)F2-132-5-1-1	CKDHL0089/CKDHL0323	([Ent320:92SEW2-77/[DMRESR-W]EarlySel-#I-2-4-B/CML386]-B-22-1-B-2-#-1-BB-1-B/INTA-F2-192-2-1-1-1-B*9)F2-132-5-1-1	2.16712	1.95301	1.62347	1.80721	NA	NA	7.93955	8.7551	65.4369	64.611	0.494493	0.231372	3.57478	3.22217	0.481259	0.474402	1.00599	1.00394	237.286	245.283	115.208	117.424	63.3692	61.6166
(CKDHL0089/CKDHL0323)//([Ent320:92SEW2-77/[DMRESR-W]EarlySel-#I-2-4-B/CML386]-B-22-1-B-2-#-1-BB-1-B/INTA-F2-192-2-1-1-1-B*9)F2-132-7-1-1	CKDHL0089/CKDHL0323	([Ent320:92SEW2-77/[DMRESR-W]EarlySel-#I-2-4-B/CML386]-B-22-1-B-2-#-1-BB-1-B/INTA-F2-192-2-1-1-1-B*9)F2-132-7-1-1	2.3493	2.45602	1.59213	1.13184	NA	NA	8.0813	9.1151	65.708	64.9629	0.995776	1.41291	3.54507	2.91608	0.466869	0.450747	0.999414	0.968777	239.17	248.464	112.585	112.926	64.1965	63.0192
(CKDHL0089/CKDHL0323)//([Ent320:92SEW2-77/[DMRESR-W]EarlySel-#I-2-4-B/CML386]-B-22-1-B-2-#-1-BB-1-B/INTA-F2-192-2-1-1-1-B*9)F2-15-2-1-1	CKDHL0089/CKDHL0323	([Ent320:92SEW2-77/[DMRESR-W]EarlySel-#I-2-4-B/CML386]-B-22-1-B-2-#-1-BB-1-B/INTA-F2-192-2-1-1-1-B*9)F2-15-2-1-1	2.16391	1.94655	1.62492	1.83667	NA	NA	7.65343	8.02844	66.5714	66.0514	0.720243	0.75535	3.89401	6.41323	0.482547	0.476721	1.00232	0.985246	233.204	238.291	113.538	114.683	64.7188	63.8362
(CKDHL0089/CKDHL0323)//([Ent320:92SEW2-77/[DMRESR-W]EarlySel-#I-2-4-B/CML386]-B-22-1-B-2-#-1-BB-1-B/INTA-F2-192-2-1-1-1-B*9)F2-150-3-1-1	CKDHL0089/CKDHL0323	([Ent320:92SEW2-77/[DMRESR-W]EarlySel-#I-2-4-B/CML386]-B-22-1-B-2-#-1-BB-1-B/INTA-F2-192-2-1-1-1-B*9)F2-150-3-1-1	2.16639	1.95947	1.61871	1.70938	NA	NA	7.89886	8.65177	65.4604	64.6411	0.359164	-0.0918847	3.88124	6.28538	0.461105	0.440904	1.00305	0.986737	241.532	252.617	112.042	112.141	63.2553	61.4268
(CKDHL0089/CKDHL0323)//([Ent320:92SEW2-77/[DMRESR-W]EarlySel-#I-2-4-B/CML386]-B-22-1-B-2-#-1-BB-1-B/INTA-F2-192-2-1-1-1-B*9)F2-157-3-3-1	CKDHL0089/CKDHL0323	([Ent320:92SEW2-77/[DMRESR-W]EarlySel-#I-2-4-B/CML386]-B-22-1-B-2-#-1-BB-1-B/INTA-F2-192-2-1-1-1-B*9)F2-157-3-3-1	2.34438	2.43338	1.59429	1.22707	NA	NA	7.99336	8.89177	66.6373	66.1196	0.645938	0.583712	3.65895	4.10147	0.479224	0.471116	0.997221	0.95318	246.016	260.29	119.121	124.035	64.5227	63.4815
(CKDHL0089/CKDHL0323)//([Ent320:92SEW2-77/[DMRESR-W]EarlySel-#I-2-4-B/CML386]-B-22-1-B-2-#-1-BB-1-B/INTA-F2-192-2-1-1-1-B*9)F2-157-6-1-1	CKDHL0089/CKDHL0323	([Ent320:92SEW2-77/[DMRESR-W]EarlySel-#I-2-4-B/CML386]-B-22-1-B-2-#-1-BB-1-B/INTA-F2-192-2-1-1-1-B*9)F2-157-6-1-1	2.35654	2.47367	1.59516	1.18585	NA	NA	7.94611	8.77177	65.7435	64.9945	0.501533	0.244979	3.77267	5.21963	0.485604	0.481806	1.00823	1.01937	248.611	264.804	121.453	128.051	63.6089	61.9689
(CKDHL0089/CKDHL0323)//([Ent320:92SEW2-77/[DMRESR-W]EarlySel-#I-2-4-B/CML386]-B-22-1-B-2-#-1-BB-1-B/INTA-F2-192-2-1-1-1-B*9)F2-157-7-1-1	CKDHL0089/CKDHL0323	([Ent320:92SEW2-77/[DMRESR-W]EarlySel-#I-2-4-B/CML386]-B-22-1-B-2-#-1-BB-1-B/INTA-F2-192-2-1-1-1-B*9)F2-157-7-1-1	2.1697	1.97806	1.59464	1.18852	NA	NA	8.0183	8.9551	66.2752	65.6684	0.640105	0.574709	4.12236	8.72541	0.471491	0.458214	1.00574	1.00323	247.613	263.141	117.259	121.02	64.1508	62.8588
(CKDHL0089/CKDHL0323)//([Ent320:92SEW2-77/[DMRESR-W]EarlySel-#I-2-4-B/CML386]-B-22-1-B-2-#-1-BB-1-B/INTA-F2-192-2-1-1-1-B*9)F2-212-1-1-1	CKDHL0089/CKDHL0323	([Ent320:92SEW2-77/[DMRESR-W]EarlySel-#I-2-4-B/CML386]-B-22-1-B-2-#-1-BB-1-B/INTA-F2-192-2-1-1-1-B*9)F2-212-1-1-1	2.16629	1.95321	1.6002	1.2998	NA	NA	7.7978	8.3951	64.5076	63.4345	0.98448	1.39826	3.61771	3.63524	0.449873	0.422084	1.00334	0.98731	242.353	253.979	110.093	108.703	62.9002	60.8968
(CKDHL0089/CKDHL0323)//([Ent320:92SEW2-77/[DMRESR-W]EarlySel-#I-2-4-B/CML386]-B-22-1-B-2-#-1-BB-1-B/INTA-F2-192-2-1-1-1-B*9)F2-212-9-1-1	CKDHL0089/CKDHL0323	([Ent320:92SEW2-77/[DMRESR-W]EarlySel-#I-2-4-B/CML386]-B-22-1-B-2-#-1-BB-1-B/INTA-F2-192-2-1-1-1-B*9)F2-212-9-1-1	2.16498	1.95771	1.61784	1.74673	NA	NA	7.90805	8.6751	65.6591	64.9292	0.647426	0.586355	3.89155	6.39079	0.488014	0.48594	1.00298	0.987168	230.257	233.102	113.429	114.344	63.9431	62.6093
(CKDHL0089/CKDHL0323)//([Ent320:92SEW2-77/[DMRESR-W]EarlySel-#I-2-4-B/CML386]-B-22-1-B-2-#-1-BB-1-B/INTA-F2-192-2-1-1-1-B*9)F2-235-2-1-1	CKDHL0089/CKDHL0323	([Ent320:92SEW2-77/[DMRESR-W]EarlySel-#I-2-4-B/CML386]-B-22-1-B-2-#-1-BB-1-B/INTA-F2-192-2-1-1-1-B*9)F2-235-2-1-1	2.16546	1.95344	1.59594	1.24775	NA	NA	7.85949	8.55177	65.8789	65.1897	0.787856	0.917289	3.64727	3.94267	0.468554	0.453474	0.994348	0.936138	238.325	246.98	111.812	111.594	64.2249	63.0327
(CKDHL0089/CKDHL0323)//([Ent320:92SEW2-77/[DMRESR-W]EarlySel-#I-2-4-B/CML386]-B-22-1-B-2-#-1-BB-1-B/INTA-F2-192-2-1-1-1-B*9)F2-235-3-1-1	CKDHL0089/CKDHL0323	([Ent320:92SEW2-77/[DMRESR-W]EarlySel-#I-2-4-B/CML386]-B-22-1-B-2-#-1-BB-1-B/INTA-F2-192-2-1-1-1-B*9)F2-235-3-1-1	2.16998	1.96356	1.64107	2.22939	NA	NA	7.92774	8.7251	66.1776	65.5703	0.642249	0.577832	3.35576	0.990242	0.47681	0.46689	1.0054	1.0027	238.079	246.687	114.534	116.279	64.1616	62.9368
(CKDHL0089/CKDHL0323)//([Ent320:92SEW2-77/[DMRESR-W]EarlySel-#I-2-4-B/CML386]-B-22-1-B-2-#-1-BB-1-B/INTA-F2-192-2-1-1-1-B*9)F2-236-2-1-1	CKDHL0089/CKDHL0323	([Ent320:92SEW2-77/[DMRESR-W]EarlySel-#I-2-4-B/CML386]-B-22-1-B-2-#-1-BB-1-B/INTA-F2-192-2-1-1-1-B*9)F2-236-2-1-1	2.16521	1.9652	1.5956	1.25529	NA	NA	7.71708	8.1901	65.8421	65.1428	0.850363	1.07439	3.74569	4.94459	0.470884	0.457188	0.999372	0.969067	245.167	258.721	116.421	119.26	64.374	63.3361
(CKDHL0089/CKDHL0323)//([Ent320:92SEW2-77/[DMRESR-W]EarlySel-#I-2-4-B/CML386]-B-22-1-B-2-#-1-BB-1-B/INTA-F2-192-2-1-1-1-B*9)F2-236-3-1-1	CKDHL0089/CKDHL0323	([Ent320:92SEW2-77/[DMRESR-W]EarlySel-#I-2-4-B/CML386]-B-22-1-B-2-#-1-BB-1-B/INTA-F2-192-2-1-1-1-B*9)F2-236-3-1-1	2.16459	1.95316	1.62115	1.78899	NA	NA	7.6554	8.03344	66.5003	65.984	1.41344	2.40775	3.46228	2.06593	0.477137	0.467808	0.999223	0.968463	234.7	240.74	112.924	113.484	65.7145	65.5116
(CKDHL0089/CKDHL0323)//([Ent320:92SEW2-77/[DMRESR-W]EarlySel-#I-2-4-B/CML386]-B-22-1-B-2-#-1-BB-1-B/INTA-F2-192-2-1-1-1-B*9)F2-236-6-1-1	CKDHL0089/CKDHL0323	([Ent320:92SEW2-77/[DMRESR-W]EarlySel-#I-2-4-B/CML386]-B-22-1-B-2-#-1-BB-1-B/INTA-F2-192-2-1-1-1-B*9)F2-236-6-1-1	2.17151	1.97831	1.62008	1.77117	NA	NA	7.6134	7.92677	66.7559	66.2956	0.640371	0.575948	3.80935	5.62388	0.485565	0.481797	1.0055	1.00368	235.496	242.142	114.912	116.825	64.6387	63.7301
(CKDHL0089/CKDHL0323)//([Ent320:92SEW2-77/[DMRESR-W]EarlySel-#I-2-4-B/CML386]-B-22-1-B-2-#-1-BB-1-B/INTA-F2-192-2-1-1-1-B*9)F2-30-4-2-1	CKDHL0089/CKDHL0323	([Ent320:92SEW2-77/[DMRESR-W]EarlySel-#I-2-4-B/CML386]-B-22-1-B-2-#-1-BB-1-B/INTA-F2-192-2-1-1-1-B*9)F2-30-4-2-1	2.16273	1.94331	1.60141	1.32482	NA	NA	7.83258	8.48344	64.6633	63.6298	0.719105	0.754355	3.64119	3.85714	0.466232	0.449286	1.00297	0.986552	239.922	249.816	112.762	113.251	63.0483	61.0565
(CKDHL0089/CKDHL0323)//([Ent320:92SEW2-77/[DMRESR-W]EarlySel-#I-2-4-B/CML386]-B-22-1-B-2-#-1-BB-1-B/INTA-F2-192-2-1-1-1-B*9)F2-7-2-1-1	CKDHL0089/CKDHL0323	([Ent320:92SEW2-77/[DMRESR-W]EarlySel-#I-2-4-B/CML386]-B-22-1-B-2-#-1-BB-1-B/INTA-F2-192-2-1-1-1-B*9)F2-7-2-1-1	2.7335	3.47118	1.6409	2.21308	NA	NA	7.61405	7.92844	66.6126	66.1416	1.06379	1.57641	3.42572	1.74574	0.486669	0.483539	1.00312	0.987422	243.121	255.263	118.858	123.527	64.8853	64.1896
(CKDHL0089/CKDHL0323)//([Ent320:92SEW2-77/[DMRESR-W]EarlySel-#I-2-4-B/CML386]-B-22-1-B-2-#-1-BB-1-B/INTA-F2-192-2-1-1-1-B*9)F2-88-4-2-1	CKDHL0089/CKDHL0323	([Ent320:92SEW2-77/[DMRESR-W]EarlySel-#I-2-4-B/CML386]-B-22-1-B-2-#-1-BB-1-B/INTA-F2-192-2-1-1-1-B*9)F2-88-4-2-1	2.16277	1.95678	1.59447	1.24347	NA	NA	7.37059	7.3101	68.5886	68.6658	0.7138	0.747939	3.70409	4.51861	0.468572	0.453393	0.996817	0.952303	239.392	248.798	114.191	115.544	66.1587	66.312
(CKDHL0089/CKDHL0323)//([Ent320:92SEW2-77/[DMRESR-W]EarlySel-#I-2-4-B/CML386]-B-22-1-B-2-#-1-BB-1-B/INTA-F2-192-2-1-1-1-B*9)F2-88-5-4-1	CKDHL0089/CKDHL0323	([Ent320:92SEW2-77/[DMRESR-W]EarlySel-#I-2-4-B/CML386]-B-22-1-B-2-#-1-BB-1-B/INTA-F2-192-2-1-1-1-B*9)F2-88-5-4-1	2.16328	1.94304	1.64565	2.30773	NA	NA	7.4349	7.47344	65.4566	64.6604	0.576839	0.419474	3.97049	7.21368	0.46249	0.443151	0.997319	0.953143	235.504	242.163	110.232	108.903	63.465	61.8333
(CKDHL0089/CKDHL0323)//([Ent320:92SEW2-77/[DMRESR-W]EarlySel-#I-2-4-B/CML386]-B-22-1-B-2-#-1-BB-1-B/INTA-F2-192-2-1-1-1-B*9)F2-95-5-1-1	CKDHL0089/CKDHL0323	([Ent320:92SEW2-77/[DMRESR-W]EarlySel-#I-2-4-B/CML386]-B-22-1-B-2-#-1-BB-1-B/INTA-F2-192-2-1-1-1-B*9)F2-95-5-1-1	2.16707	1.96852	1.6168	1.6804	NA	NA	7.42899	7.45844	66.5622	66.0373	0.715345	0.748506	3.55714	3.03003	0.486155	0.482792	1.0055	1.00259	232.423	236.905	113.842	115.168	64.4792	63.4136
(CKDHL0089/CKDHL0323)//(INTA-F2-192-2-1-1-1-B*7-3-B/MAS[MSR/312]-117-2-2-1-B*4-2-1-B)F2-146-2-2-1	CKDHL0089/CKDHL0323	(INTA-F2-192-2-1-1-1-B*7-3-B/MAS[MSR/312]-117-2-2-1-B*4-2-1-B)F2-146-2-2-1	2.49633	2.71073	1.60415	1.45395	NA	NA	7.2697	7.09138	70.9157	71.3061	0.74172	0.79402	3.32615	1.3905	0.484899	0.481297	0.984538	0.904055	225.122	224.496	109.807	108.544	67.656	68.4309
(CKDHL0089/CKDHL0323)//(INTA-F2-192-2-1-1-1-B*7-3-B/MAS[MSR/312]-117-2-2-1-B*4-2-1-B)F2-146-5-1-1	CKDHL0089/CKDHL0323	(INTA-F2-192-2-1-1-1-B*7-3-B/MAS[MSR/312]-117-2-2-1-B*4-2-1-B)F2-146-5-1-1	2.36941	2.45574	1.60129	1.39308	NA	NA	6.38255	5.22289	68.641	68.7045	1.20402	1.67864	3.49062	2.71108	0.482388	0.477449	0.987979	0.922525	216.239	210.644	105.782	102.2	67.3339	67.917
(CKDHL0089/CKDHL0323)//(INTA-F2-192-2-1-1-1-B*7-3-B/MAS[MSR/312]-117-2-2-1-B*4-2-1-B)F2-146-6-1-1	CKDHL0089/CKDHL0323	(INTA-F2-192-2-1-1-1-B*7-3-B/MAS[MSR/312]-117-2-2-1-B*4-2-1-B)F2-146-6-1-1	2.37412	2.46216	1.59468	1.25963	NA	NA	6.87543	6.26357	66.1283	65.8367	0.572294	0.473844	3.61286	3.58552	0.456236	0.436065	0.996606	0.960953	224.379	223.406	103.277	98.2637	64.6568	64.0329
(CKDHL0089/CKDHL0323)//(INTA-F2-192-2-1-1-1-B*7-3-B/MAS[MSR/312]-117-2-2-1-B*4-2-1-B)F2-164-1-1-1	CKDHL0089/CKDHL0323	(INTA-F2-192-2-1-1-1-B*7-3-B/MAS[MSR/312]-117-2-2-1-B*4-2-1-B)F2-164-1-1-1	2.12271	1.93845	1.59265	1.2512	NA	NA	6.87417	6.26045	67.7788	67.7155	1.04421	1.37452	3.6627	4.00943	0.474659	0.465211	0.990419	0.932295	221.757	219.256	105.756	102.17	66.6808	66.9532
(CKDHL0089/CKDHL0323)//(INTA-F2-192-2-1-1-1-B*7-3-B/MAS[MSR/312]-117-2-2-1-B*4-2-1-B)F2-164-2-7-1	CKDHL0089/CKDHL0323	(INTA-F2-192-2-1-1-1-B*7-3-B/MAS[MSR/312]-117-2-2-1-B*4-2-1-B)F2-164-2-7-1	2.3122	2.33734	1.59085	1.23234	NA	NA	6.87074	6.25431	68.003	67.9896	1.17746	1.64014	3.34114	1.53254	0.486909	0.484393	0.987836	0.922166	225.368	224.881	110.414	109.483	66.6197	66.9321
(CKDHL0089/CKDHL0323)//(INTA-F2-192-2-1-1-1-B*7-3-B/MAS[MSR/312]-117-2-2-1-B*4-2-1-B)F2-164-5-2-1	CKDHL0089/CKDHL0323	(INTA-F2-192-2-1-1-1-B*7-3-B/MAS[MSR/312]-117-2-2-1-B*4-2-1-B)F2-164-5-2-1	2.25185	2.20557	1.59096	1.19869	NA	NA	6.81701	6.14148	68.093	68.0864	1.34794	1.96154	3.42784	2.15216	0.466556	0.452373	0.98763	0.920407	227.426	228.137	107.344	104.717	67.2216	67.7594
(CKDHL0089/CKDHL0323)//(INTA-F2-192-2-1-1-1-B*7-3-B/MAS[MSR/312]-117-2-2-1-B*4-2-1-B)F2-166-4-1-1	CKDHL0089/CKDHL0323	(INTA-F2-192-2-1-1-1-B*7-3-B/MAS[MSR/312]-117-2-2-1-B*4-2-1-B)F2-166-4-1-1	2.37252	2.45282	1.59671	1.30761	NA	NA	6.92175	6.36043	70.1398	70.4308	0.614455	0.554417	3.46492	2.47066	0.493136	0.49423	1.00724	1.00937	219.784	216.207	108.982	107.283	67.4765	68.1686
(CKDHL0089/CKDHL0323)//(INTA-F2-192-2-1-1-1-B*7-3-B/MAS[MSR/312]-117-2-2-1-B*4-2-1-B)F2-180-1-2-1	CKDHL0089/CKDHL0323	(INTA-F2-192-2-1-1-1-B*7-3-B/MAS[MSR/312]-117-2-2-1-B*4-2-1-B)F2-180-1-2-1	2.13401	1.96323	1.63539	1.99206	NA	NA	6.76057	6.01897	67.8481	67.8176	0.799522	0.917812	3.69181	4.20148	0.490751	0.490147	1.00076	0.980109	233.923	238.179	115.522	117.41	66.5138	66.813
(CKDHL0089/CKDHL0323)//(INTA-F2-192-2-1-1-1-B*7-3-B/MAS[MSR/312]-117-2-2-1-B*4-2-1-B)F2-181-1-1-1	CKDHL0089/CKDHL0323	(INTA-F2-192-2-1-1-1-B*7-3-B/MAS[MSR/312]-117-2-2-1-B*4-2-1-B)F2-181-1-1-1	2.43658	2.59731	1.59107	1.22421	NA	NA	7.15983	6.85288	67.8522	67.7996	1.57588	2.46372	3.59495	3.46326	0.481592	0.475945	0.984097	0.902491	219.144	215.198	106.453	103.215	66.8475	67.2229
(CKDHL0089/CKDHL0323)//(INTA-F2-192-2-1-1-1-B*7-3-B/MAS[MSR/312]-117-2-2-1-B*4-2-1-B)F2-181-5-1-1	CKDHL0089/CKDHL0323	(INTA-F2-192-2-1-1-1-B*7-3-B/MAS[MSR/312]-117-2-2-1-B*4-2-1-B)F2-181-5-1-1	2.13847	1.97863	1.59012	1.24384	NA	NA	6.76534	6.02648	70.0887	70.3458	0.982636	1.26318	3.4878	2.67207	0.481286	0.47551	0.989895	0.931694	229.055	230.611	111.045	110.46	67.8674	68.7088
(CKDHL0089/CKDHL0323)//(INTA-F2-192-2-1-1-1-B*7-3-B/MAS[MSR/312]-117-2-2-1-B*4-2-1-B)F2-181-7-1-1	CKDHL0089/CKDHL0323	(INTA-F2-192-2-1-1-1-B*7-3-B/MAS[MSR/312]-117-2-2-1-B*4-2-1-B)F2-181-7-1-1	2.30386	2.31912	1.60358	1.46015	NA	NA	7.53921	7.69355	70.302	70.5947	0.632178	0.575635	3.37628	1.78401	0.4907	0.490219	0.976623	0.870517	217.097	211.982	107.198	104.395	66.8345	67.1849
(CKDHL0089/CKDHL0323)//(INTA-F2-192-2-1-1-1-B*7-3-B/MAS[MSR/312]-117-2-2-1-B*4-2-1-B)F2-197-2-2-1	CKDHL0089/CKDHL0323	(INTA-F2-192-2-1-1-1-B*7-3-B/MAS[MSR/312]-117-2-2-1-B*4-2-1-B)F2-197-2-2-1	2.24781	2.20318	1.58546	1.12913	NA	NA	6.64758	5.78289	67.6821	67.597	0.985587	1.26231	3.60315	3.53894	0.459353	0.441223	0.985655	0.911186	228.414	229.634	105.676	102.072	66.3314	66.4051
(CKDHL0089/CKDHL0323)//(INTA-F2-192-2-1-1-1-B*7-3-B/MAS[MSR/312]-117-2-2-1-B*4-2-1-B)F2-197-3-2-1	CKDHL0089/CKDHL0323	(INTA-F2-192-2-1-1-1-B*7-3-B/MAS[MSR/312]-117-2-2-1-B*4-2-1-B)F2-197-3-2-1	2.25102	2.21193	1.60088	1.42223	NA	NA	6.69954	5.8919	67.9606	67.9215	0.692078	0.69951	3.58408	3.37684	0.499515	0.504288	1.00494	0.999512	229.923	231.975	116.134	118.552	66.1574	66.1756
(CKDHL0089/CKDHL0323)//(INTA-F2-192-2-1-1-1-B*7-3-B/MAS[MSR/312]-117-2-2-1-B*4-2-1-B)F2-197-4-2-1	CKDHL0089/CKDHL0323	(INTA-F2-192-2-1-1-1-B*7-3-B/MAS[MSR/312]-117-2-2-1-B*4-2-1-B)F2-197-4-2-1	2.12593	1.9442	1.60635	1.48247	NA	NA	6.77315	6.04812	67.2689	67.13	0.686139	0.686838	3.52251	2.94289	0.459059	0.440762	0.990228	0.932425	227.822	228.675	106.058	102.589	65.7925	65.6802
(CKDHL0089/CKDHL0323)//(INTA-F2-192-2-1-1-1-B*7-3-B/MAS[MSR/312]-117-2-2-1-B*4-2-1-B)F2-197-5-1-1	CKDHL0089/CKDHL0323	(INTA-F2-192-2-1-1-1-B*7-3-B/MAS[MSR/312]-117-2-2-1-B*4-2-1-B)F2-197-5-1-1	2.01314	1.72083	1.58724	1.15577	NA	NA	7.07042	6.6782	68.523	68.5782	0.95387	1.19905	3.73579	4.55671	0.471285	0.459916	0.99672	0.961581	219.18	215.228	104.326	99.8944	66.7084	67.0089
(CKDHL0089/CKDHL0323)//(INTA-F2-192-2-1-1-1-B*7-3-B/MAS[MSR/312]-117-2-2-1-B*4-2-1-B)F2-4-3-1-1	CKDHL0089/CKDHL0323	(INTA-F2-192-2-1-1-1-B*7-3-B/MAS[MSR/312]-117-2-2-1-B*4-2-1-B)F2-4-3-1-1	2.42683	2.57537	1.60041	1.39361	NA	NA	6.84154	6.18743	71.0623	71.4732	0.487466	0.300793	3.40338	2.01781	0.519559	0.535873	1.00232	0.989182	216.102	210.354	112.831	113.229	67.9321	68.8336
(CKDHL0089/CKDHL0323)//(INTA-F2-192-2-1-1-1-B*7-3-B/MAS[MSR/312]-117-2-2-1-B*4-2-1-B)F2-56-3-1-1	CKDHL0089/CKDHL0323	(INTA-F2-192-2-1-1-1-B*7-3-B/MAS[MSR/312]-117-2-2-1-B*4-2-1-B)F2-56-3-1-1	2.1313	1.95083	1.59035	1.20102	NA	NA	7.00587	6.53929	68.1833	68.1928	1.00123	1.29289	3.46109	2.44197	0.470667	0.458988	0.985587	0.912184	224.882	224.145	106.509	103.361	66.6973	67.0086
(CKDHL0089/CKDHL0323)//(INTA-F2-192-2-1-1-1-B*7-3-B/MAS[MSR/312]-117-2-2-1-B*4-2-1-B)F2-56-5-1-1	CKDHL0089/CKDHL0323	(INTA-F2-192-2-1-1-1-B*7-3-B/MAS[MSR/312]-117-2-2-1-B*4-2-1-B)F2-56-5-1-1	2.18256	2.06604	1.58944	1.20329	NA	NA	6.87623	6.26573	67.696	67.6223	1.00548	1.29936	3.529	2.954	0.47392	0.464114	0.987589	0.921864	229.465	231.231	109.875	108.587	66.5945	66.8601
(CKDHL0089/CKDHL0323)//(INTA-F2-192-2-1-1-1-B*7-3-B/MAS[MSR/312]-117-2-2-1-B*4-2-1-B)F2-56-6-2-1	CKDHL0089/CKDHL0323	(INTA-F2-192-2-1-1-1-B*7-3-B/MAS[MSR/312]-117-2-2-1-B*4-2-1-B)F2-56-6-2-1	2.25205	2.21375	1.58922	1.19962	NA	NA	6.59678	5.67675	67.448	67.3368	1.77119	2.77102	3.31197	1.33089	0.464434	0.449156	0.979956	0.883444	222.011	219.662	104.08	99.5274	67.2627	67.7932
(CKDHL0089/CKDHL0323)//(INTA-F2-192-2-1-1-1-B*7-3-B/MAS[MSR/312]-117-2-2-1-B*4-2-1-B)F2-60-1-1-1	CKDHL0089/CKDHL0323	(INTA-F2-192-2-1-1-1-B*7-3-B/MAS[MSR/312]-117-2-2-1-B*4-2-1-B)F2-60-1-1-1	2.25087	2.20454	1.59486	1.26048	NA	NA	6.91166	6.339	69.212	69.387	1.31647	1.89612	3.34635	1.55049	0.482661	0.477478	0.9908	0.932658	227.828	228.791	110.942	110.392	67.7673	68.5874
(CKDHL0089/CKDHL0323)//(INTA-F2-192-2-1-1-1-B*9/[Ent320:92SEW2-77/[DMRESR-W]EarlySel-#I-2-4-B/CML386]-B-11-3-B-2-#-B*4)F2-144-2-2-1	CKDHL0089/CKDHL0323	(INTA-F2-192-2-1-1-1-B*9/[Ent320:92SEW2-77/[DMRESR-W]EarlySel-#I-2-4-B/CML386]-B-11-3-B-2-#-B*4)F2-144-2-2-1	2.13644	1.99318	1.59415	1.4791	1.75943	1.70062	7.72761	8.1255	68.0288	68.0132	0.473706	0.225122	3.31109	0.615519	0.50946	0.520948	1.00798	1.02055	236.14	242.184	121.003	126.432	65.4549	65.1385
(CKDHL0089/CKDHL0323)//(INTA-F2-192-2-1-1-1-B*9/[Ent320:92SEW2-77/[DMRESR-W]EarlySel-#I-2-4-B/CML386]-B-11-3-B-2-#-B*4)F2-144-3-1-1	CKDHL0089/CKDHL0323	(INTA-F2-192-2-1-1-1-B*9/[Ent320:92SEW2-77/[DMRESR-W]EarlySel-#I-2-4-B/CML386]-B-11-3-B-2-#-B*4)F2-144-3-1-1	2.24237	2.19645	1.63808	1.91806	1.71445	1.59228	7.70341	8.0682	68.6522	68.7363	0.471468	0.214577	3.42849	1.77962	0.513841	0.528061	1.00429	1.00212	237.577	244.528	122.384	128.724	65.4802	65.202
(CKDHL0089/CKDHL0323)//(INTA-F2-192-2-1-1-1-B*9/[Ent320:92SEW2-77/[DMRESR-W]EarlySel-#I-2-4-B/CML386]-B-11-3-B-2-#-B*4)F2-144-6-3-1	CKDHL0089/CKDHL0323	(INTA-F2-192-2-1-1-1-B*9/[Ent320:92SEW2-77/[DMRESR-W]EarlySel-#I-2-4-B/CML386]-B-11-3-B-2-#-B*4)F2-144-6-3-1	2.1293	1.96761	1.58192	1.35351	1.76562	1.73254	7.3142	7.16989	67.4244	67.3225	0.826317	0.967614	3.46406	2.13697	0.494026	0.495957	1.0021	0.986492	235.349	240.926	116.832	119.666	64.9601	64.4085
(CKDHL0089/CKDHL0323)//(INTA-F2-192-2-1-1-1-B*9/[Ent320:92SEW2-77/[DMRESR-W]EarlySel-#I-2-4-B/CML386]-B-11-3-B-2-#-B*4)F2-145-4-3-1	CKDHL0089/CKDHL0323	(INTA-F2-192-2-1-1-1-B*9/[Ent320:92SEW2-77/[DMRESR-W]EarlySel-#I-2-4-B/CML386]-B-11-3-B-2-#-B*4)F2-145-4-3-1	2.48859	2.71514	1.6224	1.77983	1.71362	1.58554	7.4497	7.48363	67.0746	66.8865	0.297351	-0.145534	3.70648	4.57673	0.493099	0.494527	0.998984	0.969033	236.563	242.885	116.632	119.363	64.5105	63.6332
(CKDHL0089/CKDHL0323)//(INTA-F2-192-2-1-1-1-B*9/[Ent320:92SEW2-77/[DMRESR-W]EarlySel-#I-2-4-B/CML386]-B-11-3-B-2-#-B*4)F2-146-3-4-1	CKDHL0089/CKDHL0323	(INTA-F2-192-2-1-1-1-B*9/[Ent320:92SEW2-77/[DMRESR-W]EarlySel-#I-2-4-B/CML386]-B-11-3-B-2-#-B*4)F2-146-3-4-1	2.24466	2.20759	1.58152	1.34454	2.06614	2.60949	7.51274	7.62604	67.4053	67.2723	0.46222	0.204883	3.9313	6.80764	0.471559	0.459813	1.00507	1.00348	226.735	226.91	107.687	104.808	64.8706	64.1781
(CKDHL0089/CKDHL0323)//(INTA-F2-192-2-1-1-1-B*9/[Ent320:92SEW2-77/[DMRESR-W]EarlySel-#I-2-4-B/CML386]-B-11-3-B-2-#-B*4)F2-153-1-5-1	CKDHL0089/CKDHL0323	(INTA-F2-192-2-1-1-1-B*9/[Ent320:92SEW2-77/[DMRESR-W]EarlySel-#I-2-4-B/CML386]-B-11-3-B-2-#-B*4)F2-153-1-5-1	2.48218	2.7016	1.5834	1.36968	1.99879	2.42999	7.7436	8.15753	68.7009	68.764	0.414874	0.103906	3.66294	4.17899	0.49192	0.492732	0.999433	0.969627	232.307	235.954	114.959	116.623	64.9961	64.366
(CKDHL0089/CKDHL0323)//(INTA-F2-192-2-1-1-1-B*9/[Ent320:92SEW2-77/[DMRESR-W]EarlySel-#I-2-4-B/CML386]-B-11-3-B-2-#-B*4)F2-153-5-5-1	CKDHL0089/CKDHL0323	(INTA-F2-192-2-1-1-1-B*9/[Ent320:92SEW2-77/[DMRESR-W]EarlySel-#I-2-4-B/CML386]-B-11-3-B-2-#-B*4)F2-153-5-5-1	2.4907	2.72225	1.58571	1.40139	2.10012	2.67034	7.59886	7.82761	68.4593	68.4908	0.448953	0.186962	3.40366	1.51278	0.492992	0.494465	1.0046	1.00271	233.745	238.318	115.554	117.647	65.1489	64.6544
(CKDHL0089/CKDHL0323)//(INTA-F2-192-2-1-1-1-B*9/[Ent320:92SEW2-77/[DMRESR-W]EarlySel-#I-2-4-B/CML386]-B-11-3-B-2-#-B*4)F2-159-2-3-1	CKDHL0089/CKDHL0323	(INTA-F2-192-2-1-1-1-B*9/[Ent320:92SEW2-77/[DMRESR-W]EarlySel-#I-2-4-B/CML386]-B-11-3-B-2-#-B*4)F2-159-2-3-1	2.60975	2.96052	1.57439	1.27942	1.68499	1.54545	7.61481	7.86022	68.0344	68.0107	0.218338	-0.302904	3.61837	3.66822	0.510611	0.522961	1.00169	0.985736	238.102	245.41	122.059	128.24	64.703	63.9464
(CKDHL0089/CKDHL0323)//(INTA-F2-192-2-1-1-1-B*9/[Ent320:92SEW2-77/[DMRESR-W]EarlySel-#I-2-4-B/CML386]-B-11-3-B-2-#-B*4)F2-159-6-3-1	CKDHL0089/CKDHL0323	(INTA-F2-192-2-1-1-1-B*9/[Ent320:92SEW2-77/[DMRESR-W]EarlySel-#I-2-4-B/CML386]-B-11-3-B-2-#-B*4)F2-159-6-3-1	2.24035	2.19354	1.63146	1.89622	1.91339	2.15409	7.37465	7.30734	66.9972	66.8076	0.389884	0.0514274	4.46169	12.1705	0.489188	0.488221	0.993923	0.936595	233.927	238.597	115.332	117.207	64.2774	63.303
(CKDHL0089/CKDHL0323)//(INTA-F2-192-2-1-1-1-B*9/[Ent320:92SEW2-77/[DMRESR-W]EarlySel-#I-2-4-B/CML386]-B-11-3-B-2-#-B*4)F2-162-6-1-1	CKDHL0089/CKDHL0323	(INTA-F2-192-2-1-1-1-B*9/[Ent320:92SEW2-77/[DMRESR-W]EarlySel-#I-2-4-B/CML386]-B-11-3-B-2-#-B*4)F2-162-6-1-1	2.48839	2.7208	1.57442	1.27081	2.05405	2.56414	7.64847	7.93774	67.4932	67.3572	0.34384	-0.0396793	3.9585	7.08629	0.492824	0.494135	1.00498	1.00315	229.894	232.036	114.111	115.258	64.5987	63.7134
(CKDHL0089/CKDHL0323)//(INTA-F2-192-2-1-1-1-B*9/[Ent320:92SEW2-77/[DMRESR-W]EarlySel-#I-2-4-B/CML386]-B-11-3-B-2-#-B*4)F2-165-5-5-1	CKDHL0089/CKDHL0323	(INTA-F2-192-2-1-1-1-B*9/[Ent320:92SEW2-77/[DMRESR-W]EarlySel-#I-2-4-B/CML386]-B-11-3-B-2-#-B*4)F2-165-5-5-1	2.37322	2.48256	1.65607	2.13282	2.28659	3.20226	7.43977	7.46259	67.5447	67.4485	0.146984	-0.45014	3.61877	3.69776	0.492493	0.493541	1.00438	1.00201	238.911	246.738	118.37	122.179	64.1847	63.1526
(CKDHL0089/CKDHL0323)//(INTA-F2-192-2-1-1-1-B*9/[Ent320:92SEW2-77/[DMRESR-W]EarlySel-#I-2-4-B/CML386]-B-11-3-B-2-#-B*4)F2-165-7-3-1	CKDHL0089/CKDHL0323	(INTA-F2-192-2-1-1-1-B*9/[Ent320:92SEW2-77/[DMRESR-W]EarlySel-#I-2-4-B/CML386]-B-11-3-B-2-#-B*4)F2-165-7-3-1	2.25349	2.22996	1.61805	1.74198	2.22897	3.04575	7.68028	8.01573	68.4849	68.5146	0.3928	0.0620962	3.46206	2.07278	0.500968	0.507316	1.01098	1.03759	242.609	252.787	121.769	127.777	65.0441	64.4635
(CKDHL0089/CKDHL0323)//(INTA-F2-192-2-1-1-1-B*9/[Ent320:92SEW2-77/[DMRESR-W]EarlySel-#I-2-4-B/CML386]-B-11-3-B-2-#-B*4)F2-170-8-3-1	CKDHL0089/CKDHL0323	(INTA-F2-192-2-1-1-1-B*9/[Ent320:92SEW2-77/[DMRESR-W]EarlySel-#I-2-4-B/CML386]-B-11-3-B-2-#-B*4)F2-170-8-3-1	2.48503	2.70529	1.63536	1.91078	2.12821	2.73235	7.52029	7.64413	67.6734	67.5588	0.343022	-0.0479424	3.84651	6.00651	0.491195	0.49141	1.00198	0.985703	224.437	223.148	111.301	110.656	64.7373	63.9351
(CKDHL0089/CKDHL0323)//(ZEWAc1F2-151-6-1-B-1-BBB-1-B/ZEWAc1F2-300-2-2-B-1-B*4-1-B)F2-149-4-1-1	CKDHL0089/CKDHL0323	(ZEWAc1F2-151-6-1-B-1-BBB-1-B/ZEWAc1F2-300-2-2-B-1-B*4-1-B)F2-149-4-1-1	2.66579	3.01017	1.69973	2.39967	1.61564	1.47224	7.68067	7.98625	65.6411	65.178	0.411653	0.123781	3.50835	2.79632	0.475146	0.467129	1.01638	1.06221	220.219	216.453	105.668	102.029	63.8939	62.8382
(CKDHL0089/CKDHL0323)//(ZEWAc1F2-151-6-1-B-1-BBB-1-B/ZEWAc1F2-300-2-2-B-1-B*4-1-B)F2-149-5-1-1	CKDHL0089/CKDHL0323	(ZEWAc1F2-151-6-1-B-1-BBB-1-B/ZEWAc1F2-300-2-2-B-1-B*4-1-B)F2-149-5-1-1	2.38765	2.50096	1.60478	1.6337	1.76978	1.77848	7.35349	7.28125	64.3062	63.5834	1.02189	1.36574	3.59568	3.48165	0.463449	0.449666	0.997564	0.973613	216.315	210.42	101.974	96.3978	63.4504	62.1461
(CKDHL0089/CKDHL0323)//(ZEWAc1F2-151-6-1-B-1-BBB-1-B/ZEWAc1F2-300-2-2-B-1-B*4-1-B)F2-149-6-1-1	CKDHL0089/CKDHL0323	(ZEWAc1F2-151-6-1-B-1-BBB-1-B/ZEWAc1F2-300-2-2-B-1-B*4-1-B)F2-149-6-1-1	2.25408	2.25577	1.63602	1.85448	1.83845	1.90705	7.62556	7.8675	65.8625	65.4221	0.907435	1.13065	3.42048	2.08785	0.476082	0.46867	1.01902	1.07475	222.822	220.422	107.38	104.611	64.5068	63.731
(CKDHL0089/CKDHL0323)//(ZEWAc1F2-151-6-1-B-1-BBB-1-B/ZEWAc1F2-300-2-2-B-1-B*4-1-B)F2-155-2-1-1	CKDHL0089/CKDHL0323	(ZEWAc1F2-151-6-1-B-1-BBB-1-B/ZEWAc1F2-300-2-2-B-1-B*4-1-B)F2-155-2-1-1	2.66081	2.99495	1.6534	2.01992	1.61753	1.4863	7.34305	7.25875	63.112	62.1429	0.47572	0.255252	3.75706	4.73924	0.490067	0.489453	1.01686	1.06265	209.118	199.307	103.318	98.3776	62.4148	60.5489
(CKDHL0089/CKDHL0323)//(ZEWAc1F2-151-6-1-B-1-BBB-1-B/ZEWAc1F2-300-2-2-B-1-B*4-1-B)F2-155-4-1-1	CKDHL0089/CKDHL0323	(ZEWAc1F2-151-6-1-B-1-BBB-1-B/ZEWAc1F2-300-2-2-B-1-B*4-1-B)F2-155-4-1-1	2.37945	2.48411	1.70168	2.40667	1.59508	1.44546	7.0878	6.70875	63.4788	62.5908	0.787935	0.884824	3.51052	2.84257	0.481253	0.476331	1.0192	1.07471	212.185	204.018	103.231	98.2575	63.2425	61.7693
(CKDHL0089/CKDHL0323)//(ZEWAc1F2-151-6-1-B-1-BBB-1-B/ZEWAc1F2-300-2-2-B-1-B*4-1-B)F2-3-4-2-1	CKDHL0089/CKDHL0323	(ZEWAc1F2-151-6-1-B-1-BBB-1-B/ZEWAc1F2-300-2-2-B-1-B*4-1-B)F2-3-4-2-1	2.52975	2.76166	1.61442	1.68676	1.63421	1.50957	7.81119	8.2675	64.8178	64.1634	0.715893	0.748239	3.57223	3.29463	0.489536	0.488918	1.00375	1.00035	219.136	214.779	108.048	105.701	63.756	62.5534
(CKDHL0089/CKDHL0323)//(ZEWAc1F2-151-6-1-B-1-BBB-1-B/ZEWAc1F2-300-2-2-B-1-B*4-1-B)F2-30-3-1-1	CKDHL0089/CKDHL0323	(ZEWAc1F2-151-6-1-B-1-BBB-1-B/ZEWAc1F2-300-2-2-B-1-B*4-1-B)F2-30-3-1-1	2.24728	2.23973	1.58886	1.48765	1.61196	1.49189	7.54667	7.6975	64.3596	63.6586	0.913099	1.13698	3.78804	4.98496	0.480306	0.474802	1.01416	1.05005	217.108	211.58	104.903	100.767	63.4429	62.1815
(CKDHL0089/CKDHL0323)//(ZEWAc1F2-151-6-1-B-1-BBB-1-B/ZEWAc1F2-300-2-2-B-1-B*4-1-B)F2-58-2-1-1	CKDHL0089/CKDHL0323	(ZEWAc1F2-151-6-1-B-1-BBB-1-B/ZEWAc1F2-300-2-2-B-1-B*4-1-B)F2-58-2-1-1	2.66012	3.00553	1.5755	1.41596	1.45664	1.17444	7.80539	8.255	64.7809	64.1417	0.787154	0.88299	3.64829	3.88688	0.465068	0.452025	0.997467	0.973492	215.954	209.774	101.335	95.3066	63.6697	62.4501
(CKDHL0089/CKDHL0323)//(ZEWAc1F2-151-6-1-B-1-BBB-1-B/ZEWAc1F2-300-2-2-B-1-B*4-1-B)F2-67-4-7-1	CKDHL0089/CKDHL0323	(ZEWAc1F2-151-6-1-B-1-BBB-1-B/ZEWAc1F2-300-2-2-B-1-B*4-1-B)F2-67-4-7-1	2.5284	2.75466	1.6386	1.92135	1.89262	2.00003	7.49794	7.5925	65.1514	64.5557	0.721763	0.754433	3.39859	1.94913	0.489599	0.48877	1.01425	1.05016	213.935	206.738	105.423	101.613	64.0503	62.9665
(CKDHL0089/CKDHL0323)//(ZEWAc1F2-219-4-3-B-1-B*4-3-B/ZEWAc1F2-80-1-1-B-1-B*4-1-B)F2-104-5-4-1	CKDHL0089/CKDHL0323	(ZEWAc1F2-219-4-3-B-1-B*4-3-B/ZEWAc1F2-80-1-1-B-1-B*4-1-B)F2-104-5-4-1	2.24809	2.23918	1.63031	1.88123	1.94411	2.36933	7.13659	6.70081	65.8204	64.8814	0.333479	-0.162056	3.53824	2.83249	0.497947	0.502654	1.00178	0.989834	215.518	206.924	108.064	104.779	63.5374	61.8794
(CKDHL0089/CKDHL0323)//(ZEWAc1F2-219-4-3-B-1-B*4-3-B/ZEWAc1F2-80-1-1-B-1-B*4-1-B)F2-104-7-2-1	CKDHL0089/CKDHL0323	(ZEWAc1F2-219-4-3-B-1-B*4-3-B/ZEWAc1F2-80-1-1-B-1-B*4-1-B)F2-104-7-2-1	2.38463	2.48704	1.63331	1.91028	1.73968	1.81919	6.79206	5.82581	65.59	64.6148	0.752107	0.836182	3.69008	4.43305	0.478904	0.470793	1.00436	1.00607	216.687	208.989	104.611	98.9649	63.8566	62.5121
(CKDHL0089/CKDHL0323)//(ZEWAc1F2-219-4-3-B-1-B*4-3-B/ZEWAc1F2-80-1-1-B-1-B*4-1-B)F2-104-8-1-1	CKDHL0089/CKDHL0323	(ZEWAc1F2-219-4-3-B-1-B*4-3-B/ZEWAc1F2-80-1-1-B-1-B*4-1-B)F2-104-8-1-1	2.11695	1.99973	1.63232	1.89559	1.92398	2.3317	6.81175	5.87581	65.7594	64.7918	0.393465	-0.0085909	3.88148	6.30784	0.491675	0.492304	1.00481	1.00676	208.869	195.468	103.505	97.0732	63.5259	61.8621
(CKDHL0089/CKDHL0323)//(ZEWAc1F2-219-4-3-B-1-B*4-3-B/ZEWAc1F2-80-1-1-B-1-B*4-1-B)F2-111-1-1-1	CKDHL0089/CKDHL0323	(ZEWAc1F2-219-4-3-B-1-B*4-3-B/ZEWAc1F2-80-1-1-B-1-B*4-1-B)F2-111-1-1-1	2.39327	2.5041	1.65716	2.17993	1.58268	1.39186	7.38268	7.32581	66.3834	65.7049	0.874549	1.14477	3.53251	2.77581	0.503572	0.511892	0.999745	0.974514	219.039	213.056	111.5	110.651	64.6251	63.812
(CKDHL0089/CKDHL0323)//(ZEWAc1F2-219-4-3-B-1-B*4-3-B/ZEWAc1F2-80-1-1-B-1-B*4-1-B)F2-111-5-4-1	CKDHL0089/CKDHL0323	(ZEWAc1F2-219-4-3-B-1-B*4-3-B/ZEWAc1F2-80-1-1-B-1-B*4-1-B)F2-111-5-4-1	2.1194	2.00321	1.63413	1.91549	1.56763	1.33502	7.58743	7.84581	66.7047	66.11	0.751938	0.834024	3.45415	1.981	0.52311	0.544704	1.00196	0.99006	223.833	221.304	118.287	122.183	64.8118	64.0269
(CKDHL0089/CKDHL0323)//(ZEWAc1F2-219-4-3-B-1-B*4-3-B/ZEWAc1F2-80-1-1-B-1-B*4-1-B)F2-111-6-1-1	CKDHL0089/CKDHL0323	(ZEWAc1F2-219-4-3-B-1-B*4-3-B/ZEWAc1F2-80-1-1-B-1-B*4-1-B)F2-111-6-1-1	2.38479	2.48742	1.63014	1.86845	1.7694	1.88852	7.50671	7.64081	66.4563	65.7679	0.89685	1.17558	3.40995	1.55317	0.509224	0.521484	1.00166	0.989541	217.45	210.28	111.771	111.122	64.8447	64.0827
(CKDHL0089/CKDHL0323)//(ZEWAc1F2-219-4-3-B-1-B*4-3-B/ZEWAc1F2-80-1-1-B-1-B*4-1-B)F2-124-6-4-1	CKDHL0089/CKDHL0323	(ZEWAc1F2-219-4-3-B-1-B*4-3-B/ZEWAc1F2-80-1-1-B-1-B*4-1-B)F2-124-6-4-1	2.38798	2.49905	1.6332	1.91466	1.96678	2.46361	7.39712	7.36248	71.1774	72.2487	-0.028151	-1.00874	3.29406	0.386194	0.510168	0.523194	1.01028	1.04003	232.881	236.883	120.4	125.801	67.3701	68.2884
(CKDHL0089/CKDHL0323)//(ZEWAc1F2-219-4-3-B-1-B*4-3-B/ZEWAc1F2-80-1-1-B-1-B*4-1-B)F2-125-7-1-1	CKDHL0089/CKDHL0323	(ZEWAc1F2-219-4-3-B-1-B*4-3-B/ZEWAc1F2-80-1-1-B-1-B*4-1-B)F2-125-7-1-1	2.94271	3.52077	1.63496	1.9229	1.96634	2.41375	7.04275	6.46248	68.1306	68.0629	0.468602	0.171228	3.53047	2.7486	0.508827	0.520927	1.00508	1.00749	223.734	221.103	115.177	116.894	65.5903	65.3432
(CKDHL0089/CKDHL0323)//(ZEWAc1F2-219-4-3-B-1-B*4-3-B/ZEWAc1F2-80-1-1-B-1-B*4-1-B)F2-134-4-5-1	CKDHL0089/CKDHL0323	(ZEWAc1F2-219-4-3-B-1-B*4-3-B/ZEWAc1F2-80-1-1-B-1-B*4-1-B)F2-134-4-5-1	2.25421	2.24921	1.63233	1.90139	2.29037	3.34332	7.12281	6.66581	65.7632	64.8485	1.09608	1.65959	3.54629	2.89758	0.490046	0.489562	1.00199	0.990135	228.437	229.238	113.2	113.589	64.4838	63.5568
(CKDHL0089/CKDHL0323)//(ZEWAc1F2-219-4-3-B-1-B*4-3-B/ZEWAc1F2-80-1-1-B-1-B*4-1-B)F2-134-6-1-1	CKDHL0089/CKDHL0323	(ZEWAc1F2-219-4-3-B-1-B*4-3-B/ZEWAc1F2-80-1-1-B-1-B*4-1-B)F2-134-6-1-1	2.11023	1.99593	1.62668	1.82312	1.94415	2.35748	7.31706	7.15915	65.2591	64.1009	0.250797	-0.342901	3.60764	3.51135	0.496637	0.50059	0.999394	0.973907	218.456	212.012	109.04	106.468	62.8975	60.8199
(CKDHL0089/CKDHL0323)//(ZEWAc1F2-219-4-3-B-1-B*4-3-B/ZEWAc1F2-80-1-1-B-1-B*4-1-B)F2-134-8-2-1	CKDHL0089/CKDHL0323	(ZEWAc1F2-219-4-3-B-1-B*4-3-B/ZEWAc1F2-80-1-1-B-1-B*4-1-B)F2-134-8-2-1	2.17046	1.98317	1.59676	1.27797	NA	NA	7.4349	7.47344	65.448	64.3869	0.494085	0.23207	3.78399	5.33551	0.493174	0.494426	1.01028	1.03572	222.63	219.852	110.188	108.657	63.3228	61.5678
(CKDHL0089/CKDHL0323)//(ZEWAc1F2-219-4-3-B-1-B*4-3-B/ZEWAc1F2-80-1-1-B-1-B*4-1-B)F2-162-4-1-1	CKDHL0089/CKDHL0323	(ZEWAc1F2-219-4-3-B-1-B*4-3-B/ZEWAc1F2-80-1-1-B-1-B*4-1-B)F2-162-4-1-1	2.53045	2.94363	1.58753	1.10209	NA	NA	7.6659	8.0601	66.4296	65.7152	1.00006	1.42054	3.52933	2.78863	0.477653	0.46886	1.00435	1.00184	229.402	231.479	110.603	109.38	64.9256	64.1827
(CKDHL0089/CKDHL0323)//(ZEWAc1F2-219-4-3-B-1-B*4-3-B/ZEWAc1F2-80-1-1-B-1-B*4-1-B)F2-162-5-2-1	CKDHL0089/CKDHL0323	(ZEWAc1F2-219-4-3-B-1-B*4-3-B/ZEWAc1F2-80-1-1-B-1-B*4-1-B)F2-162-5-2-1	2.54274	2.96235	1.59638	1.27887	NA	NA	7.6764	8.08677	66.6945	66.1077	0.717921	0.753693	3.52295	2.68555	0.48248	0.476672	1.00454	1.00174	223.062	220.586	108.329	105.533	64.7218	63.9104
(CKDHL0089/CKDHL0323)//(ZEWAc1F2-219-4-3-B-1-B*4-3-B/ZEWAc1F2-80-1-1-B-1-B*4-1-B)F2-164-2-1-1	CKDHL0089/CKDHL0323	(ZEWAc1F2-219-4-3-B-1-B*4-3-B/ZEWAc1F2-80-1-1-B-1-B*4-1-B)F2-164-2-1-1	2.16862	1.97202	1.61582	1.70861	NA	NA	7.87918	8.60177	65.8075	64.8988	0.857938	1.08839	3.30574	0.520361	0.495264	0.497971	1.0105	1.03589	223.726	221.78	111.024	110.13	64.1727	63.0225
(CKDHL0089/CKDHL0323)//(ZEWAc1F2-219-4-3-B-1-B*4-3-B/ZEWAc1F2-80-1-1-B-1-B*4-1-B)F2-164-3-1-1	CKDHL0089/CKDHL0323	(ZEWAc1F2-219-4-3-B-1-B*4-3-B/ZEWAc1F2-80-1-1-B-1-B*4-1-B)F2-164-3-1-1	2.15768	1.94355	1.61257	1.64705	NA	NA	7.83258	8.48344	66.9329	66.4521	0.515667	0.262942	3.2861	0.334397	0.497256	0.501473	1.0103	1.03572	221.031	217.098	110.765	109.688	64.6293	63.7724
(CKDHL0089/CKDHL0323)//(ZEWAc1F2-219-4-3-B-1-B*4-3-B/ZEWAc1F2-80-1-1-B-1-B*4-1-B)F2-216-1-1-1	CKDHL0089/CKDHL0323	(ZEWAc1F2-219-4-3-B-1-B*4-3-B/ZEWAc1F2-80-1-1-B-1-B*4-1-B)F2-216-1-1-1	2.16199	1.94863	1.59256	1.1922	NA	NA	8.02552	8.97344	65.7536	64.8212	0.716681	0.750247	3.54134	2.90117	0.496133	0.499544	1.01318	1.05286	224.08	222.375	111.705	111.293	63.9233	62.5822
(CKDHL0089/CKDHL0323)//(ZEWAc1F2-219-4-3-B-1-B*4-3-B/ZEWAc1F2-80-1-1-B-1-B*4-1-B)F2-216-3-1-1	CKDHL0089/CKDHL0323	(ZEWAc1F2-219-4-3-B-1-B*4-3-B/ZEWAc1F2-80-1-1-B-1-B*4-1-B)F2-216-3-1-1	2.34368	2.43273	1.59273	1.20316	NA	NA	7.3719	7.31344	66.9234	66.3975	0.434207	0.0801452	3.37403	1.26719	0.49476	0.49692	1.01003	1.0351	225.022	223.938	111.575	110.928	64.5005	63.4926
(CKDHL0089/CKDHL0323)//(ZEWAc1F2-219-4-3-B-1-B*4-3-B/ZEWAc1F2-80-1-1-B-1-B*4-1-B)F2-216-5-1-1	CKDHL0089/CKDHL0323	(ZEWAc1F2-219-4-3-B-1-B*4-3-B/ZEWAc1F2-80-1-1-B-1-B*4-1-B)F2-216-5-1-1	2.15967	1.94885	1.59267	1.2031	NA	NA	7.73546	8.23677	69.2898	69.6593	0.657236	0.599031	3.39774	1.46246	0.487866	0.485946	1.00998	1.03566	235.836	242.592	115.504	117.747	66.8259	67.3656
(CKDHL0089/CKDHL0323)//(ZEWAc1F2-219-4-3-B-1-B*4-3-B/ZEWAc1F2-80-1-1-B-1-B*4-1-B)F2-223-3-2-1	CKDHL0089/CKDHL0323	(ZEWAc1F2-219-4-3-B-1-B*4-3-B/ZEWAc1F2-80-1-1-B-1-B*4-1-B)F2-223-3-2-1	2.36539	2.50943	1.59278	1.20874	NA	NA	7.71052	8.17344	67.4487	67.1559	0.70776	0.734383	3.55256	2.97242	0.504792	0.514193	1.01343	1.05343	219.041	213.715	111.556	111.094	65.2945	64.8684
(CKDHL0089/CKDHL0323)//(ZEWAc1F2-219-4-3-B-1-B*4-3-B/ZEWAc1F2-80-1-1-B-1-B*4-1-B)F2-223-5-1-1	CKDHL0089/CKDHL0323	(ZEWAc1F2-219-4-3-B-1-B*4-3-B/ZEWAc1F2-80-1-1-B-1-B*4-1-B)F2-223-5-1-1	2.17537	1.99148	1.6149	1.68422	NA	NA	7.65409	8.0301	66.3511	65.6259	0.360292	-0.0912717	3.78171	5.3066	0.495946	0.49922	1.00547	1.00429	220.417	216.034	109.586	107.673	63.8988	62.5153
(CKDHL0089/CKDHL0323)//(ZEWAc1F2-219-4-3-B-1-B*4-3-B/ZEWAc1F2-80-1-1-B-1-B*4-1-B)F2-223-6-1-1	CKDHL0089/CKDHL0323	(ZEWAc1F2-219-4-3-B-1-B*4-3-B/ZEWAc1F2-80-1-1-B-1-B*4-1-B)F2-223-6-1-1	2.16813	1.97448	1.59037	1.16718	NA	NA	7.76762	8.31844	66.5318	65.9058	0.638248	0.570607	3.64342	3.91332	0.506926	0.517718	1.00746	1.01939	217.016	210.151	110.546	109.295	64.4336	63.4645
(CKDHL0089/CKDHL0323)//(ZEWAc1F2-219-4-3-B-1-B*4-3-B/ZEWAc1F2-80-1-1-B-1-B*4-1-B)F2-227-1-2-1	CKDHL0089/CKDHL0323	(ZEWAc1F2-219-4-3-B-1-B*4-3-B/ZEWAc1F2-80-1-1-B-1-B*4-1-B)F2-227-1-2-1	2.16778	1.97612	1.61346	1.65696	NA	NA	7.96186	8.81177	66.9266	66.4426	0.43075	0.0778758	3.72109	4.67515	0.489679	0.488716	1.01275	1.05156	229.278	231.37	113.086	113.667	64.4829	63.5371
(CKDHL0089/CKDHL0323)//(ZEWAc1F2-219-4-3-B-1-B*4-3-B/ZEWAc1F2-80-1-1-B-1-B*4-1-B)F2-227-2-1-1	CKDHL0089/CKDHL0323	(ZEWAc1F2-219-4-3-B-1-B*4-3-B/ZEWAc1F2-80-1-1-B-1-B*4-1-B)F2-227-2-1-1	2.53976	2.95841	1.59318	1.2165	NA	NA	7.7079	8.16677	67.7706	67.5927	0.6483	0.583103	3.70904	4.60419	0.500519	0.507053	1.00786	1.02	232.12	236.212	117.036	120.378	65.5062	65.2034
(CKDHL0089/CKDHL0323)//(ZEWAc1F2-219-4-3-B-1-B*4-3-B/ZEWAc1F2-80-1-1-B-1-B*4-1-B)F2-227-3-1-1	CKDHL0089/CKDHL0323	(ZEWAc1F2-219-4-3-B-1-B*4-3-B/ZEWAc1F2-80-1-1-B-1-B*4-1-B)F2-227-3-1-1	2.36119	2.48861	1.61548	1.70963	NA	NA	7.62193	7.94844	66.579	65.9703	0.426799	0.070199	3.4854	2.3431	0.480275	0.472858	1.01074	1.03651	219.747	214.922	106.477	102.385	64.1578	63.0026
(CKDHL0089/CKDHL0323)//(ZEWAc1F2-219-4-3-B-1-B*4-3-B/ZEWAc1F2-80-1-1-B-1-B*4-1-B)F2-31-2-1-1	CKDHL0089/CKDHL0323	(ZEWAc1F2-219-4-3-B-1-B*4-3-B/ZEWAc1F2-80-1-1-B-1-B*4-1-B)F2-31-2-1-1	2.2591	2.26526	1.61413	1.68378	1.78306	1.91138	7.21403	6.89748	66.1726	65.3386	0.880743	1.152	3.53926	2.83606	0.491704	0.49221	0.999859	0.97486	221.771	217.768	110.037	108.199	64.5453	63.5158
(CKDHL0089/CKDHL0323)//(ZEWAc1F2-219-4-3-B-1-B*4-3-B/ZEWAc1F2-80-1-1-B-1-B*4-1-B)F2-47-1-1-1	CKDHL0089/CKDHL0323	(ZEWAc1F2-219-4-3-B-1-B*4-3-B/ZEWAc1F2-80-1-1-B-1-B*4-1-B)F2-47-1-1-1	2.25159	2.2485	1.6545	2.15938	1.93944	2.382	7.24159	6.96748	69.6101	70.1114	0.882623	1.15605	3.57168	3.15852	0.502426	0.510169	1.00764	1.02347	225.993	225.029	115.107	116.791	67.3391	68.2742
(CKDHL0089/CKDHL0323)//(ZEWAc1F2-219-4-3-B-1-B*4-3-B/ZEWAc1F2-80-1-1-B-1-B*4-1-B)F2-47-3-3-1	CKDHL0089/CKDHL0323	(ZEWAc1F2-219-4-3-B-1-B*4-3-B/ZEWAc1F2-80-1-1-B-1-B*4-1-B)F2-47-3-3-1	2.11826	2.00495	1.63113	1.89513	1.76861	1.86318	7.40696	7.38748	65.8578	64.9543	0.88388	1.16272	3.5671	3.13601	0.487774	0.485762	1.00168	0.989173	220.142	214.892	107.946	104.6	64.2705	63.1859
(CKDHL0089/CKDHL0323)//(ZEWAc1F2-219-4-3-B-1-B*4-3-B/ZEWAc1F2-80-1-1-B-1-B*4-1-B)F2-60-1-3-1	CKDHL0089/CKDHL0323	(ZEWAc1F2-219-4-3-B-1-B*4-3-B/ZEWAc1F2-80-1-1-B-1-B*4-1-B)F2-60-1-3-1	2.12166	2.01107	1.6331	1.91109	1.59237	1.39379	7.45159	7.50081	67.0428	66.5656	0.750708	0.83052	3.38625	1.29425	0.495495	0.49854	1.00496	1.00734	229.359	230.793	114.238	115.286	65.1215	64.5161
(CKDHL0089/CKDHL0323)//(ZEWAc1F2-219-4-3-B-1-B*4-3-B/ZEWAc1F2-80-1-1-B-1-B*4-1-B)F2-60-5-1-1	CKDHL0089/CKDHL0323	(ZEWAc1F2-219-4-3-B-1-B*4-3-B/ZEWAc1F2-80-1-1-B-1-B*4-1-B)F2-60-5-1-1	2.11825	2.00587	1.63327	1.90202	1.78726	1.9147	7.64255	7.98581	67.1274	66.6673	0.820028	1.00332	3.36836	1.11723	0.492019	0.49283	1.00199	0.989944	228.087	228.572	113.23	113.553	65.2712	64.7728
(CKDHL0089/CKDHL0323)//(ZEWAc1F2-219-4-3-B-1-B*5/ZEWAc1F2-300-2-2-B-1-B*5)F2-103-2-1-1	CKDHL0089/CKDHL0323	(ZEWAc1F2-219-4-3-B-1-B*5/ZEWAc1F2-300-2-2-B-1-B*5)F2-103-2-1-1	2.25154	2.24578	1.63773	1.94634	1.60578	1.41375	7.05822	6.645	67.14	66.8519	0.474833	0.254729	3.69386	4.24696	0.491384	0.491491	0.998459	0.975125	210.986	202.213	105.528	101.823	64.693	64.1183
(CKDHL0089/CKDHL0323)//(ZEWAc1F2-219-4-3-B-1-B*5/ZEWAc1F2-300-2-2-B-1-B*5)F2-103-7-1-1	CKDHL0089/CKDHL0323	(ZEWAc1F2-219-4-3-B-1-B*5/ZEWAc1F2-300-2-2-B-1-B*5)F2-103-7-1-1	2.24456	2.22853	1.60831	1.6109	1.91453	2.29791	7.36741	7.31125	66.5888	66.132	0.968203	1.25795	4.02649	6.83553	0.489418	0.488544	0.998742	0.975535	210.968	202.167	103.771	99.1153	64.9232	64.4497
(CKDHL0089/CKDHL0323)//(ZEWAc1F2-219-4-3-B-1-B*5/ZEWAc1F2-300-2-2-B-1-B*5)F2-111-2-1-1	CKDHL0089/CKDHL0323	(ZEWAc1F2-219-4-3-B-1-B*5/ZEWAc1F2-300-2-2-B-1-B*5)F2-111-2-1-1	2.79947	3.25125	1.65221	2.12352	1.62346	1.49096	6.88767	6.2775	65.675	64.9462	1.02558	1.37579	3.76247	4.7822	0.49508	0.497163	0.998217	0.974804	213.602	206.207	107.046	104.105	64.2109	63.3487
(CKDHL0089/CKDHL0323)//(ZEWAc1F2-219-4-3-B-1-B*5/ZEWAc1F2-300-2-2-B-1-B*5)F2-119-3-1-1	CKDHL0089/CKDHL0323	(ZEWAc1F2-219-4-3-B-1-B*5/ZEWAc1F2-300-2-2-B-1-B*5)F2-119-3-1-1	2.12344	2.01932	1.62887	1.86621	1.5548	1.29512	7.75724	8.15125	67.6209	67.4544	0.408926	0.124817	3.72766	4.5071	0.478344	0.471819	0.995557	0.962317	229.137	230.174	110.52	109.362	65.0279	64.6088
(CKDHL0089/CKDHL0323)//(ZEWAc1F2-219-4-3-B-1-B*5/ZEWAc1F2-300-2-2-B-1-B*5)F2-123-4-4-1	CKDHL0089/CKDHL0323	(ZEWAc1F2-219-4-3-B-1-B*5/ZEWAc1F2-300-2-2-B-1-B*5)F2-123-4-4-1	2.39677	2.5146	1.63404	1.91703	1.76861	1.86318	7.1899	6.92875	66.9941	66.6545	1.32634	1.99331	3.87169	5.59367	0.499326	0.503348	0.993575	0.950507	220.781	217.374	111.531	110.967	65.7233	65.6591
(CKDHL0089/CKDHL0323)//(ZEWAc1F2-219-4-3-B-1-B*5/ZEWAc1F2-300-2-2-B-1-B*5)F2-128-7-1-1	CKDHL0089/CKDHL0323	(ZEWAc1F2-219-4-3-B-1-B*5/ZEWAc1F2-300-2-2-B-1-B*5)F2-128-7-1-1	2.25898	2.25693	1.65875	2.18311	1.6188	1.46675	6.95902	6.43125	66.8547	66.4999	1.39645	2.12909	3.95335	6.2361	0.479042	0.472877	0.99924	0.975924	212.013	203.845	102.848	97.7718	65.6994	65.6569
(CKDHL0089/CKDHL0323)//(ZEWAc1F2-219-4-3-B-1-B*5/ZEWAc1F2-300-2-2-B-1-B*5)F2-181-7-1-1	CKDHL0089/CKDHL0323	(ZEWAc1F2-219-4-3-B-1-B*5/ZEWAc1F2-300-2-2-B-1-B*5)F2-181-7-1-1	2.80414	3.25356	1.69847	2.64272	1.63043	1.50276	6.88477	6.27125	68.5864	68.7043	0.594671	0.502001	3.59007	3.41788	0.497353	0.500339	1.00074	0.987359	215.346	208.921	108.744	106.657	66.0771	66.2124
(CKDHL0089/CKDHL0323)//(ZEWAc1F2-219-4-3-B-1-B*5/ZEWAc1F2-300-2-2-B-1-B*5)F2-200-2-4-1	CKDHL0089/CKDHL0323	(ZEWAc1F2-219-4-3-B-1-B*5/ZEWAc1F2-300-2-2-B-1-B*5)F2-200-2-4-1	2.39266	2.50114	1.63348	1.89061	1.61485	1.49661	7.47241	7.5375	68.3852	68.4572	0.467935	0.247477	3.55869	3.16771	0.487826	0.485898	1.00375	0.999919	216.043	210.005	106.333	102.986	65.7013	65.6707
(CKDHL0089/CKDHL0323)//(ZEWAc1F2-219-4-3-B-1-B*5/ZEWAc1F2-300-2-2-B-1-B*5)F2-202-7-1-1	CKDHL0089/CKDHL0323	(ZEWAc1F2-219-4-3-B-1-B*5/ZEWAc1F2-300-2-2-B-1-B*5)F2-202-7-1-1	2.25185	2.24045	1.64036	1.96887	1.57871	1.42533	6.96714	6.44875	66.7288	66.3295	0.582116	0.48428	3.57727	3.3102	0.497982	0.501401	1.00072	0.98675	199.573	184.628	100.18	93.6968	64.4276	63.7357
(CKDHL0089/CKDHL0323)//(ZEWAc1F2-219-4-3-B-1-B*5/ZEWAc1F2-300-2-2-B-1-B*5)F2-225-1-1-1	CKDHL0089/CKDHL0323	(ZEWAc1F2-219-4-3-B-1-B*5/ZEWAc1F2-300-2-2-B-1-B*5)F2-225-1-1-1	2.38289	2.48964	1.62982	1.86826	1.58674	1.4008	6.78963	6.06625	66.336	65.8186	0.841218	1.00316	3.55492	3.20492	0.491746	0.491923	1.00363	1.00021	191.404	171.995	95.1406	85.9577	64.5079	63.8503
(CKDHL0089/CKDHL0323)//(ZEWAc1F2-219-4-3-B-1-B*5/ZEWAc1F2-300-2-2-B-1-B*5)F2-225-4-2-1	CKDHL0089/CKDHL0323	(ZEWAc1F2-219-4-3-B-1-B*5/ZEWAc1F2-300-2-2-B-1-B*5)F2-225-4-2-1	2.38583	2.49426	1.64598	2.05184	1.94411	2.39583	7.25487	7.06875	67.0713	66.7435	0.83811	0.997366	3.50965	2.80462	0.506392	0.513994	1.0142	1.04982	205.136	193.17	104.761	100.598	65.1462	64.7682
(CKDHL0089/CKDHL0323)//(ZEWAc1F2-219-4-3-B-1-B*5/ZEWAc1F2-300-2-2-B-1-B*5)F2-240-1-2-1	CKDHL0089/CKDHL0323	(ZEWAc1F2-219-4-3-B-1-B*5/ZEWAc1F2-300-2-2-B-1-B*5)F2-240-1-2-1	2.26003	2.26232	1.61264	1.66999	1.60935	1.48558	7.16264	6.87	66.4567	65.9723	1.14201	1.62064	3.71666	4.39859	0.493805	0.495213	1.0013	0.987608	211.159	202.445	104.781	100.655	65	64.5955
(CKDHL0089/CKDHL0323)//(ZEWAc1F2-219-4-3-B-1-B*5/ZEWAc1F2-300-2-2-B-1-B*5)F2-240-2-1-1	CKDHL0089/CKDHL0323	(ZEWAc1F2-219-4-3-B-1-B*5/ZEWAc1F2-300-2-2-B-1-B*5)F2-240-2-1-1	2.25915	2.26844	1.62793	1.83253	1.77557	1.91215	7.26241	7.085	66.2529	65.7144	1.27474	1.87769	3.8731	5.68891	0.480599	0.47525	1.00444	1.00155	208.672	198.687	101.525	95.7379	65.0643	64.6597
(CKDHL0089/CKDHL0323)//(ZEWAc1F2-219-4-3-B-1-B*5/ZEWAc1F2-300-2-2-B-1-B*5)F2-240-4-2-1	CKDHL0089/CKDHL0323	(ZEWAc1F2-219-4-3-B-1-B*5/ZEWAc1F2-300-2-2-B-1-B*5)F2-240-4-2-1	2.51881	2.72649	1.67781	2.40643	1.57385	1.3674	7.2949	7.155	66.1673	65.6102	1.45495	2.24636	3.74793	4.67428	0.482273	0.477658	1.00364	1.00021	218.066	213.122	105.918	102.364	65.1801	64.8549
(CKDHL0089/CKDHL0323)//(ZEWAc1F2-219-4-3-B-1-B*5/ZEWAc1F2-300-2-2-B-1-B*5)F2-52-4-2-1	CKDHL0089/CKDHL0323	(ZEWAc1F2-219-4-3-B-1-B*5/ZEWAc1F2-300-2-2-B-1-B*5)F2-52-4-2-1	2.38727	2.50194	1.60634	1.60411	1.55922	1.36251	7.04372	6.61375	67.4504	67.2443	0.969136	1.25738	3.71219	4.40505	0.504041	0.510554	1.00075	0.987007	214.414	207.47	109.302	107.526	65.6542	65.5482
(CKDHL0089/CKDHL0323)//(ZEWAc1F2-219-4-3-B-1-B*5/ZEWAc1F2-300-2-2-B-1-B*5)F2-89-1-1-1	CKDHL0089/CKDHL0323	(ZEWAc1F2-219-4-3-B-1-B*5/ZEWAc1F2-300-2-2-B-1-B*5)F2-89-1-1-1	2.12185	2.01082	1.67847	2.41417	1.61567	1.44478	7.3767	7.33125	67.374	67.1264	1.27082	1.87326	3.67746	4.13644	0.511288	0.521486	1.00376	1.00055	213.655	206.303	110.052	108.684	66.0095	66.0434
(CKDHL0089/CML395)//([CML202/CML442//[DTP2WC4H255-1-2-2-BB/[[NAW5867/P30-SR]-111-2/[NAW5867/P30-SR]-25-1]-8-1-1-B-1]-1-2-2-B]-1-1-1-1-BBB-1-B/LaPostaSeqC7-F103-1-2-1-1-BBB)F2-115-4-1-1	CKDHL0089/CML395	([CML202/CML442//[DTP2WC4H255-1-2-2-BB/[[NAW5867/P30-SR]-111-2/[NAW5867/P30-SR]-25-1]-8-1-1-B-1]-1-2-2-B]-1-1-1-1-BBB-1-B/LaPostaSeqC7-F103-1-2-1-1-BBB)F2-115-4-1-1	2.16716	1.96342	1.59934	1.24149	1.39067	0.621489	7.42703	7.45344	70.7844	71.7305	0.49968	0.241839	3.39569	1.40344	0.493877	0.495889	1.00827	1.01936	245.669	259.761	121.98	129.092	67.7454	68.9277
(CKDHL0089/CML395)//([CML202/CML442//[DTP2WC4H255-1-2-2-BB/[[NAW5867/P30-SR]-111-2/[NAW5867/P30-SR]-25-1]-8-1-1-B-1]-1-2-2-B]-1-1-1-1-BBB-1-B/LaPostaSeqC7-F103-1-2-1-1-BBB)F2-115-7-3-1	CKDHL0089/CML395	([CML202/CML442//[DTP2WC4H255-1-2-2-BB/[[NAW5867/P30-SR]-111-2/[NAW5867/P30-SR]-25-1]-8-1-1-B-1]-1-2-2-B]-1-1-1-1-BBB-1-B/LaPostaSeqC7-F103-1-2-1-1-BBB)F2-115-7-3-1	2.16199	1.94863	1.59256	1.1922	1.38931	0.584969	7.67574	8.0851	70.11	70.7755	0.365168	-0.0833869	3.44463	1.92541	0.50203	0.509197	1.00829	1.01967	237.514	245.671	120.23	125.942	67.0424	67.6997
(CKDHL0089/CML395)//([CML202/CML442//[DTP2WC4H255-1-2-2-BB/[[NAW5867/P30-SR]-111-2/[NAW5867/P30-SR]-25-1]-8-1-1-B-1]-1-2-2-B]-1-1-1-1-BBB-1-B/LaPostaSeqC7-F103-1-2-1-1-BBB)F2-115-9-1-1	CKDHL0089/CML395	([CML202/CML442//[DTP2WC4H255-1-2-2-BB/[[NAW5867/P30-SR]-111-2/[NAW5867/P30-SR]-25-1]-8-1-1-B-1]-1-2-2-B]-1-1-1-1-BBB-1-B/LaPostaSeqC7-F103-1-2-1-1-BBB)F2-115-9-1-1	2.16707	1.95664	1.59861	1.26291	1.55148	1.09373	7.49921	7.63677	69.4921	69.9476	0.428836	0.0727265	3.4186	1.65603	0.499674	0.505163	1.00274	0.986083	232.957	237.838	116.889	120.294	66.5949	66.9843
(CKDHL0089/CML395)//([CML202/CML442//[DTP2WC4H255-1-2-2-BB/[[NAW5867/P30-SR]-111-2/[NAW5867/P30-SR]-25-1]-8-1-1-B-1]-1-2-2-B]-1-1-1-1-BBB-1-B/LaPostaSeqC7-F103-1-2-1-1-BBB)F2-120-1-1-1	CKDHL0089/CML395	([CML202/CML442//[DTP2WC4H255-1-2-2-BB/[[NAW5867/P30-SR]-111-2/[NAW5867/P30-SR]-25-1]-8-1-1-B-1]-1-2-2-B]-1-1-1-1-BBB-1-B/LaPostaSeqC7-F103-1-2-1-1-BBB)F2-120-1-1-1	2.15935	1.93345	1.6004	1.27428	1.56589	1.11701	7.45984	7.53677	68.7796	68.9443	0.0152462	-0.914112	3.47944	2.29026	0.500396	0.506569	0.99724	0.952974	232.031	236.224	117.55	121.448	65.465	65.0606
(CKDHL0089/CML395)//([CML202/CML442//[DTP2WC4H255-1-2-2-BB/[[NAW5867/P30-SR]-111-2/[NAW5867/P30-SR]-25-1]-8-1-1-B-1]-1-2-2-B]-1-1-1-1-BBB-1-B/LaPostaSeqC7-F103-1-2-1-1-BBB)F2-120-2-2-1	CKDHL0089/CML395	([CML202/CML442//[DTP2WC4H255-1-2-2-BB/[[NAW5867/P30-SR]-111-2/[NAW5867/P30-SR]-25-1]-8-1-1-B-1]-1-2-2-B]-1-1-1-1-BBB-1-B/LaPostaSeqC7-F103-1-2-1-1-BBB)F2-120-2-2-1	2.16721	1.95979	1.60111	1.28579	1.51418	1.05548	7.43293	7.46844	69.0789	69.4049	0.503158	0.245106	3.51183	2.58559	0.494563	0.496791	1.00569	1.00331	229.733	232.304	114.806	116.816	66.3297	66.5962
(CKDHL0089/CML395)//([CML202/CML442//[DTP2WC4H255-1-2-2-BB/[[NAW5867/P30-SR]-111-2/[NAW5867/P30-SR]-25-1]-8-1-1-B-1]-1-2-2-B]-1-1-1-1-BBB-1-B/LaPostaSeqC7-F103-1-2-1-1-BBB)F2-120-9-1-1	CKDHL0089/CML395	([CML202/CML442//[DTP2WC4H255-1-2-2-BB/[[NAW5867/P30-SR]-111-2/[NAW5867/P30-SR]-25-1]-8-1-1-B-1]-1-2-2-B]-1-1-1-1-BBB-1-B/LaPostaSeqC7-F103-1-2-1-1-BBB)F2-120-9-1-1	2.16598	1.95384	1.59504	1.18346	1.56922	1.17126	7.69674	8.13844	69.6448	70.1402	0.497574	0.237398	3.57546	3.23623	0.510037	0.522551	0.99459	0.936486	230.26	233.166	118.46	122.955	66.7972	67.3023
(CKDHL0089/CML395)//([CML202/CML442//[DTP2WC4H255-1-2-2-BB/[[NAW5867/P30-SR]-111-2/[NAW5867/P30-SR]-25-1]-8-1-1-B-1]-1-2-2-B]-1-1-1-1-BBB-1-B/LaPostaSeqC7-F103-1-2-1-1-BBB)F2-167-1-1-1	CKDHL0089/CML395	([CML202/CML442//[DTP2WC4H255-1-2-2-BB/[[NAW5867/P30-SR]-111-2/[NAW5867/P30-SR]-25-1]-8-1-1-B-1]-1-2-2-B]-1-1-1-1-BBB-1-B/LaPostaSeqC7-F103-1-2-1-1-BBB)F2-167-1-1-1	2.16652	1.95691	1.60053	1.28	1.74692	1.61218	7.26296	7.03677	69.0809	69.3711	0.437036	0.0853088	3.8508	5.98041	0.508216	0.519693	0.997473	0.953293	234.705	240.864	120.471	126.492	66.3213	66.5003
(CKDHL0089/CML395)//([CML202/CML442//[DTP2WC4H255-1-2-2-BB/[[NAW5867/P30-SR]-111-2/[NAW5867/P30-SR]-25-1]-8-1-1-B-1]-1-2-2-B]-1-1-1-1-BBB-1-B/LaPostaSeqC7-F103-1-2-1-1-BBB)F2-167-3-6-1	CKDHL0089/CML395	([CML202/CML442//[DTP2WC4H255-1-2-2-BB/[[NAW5867/P30-SR]-111-2/[NAW5867/P30-SR]-25-1]-8-1-1-B-1]-1-2-2-B]-1-1-1-1-BBB-1-B/LaPostaSeqC7-F103-1-2-1-1-BBB)F2-167-3-6-1	2.16953	1.97624	1.59355	1.21909	1.55799	1.08114	7.24853	7.0001	68.935	69.1383	0.289931	-0.258553	3.76462	5.17186	0.501696	0.508895	1.00036	0.970984	225.031	224.116	114.039	115.44	65.9616	65.8545
(CKDHL0089/CML395)//([CML202/CML442//[DTP2WC4H255-1-2-2-BB/[[NAW5867/P30-SR]-111-2/[NAW5867/P30-SR]-25-1]-8-1-1-B-1]-1-2-2-B]-1-1-1-1-BBB-1-B/LaPostaSeqC7-F103-1-2-1-1-BBB)F2-167-4-2-1	CKDHL0089/CML395	([CML202/CML442//[DTP2WC4H255-1-2-2-BB/[[NAW5867/P30-SR]-111-2/[NAW5867/P30-SR]-25-1]-8-1-1-B-1]-1-2-2-B]-1-1-1-1-BBB-1-B/LaPostaSeqC7-F103-1-2-1-1-BBB)F2-167-4-2-1	2.16245	1.94324	1.5993	1.30032	1.54653	1.07429	7.23934	6.97677	69.244	69.5813	0.573029	0.413868	3.39883	1.41403	0.525645	0.548692	0.994303	0.93635	232.482	236.958	123.043	130.665	66.6141	66.9858
(CKDHL0089/CML395)//([CML202/CML442//[DTP2WC4H255-1-2-2-BB/[[NAW5867/P30-SR]-111-2/[NAW5867/P30-SR]-25-1]-8-1-1-B-1]-1-2-2-B]-1-1-1-1-BBB-1-B/LaPostaSeqC7-F103-1-2-1-1-BBB)F2-167-7-1-1	CKDHL0089/CML395	([CML202/CML442//[DTP2WC4H255-1-2-2-BB/[[NAW5867/P30-SR]-111-2/[NAW5867/P30-SR]-25-1]-8-1-1-B-1]-1-2-2-B]-1-1-1-1-BBB-1-B/LaPostaSeqC7-F103-1-2-1-1-BBB)F2-167-7-1-1	2.16493	1.9617	1.59396	1.23438	1.56701	1.11347	7.37846	7.3301	69.3961	69.8301	0.436328	0.0843184	3.53149	2.76455	0.509395	0.521614	1.00307	0.987312	224.204	222.698	115.371	117.658	66.527	66.8981
(CKDHL0089/CML395)//([CML202/CML442//[DTP2WC4H255-1-2-2-BB/[[NAW5867/P30-SR]-111-2/[NAW5867/P30-SR]-25-1]-8-1-1-B-1]-1-2-2-B]-1-1-1-1-BBB-1-B/LaPostaSeqC7-F103-1-2-1-1-BBB)F2-167-8-5-1	CKDHL0089/CML395	([CML202/CML442//[DTP2WC4H255-1-2-2-BB/[[NAW5867/P30-SR]-111-2/[NAW5867/P30-SR]-25-1]-8-1-1-B-1]-1-2-2-B]-1-1-1-1-BBB-1-B/LaPostaSeqC7-F103-1-2-1-1-BBB)F2-167-8-5-1	2.17382	1.98797	1.5928	1.15601	1.3496	0.506979	7.29578	7.1201	70.0489	70.6852	0.285946	-0.264717	3.50888	2.52995	0.501951	0.508864	0.991923	0.920181	233.613	238.957	118.156	122.416	66.8345	67.3332
(CKDHL0089/CML395)//([CML202/CML442//[DTP2WC4H255-1-2-2-BB/[[NAW5867/P30-SR]-111-2/[NAW5867/P30-SR]-25-1]-8-1-1-B-1]-1-2-2-B]-1-1-1-1-BBB-1-B/LaPostaSeqC7-F103-1-2-1-1-BBB)F2-27-4-1-1	CKDHL0089/CML395	([CML202/CML442//[DTP2WC4H255-1-2-2-BB/[[NAW5867/P30-SR]-111-2/[NAW5867/P30-SR]-25-1]-8-1-1-B-1]-1-2-2-B]-1-1-1-1-BBB-1-B/LaPostaSeqC7-F103-1-2-1-1-BBB)F2-27-4-1-1	2.17151	1.97831	1.597	1.27117	1.53097	1.02991	7.39028	7.3601	68.7557	68.9115	0.355081	-0.0989645	3.44026	1.87741	0.51349	0.528478	1.00836	1.02045	236.005	243.01	121.918	128.743	65.8873	65.7808
(CKDHL0089/CML395)//([CML202/CML442//[DTP2WC4H255-1-2-2-BB/[[NAW5867/P30-SR]-111-2/[NAW5867/P30-SR]-25-1]-8-1-1-B-1]-1-2-2-B]-1-1-1-1-BBB-1-B/LaPostaSeqC7-F103-1-2-1-1-BBB)F2-52-2-1-1	CKDHL0089/CML395	([CML202/CML442//[DTP2WC4H255-1-2-2-BB/[[NAW5867/P30-SR]-111-2/[NAW5867/P30-SR]-25-1]-8-1-1-B-1]-1-2-2-B]-1-1-1-1-BBB-1-B/LaPostaSeqC7-F103-1-2-1-1-BBB)F2-52-2-1-1	2.16	1.94333	1.58938	1.13615	1.37597	0.609876	7.50512	7.65177	70.617	71.4869	0.366815	-0.0791306	3.31869	0.629521	0.493991	0.495793	0.997247	0.953482	226.808	227.161	113.358	114.168	67.4625	68.4528
(CKDHL0089/CML395)//([CML202/CML442//[DTP2WC4H255-1-2-2-BB/[[NAW5867/P30-SR]-111-2/[NAW5867/P30-SR]-25-1]-8-1-1-B-1]-1-2-2-B]-1-1-1-1-BBB-1-B/LaPostaSeqC7-F103-1-2-1-1-BBB)F2-52-4-3-1	CKDHL0089/CML395	([CML202/CML442//[DTP2WC4H255-1-2-2-BB/[[NAW5867/P30-SR]-111-2/[NAW5867/P30-SR]-25-1]-8-1-1-B-1]-1-2-2-B]-1-1-1-1-BBB-1-B/LaPostaSeqC7-F103-1-2-1-1-BBB)F2-52-4-3-1	2.17016	1.97233	1.5981	1.2582	1.36103	0.554853	7.43424	7.47177	70.2648	70.9881	0.4324	0.0790774	3.53882	2.84222	0.488373	0.48628	1.00243	0.985914	227.38	228.23	111.952	111.911	67.2885	68.1086
(CKDHL0089/CML395)//([CML202/CML442//[DTP2WC4H255-1-2-2-BB/[[NAW5867/P30-SR]-111-2/[NAW5867/P30-SR]-25-1]-8-1-1-B-1]-1-2-2-B]-1-1-1-1-BBB-1-B/LaPostaSeqC7-F103-1-2-1-1-BBB)F2-52-5-1-1	CKDHL0089/CML395	([CML202/CML442//[DTP2WC4H255-1-2-2-BB/[[NAW5867/P30-SR]-111-2/[NAW5867/P30-SR]-25-1]-8-1-1-B-1]-1-2-2-B]-1-1-1-1-BBB-1-B/LaPostaSeqC7-F103-1-2-1-1-BBB)F2-52-5-1-1	2.16322	1.943	1.60413	1.37722	1.40204	0.71727	7.40865	7.40677	69.8341	70.4119	0.505429	0.249027	3.65051	4.05159	0.515449	0.531499	0.991489	0.919181	230.118	232.879	119.203	124.137	66.9838	67.6304
(CKDHL0089/CML395)//([CML202/CML442//[DTP2WC4H255-1-2-2-BB/[[NAW5867/P30-SR]-111-2/[NAW5867/P30-SR]-25-1]-8-1-1-B-1]-1-2-2-B]-1-1-1-1-BBB-1-B/LaPostaSeqC7-F103-1-2-1-1-BBB)F2-61-2-8-1	CKDHL0089/CML395	([CML202/CML442//[DTP2WC4H255-1-2-2-BB/[[NAW5867/P30-SR]-111-2/[NAW5867/P30-SR]-25-1]-8-1-1-B-1]-1-2-2-B]-1-1-1-1-BBB-1-B/LaPostaSeqC7-F103-1-2-1-1-BBB)F2-61-2-8-1	2.16832	1.97325	1.59799	1.28931	1.36993	0.599495	7.13762	6.71844	69.5509	69.9986	0.786137	0.914671	3.25421	-0.0131147	0.504969	0.51403	0.998018	0.954743	232.592	237.214	118.755	123.437	67.2969	68.0842
(CKDHL0089/CML395)//([CML202/CML442//[DTP2WC4H255-1-2-2-BB/[[NAW5867/P30-SR]-111-2/[NAW5867/P30-SR]-25-1]-8-1-1-B-1]-1-2-2-B]-1-1-1-1-BBB-1-B/LaPostaSeqC7-F103-1-2-1-1-BBB)F2-61-8-3-1	CKDHL0089/CML395	([CML202/CML442//[DTP2WC4H255-1-2-2-BB/[[NAW5867/P30-SR]-111-2/[NAW5867/P30-SR]-25-1]-8-1-1-B-1]-1-2-2-B]-1-1-1-1-BBB-1-B/LaPostaSeqC7-F103-1-2-1-1-BBB)F2-61-8-3-1	2.16665	1.96764	1.58999	1.10457	1.39467	0.58534	7.09365	6.60677	68.234	68.1877	1.20484	1.91173	3.49614	2.45434	0.516252	0.533229	0.999956	0.969687	224.475	223.179	116.34	119.397	66.7112	67.1277
(CKDHL0089/CML395)//([CML202/CML442//[DTP2WC4H255-1-2-2-BB/[[NAW5867/P30-SR]-111-2/[NAW5867/P30-SR]-25-1]-8-1-1-B-1]-1-2-2-B]-1-1-1-1-BBB-1-B/LaPostaSeqC7-F103-1-2-1-1-BBB)F2-73-10-1-1	CKDHL0089/CML395	([CML202/CML442//[DTP2WC4H255-1-2-2-BB/[[NAW5867/P30-SR]-111-2/[NAW5867/P30-SR]-25-1]-8-1-1-B-1]-1-2-2-B]-1-1-1-1-BBB-1-B/LaPostaSeqC7-F103-1-2-1-1-BBB)F2-73-10-1-1	2.16498	1.94657	1.59664	1.24287	1.53971	1.09737	7.69608	8.13677	69.1848	69.5357	0.576009	0.415123	3.60363	3.49815	0.517197	0.534503	1.00534	1.00254	237.731	246.019	123.271	131.071	66.5537	66.9383
(CKDHL0089/CML395)//([CML202/CML442//[DTP2WC4H255-1-2-2-BB/[[NAW5867/P30-SR]-111-2/[NAW5867/P30-SR]-25-1]-8-1-1-B-1]-1-2-2-B]-1-1-1-1-BBB-1-B/LaPostaSeqC7-F103-1-2-1-1-BBB)F2-73-6-1-1	CKDHL0089/CML395	([CML202/CML442//[DTP2WC4H255-1-2-2-BB/[[NAW5867/P30-SR]-111-2/[NAW5867/P30-SR]-25-1]-8-1-1-B-1]-1-2-2-B]-1-1-1-1-BBB-1-B/LaPostaSeqC7-F103-1-2-1-1-BBB)F2-73-6-1-1	2.17286	1.98676	1.5966	1.24824	1.36111	0.556726	7.51627	7.6801	69.9574	70.5717	0.643603	0.578404	3.62688	3.74771	0.514969	0.530901	1.00214	0.985502	230.231	233.088	119.157	124.099	67.3342	68.1951
(CKDHL0089/CML395)//([CML202/CML442//[DTP2WC4H255-1-2-2-BB/[[NAW5867/P30-SR]-111-2/[NAW5867/P30-SR]-25-1]-8-1-1-B-1]-1-2-2-B]-1-1-1-1-BBB-1-B/LaPostaSeqC7-F103-1-2-1-1-BBB)F2-73-8-1-1	CKDHL0089/CML395	([CML202/CML442//[DTP2WC4H255-1-2-2-BB/[[NAW5867/P30-SR]-111-2/[NAW5867/P30-SR]-25-1]-8-1-1-B-1]-1-2-2-B]-1-1-1-1-BBB-1-B/LaPostaSeqC7-F103-1-2-1-1-BBB)F2-73-8-1-1	2.53919	2.94372	1.59858	1.22136	1.50589	1.00359	7.36928	7.30677	68.992	69.2472	0.502399	0.24636	3.59725	3.43503	0.519946	0.538975	0.983561	0.86994	231.874	235.948	120.749	126.812	66.3006	66.4881
(CKDHL0089/CML395)//([CML202/CML442//[DTP2WC4H255-1-2-2-BB/[[NAW5867/P30-SR]-111-2/[NAW5867/P30-SR]-25-1]-8-1-1-B-1]-1-2-2-B]-1-1-1-1-BBB-1-B/LaPostaSeqC7-F103-1-2-1-1-BBB)F2-73-9-4-1	CKDHL0089/CML395	([CML202/CML442//[DTP2WC4H255-1-2-2-BB/[[NAW5867/P30-SR]-111-2/[NAW5867/P30-SR]-25-1]-8-1-1-B-1]-1-2-2-B]-1-1-1-1-BBB-1-B/LaPostaSeqC7-F103-1-2-1-1-BBB)F2-73-9-4-1	2.16415	1.94677	1.59645	1.23546	1.37821	0.591925	7.64949	8.01844	69.7953	70.3437	0.430091	0.0738032	3.59931	3.44876	0.518876	0.537082	1.00301	0.986583	237.617	245.882	123.776	131.981	66.8278	67.3317
(CKDHL0089/CML395)//([CML390/CML206]-BB-2-4-BBB/LaPostaSeqC7-F71-1-2-1-1-BBB)F2-1-4-2-1	CKDHL0089/CML395	([CML390/CML206]-BB-2-4-BBB/LaPostaSeqC7-F71-1-2-1-1-BBB)F2-1-4-2-1	2.11636	1.9958	1.57022	1.33764	1.6223	1.50577	7.09883	6.7325	71.6764	72.3816	0.154667	-0.382375	4.02081	6.78892	0.487614	0.485825	1.01366	1.04913	218.292	213.472	107.088	104.182	68.5759	69.9299
(CKDHL0089/CML395)//([CML390/CML206]-BB-2-4-BBB/LaPostaSeqC7-F71-1-2-1-1-BBB)F2-1-5-1-1	CKDHL0089/CML395	([CML390/CML206]-BB-2-4-BBB/LaPostaSeqC7-F71-1-2-1-1-BBB)F2-1-5-1-1	2.11375	1.98448	1.57544	1.36752	1.7464	1.75452	7.55479	7.715	70.9615	71.5495	0.150285	-0.391941	3.87335	5.5916	0.500761	0.50517	1.00224	0.989082	224.757	223.538	112.843	112.972	67.0422	67.6746
(CKDHL0089/CML395)//([CML390/CML206]-BB-2-4-BBB/LaPostaSeqC7-F71-1-2-1-1-BBB)F2-106-2-4-1	CKDHL0089/CML395	([CML390/CML206]-BB-2-4-BBB/LaPostaSeqC7-F71-1-2-1-1-BBB)F2-106-2-4-1	2.39995	2.51383	1.62968	1.79127	1.61074	1.49334	7.44747	7.48375	71.9256	72.6941	0.778673	0.875603	4.11021	7.46606	0.507651	0.515918	0.998775	0.975376	224.903	223.68	114.91	116.109	69.0826	70.7275
(CKDHL0089/CML395)//([CML390/CML206]-BB-2-4-BBB/LaPostaSeqC7-F71-1-2-1-1-BBB)F2-114-3-11-1	CKDHL0089/CML395	([CML390/CML206]-BB-2-4-BBB/LaPostaSeqC7-F71-1-2-1-1-BBB)F2-114-3-11-1	2.26473	2.27025	1.57377	1.33598	1.63316	1.54271	7.32565	7.22125	71.6794	72.3892	0.348162	0.00101655	3.63567	3.76102	0.500967	0.505644	0.990802	0.93782	227.014	226.974	114.094	114.848	67.9336	68.978
(CKDHL0089/CML395)//([CML390/CML206]-BB-2-4-BBB/LaPostaSeqC7-F71-1-2-1-1-BBB)F2-118-2-3-1	CKDHL0089/CML395	([CML390/CML206]-BB-2-4-BBB/LaPostaSeqC7-F71-1-2-1-1-BBB)F2-118-2-3-1	2.25283	2.2456	1.62479	1.77723	1.82416	1.90456	7.21833	6.99	72.769	73.652	0.834921	0.994798	3.74026	4.59699	0.505173	0.511976	0.995184	0.961043	234.062	237.782	118.718	121.82	69.5981	71.42
(CKDHL0089/CML395)//([CML390/CML206]-BB-2-4-BBB/LaPostaSeqC7-F71-1-2-1-1-BBB)F2-118-3-5-1	CKDHL0089/CML395	([CML390/CML206]-BB-2-4-BBB/LaPostaSeqC7-F71-1-2-1-1-BBB)F2-118-3-5-1	2.12162	1.9998	1.66321	2.04989	1.87822	2.00161	7.15974	6.86375	72.1474	72.9488	0.958084	1.24312	3.28721	1.0549	0.48392	0.479971	1.00638	1.012	226.53	226.207	110.252	108.966	69.231	70.9124
(CKDHL0089/CML395)//([CML390/CML206]-BB-2-4-BBB/LaPostaSeqC7-F71-1-2-1-1-BBB)F2-118-4-1-1	CKDHL0089/CML395	([CML390/CML206]-BB-2-4-BBB/LaPostaSeqC7-F71-1-2-1-1-BBB)F2-118-4-1-1	2.24942	2.2361	1.58633	1.45741	1.63832	1.55387	7.41382	7.41125	72.3538	73.2126	0.65536	0.626916	3.71743	4.38813	0.492286	0.49264	1.0013	0.987882	222.567	220.082	110.543	109.408	69.1369	70.836
(CKDHL0089/CML395)//([CML390/CML206]-BB-2-4-BBB/LaPostaSeqC7-F71-1-2-1-1-BBB)F2-118-5-6-1	CKDHL0089/CML395	([CML390/CML206]-BB-2-4-BBB/LaPostaSeqC7-F71-1-2-1-1-BBB)F2-118-5-6-1	2.25508	2.25543	1.60849	1.64223	2.02622	2.31637	7.33435	7.24	72.122	72.9177	0.408168	0.12409	3.73747	4.58564	0.491898	0.492321	0.998923	0.976009	227.694	228.009	112.801	112.905	68.7104	70.1301
(CKDHL0089/CML395)//([CML390/CML206]-BB-2-4-BBB/LaPostaSeqC7-F71-1-2-1-1-BBB)F2-118-7-1-1	CKDHL0089/CML395	([CML390/CML206]-BB-2-4-BBB/LaPostaSeqC7-F71-1-2-1-1-BBB)F2-118-7-1-1	2.25377	2.24556	1.60579	1.61785	1.76255	1.78816	7.02631	6.57625	72.1029	72.8889	0.780857	0.878179	3.54932	3.13902	0.49618	0.498393	1.00872	1.02425	222.227	219.587	110.921	110.02	68.9511	70.4703
(CKDHL0089/CML395)//([CML390/CML206]-BB-2-4-BBB/LaPostaSeqC7-F71-1-2-1-1-BBB)F2-127-4-2-1	CKDHL0089/CML395	([CML390/CML206]-BB-2-4-BBB/LaPostaSeqC7-F71-1-2-1-1-BBB)F2-127-4-2-1	1.98102	1.74199	1.59782	1.54299	1.86851	1.9789	7.50722	7.6125	72.0306	72.8079	0.893299	1.11495	3.45694	2.41003	0.514389	0.525733	0.999076	0.975827	223.018	220.818	115.714	117.296	69.1208	70.7366
(CKDHL0089/CML395)//([CML390/CML206]-BB-2-4-BBB/LaPostaSeqC7-F71-1-2-1-1-BBB)F2-127-5-4-1	CKDHL0089/CML395	([CML390/CML206]-BB-2-4-BBB/LaPostaSeqC7-F71-1-2-1-1-BBB)F2-127-5-4-1	2.11969	2.00804	1.56542	1.29414	1.62325	1.51618	7.45269	7.495	70.4063	70.8881	0.468139	0.244791	3.45168	2.33471	0.487705	0.486054	1.00626	1.01236	221.038	217.725	108.704	106.681	67.6154	68.5067
(CKDHL0089/CML395)//([CML390/CML206]-BB-2-4-BBB/LaPostaSeqC7-F71-1-2-1-1-BBB)F2-127-8-1-1	CKDHL0089/CML395	([CML390/CML206]-BB-2-4-BBB/LaPostaSeqC7-F71-1-2-1-1-BBB)F2-127-8-1-1	2.25047	2.23837	1.69516	2.32474	1.75793	1.76953	7.13015	6.8	69.7494	70.1095	0.851461	1.0168	3.79715	5.08908	0.480538	0.475186	1.00976	1.02637	218.523	213.855	105.797	102.232	67.3192	68.0528
(CKDHL0089/CML395)//([CML390/CML206]-BB-2-4-BBB/LaPostaSeqC7-F71-1-2-1-1-BBB)F2-139-5-1-1	CKDHL0089/CML395	([CML390/CML206]-BB-2-4-BBB/LaPostaSeqC7-F71-1-2-1-1-BBB)F2-139-5-1-1	2.11949	2.01088	1.60523	1.62116	1.7711	1.79485	6.78441	6.055	70.9685	71.5425	0.228206	-0.246573	4.2034	8.22448	0.482402	0.477938	0.997382	0.97333	235.962	240.698	114.313	115.159	67.1039	67.7181
(CKDHL0089/CML395)//([CML390/CML206]-BB-2-4-BBB/LaPostaSeqC7-F71-1-2-1-1-BBB)F2-139-6-2-1	CKDHL0089/CML395	([CML390/CML206]-BB-2-4-BBB/LaPostaSeqC7-F71-1-2-1-1-BBB)F2-139-6-2-1	2.25238	2.24307	1.61702	1.69109	1.64689	1.55082	7.56001	7.72625	70.9134	71.4716	0.72045	0.757086	4.02404	6.82054	0.486931	0.484735	1.00354	0.999752	230.849	232.884	112.971	113.161	68.0971	69.2076
(CKDHL0089/CML395)//([CML390/CML206]-BB-2-4-BBB/LaPostaSeqC7-F71-1-2-1-1-BBB)F2-139-8-2-1	CKDHL0089/CML395	([CML390/CML206]-BB-2-4-BBB/LaPostaSeqC7-F71-1-2-1-1-BBB)F2-139-8-2-1	2.12327	2.01704	1.61296	1.67575	1.76323	1.779	7.36451	7.305	71.0795	71.6759	0.833134	0.988975	3.91369	5.93748	0.49539	0.497395	0.993963	0.950921	226.396	226.021	113.104	113.373	68.3826	69.6506
(CKDHL0089/CML395)//([CML390/CML206]-BB-2-4-BBB/LaPostaSeqC7-F71-1-2-1-1-BBB)F2-144-1-2-1	CKDHL0089/CML395	([CML390/CML206]-BB-2-4-BBB/LaPostaSeqC7-F71-1-2-1-1-BBB)F2-144-1-2-1	2.25234	2.2452	1.63359	1.81347	1.62169	1.50034	7.31869	7.20625	71.4019	72.0475	0.400547	0.115284	3.87227	5.6053	0.513956	0.524961	1.00639	1.01252	218.138	213.283	112.374	112.186	68.0118	69.0928
(CKDHL0089/CML395)//([CML390/CML206]-BB-2-4-BBB/LaPostaSeqC7-F71-1-2-1-1-BBB)F2-144-2-1-1	CKDHL0089/CML395	([CML390/CML206]-BB-2-4-BBB/LaPostaSeqC7-F71-1-2-1-1-BBB)F2-144-2-1-1	2.12268	2.01558	1.57432	1.36069	1.65981	1.58329	7.77639	8.1925	71.2598	71.8882	0.536587	0.380917	3.99484	6.61993	0.506087	0.513557	0.99677	0.964757	224.456	222.983	114.196	114.992	68.0012	69.0641
(CKDHL0089/CML395)//([CML390/CML206]-BB-2-4-BBB/LaPostaSeqC7-F71-1-2-1-1-BBB)F2-144-4-2-1	CKDHL0089/CML395	([CML390/CML206]-BB-2-4-BBB/LaPostaSeqC7-F71-1-2-1-1-BBB)F2-144-4-2-1	2.38536	2.48312	1.59591	1.52367	1.65533	1.56053	7.30882	7.185	70.8786	71.4387	0.409487	0.127972	3.90044	5.87182	0.507781	0.515903	0.995721	0.962199	219.293	215.062	111.707	111.203	67.1542	67.791
(CKDHL0089/CML395)//([CML390/CML206]-BB-2-4-BBB/LaPostaSeqC7-F71-1-2-1-1-BBB)F2-181-1-1-1	CKDHL0089/CML395	([CML390/CML206]-BB-2-4-BBB/LaPostaSeqC7-F71-1-2-1-1-BBB)F2-181-1-1-1	2.12109	1.99946	1.67201	2.15418	1.46064	1.25594	6.97874	6.47375	70.8456	71.4061	0.649007	0.617126	3.99596	6.59274	0.485732	0.482889	1.00435	1.00098	222.769	220.398	108.37	106.125	68.014	69.1124
(CKDHL0089/CML395)//([CML390/CML206]-BB-2-4-BBB/LaPostaSeqC7-F71-1-2-1-1-BBB)F2-181-2-1-1	CKDHL0089/CML395	([CML390/CML206]-BB-2-4-BBB/LaPostaSeqC7-F71-1-2-1-1-BBB)F2-181-2-1-1	2.11674	2.00337	1.5873	1.47667	1.78082	1.8049	6.60864	5.67625	73.5961	74.6702	-0.0229897	-0.748598	3.58136	3.36549	0.500167	0.504575	1.00914	1.02503	226.005	225.437	114.214	115.099	69.085	70.6984
(CKDHL0089/CML395)//([CML390/CML206]-BB-2-4-BBB/LaPostaSeqC7-F71-1-2-1-1-BBB)F2-43-7-2-1	CKDHL0089/CML395	([CML390/CML206]-BB-2-4-BBB/LaPostaSeqC7-F71-1-2-1-1-BBB)F2-43-7-2-1	2.12629	2.02038	1.64602	1.9349	1.98949	2.24151	7.35639	7.2875	70.5233	71.0225	0.226011	-0.247787	3.81614	5.19133	0.501164	0.506316	1.01662	1.06225	220.266	216.56	110.513	109.462	67.4474	68.2391
(CKDHL0089/CML395)//([Ent320:92SEW2-77/[DMRESR-W]EarlySel-#I-2-4-B/CML386]-B-11-3-B-2-#-B*4/[INTA-2-1-3/INTA-60-1-2]-X-11-6-3-BBB)F2-106-4-3-1	CKDHL0089/CML395	([Ent320:92SEW2-77/[DMRESR-W]EarlySel-#I-2-4-B/CML386]-B-11-3-B-2-#-B*4/[INTA-2-1-3/INTA-60-1-2]-X-11-6-3-BBB)F2-106-4-3-1	2.52806	2.7498	1.61342	1.67747	1.58057	1.44351	7.54783	7.7	69.5462	69.9029	1.21027	1.74593	3.53421	3.02644	0.50659	0.514535	0.9954	0.962319	243.23	251.878	124.03	129.936	67.7722	68.6631
(CKDHL0089/CML395)//([Ent320:92SEW2-77/[DMRESR-W]EarlySel-#I-2-4-B/CML386]-B-11-3-B-2-#-B*4/[INTA-2-1-3/INTA-60-1-2]-X-11-6-3-BBB)F2-112-4-1-1	CKDHL0089/CML395	([Ent320:92SEW2-77/[DMRESR-W]EarlySel-#I-2-4-B/CML386]-B-11-3-B-2-#-B*4/[INTA-2-1-3/INTA-60-1-2]-X-11-6-3-BBB)F2-112-4-1-1	2.25903	2.25047	1.63354	1.89588	1.63969	1.55044	7.67081	7.965	69.3044	69.6374	1.08903	1.50556	3.42291	2.11559	0.511188	0.521137	0.988546	0.925894	235.4	239.869	121.285	125.767	67.3882	68.1954
(CKDHL0089/CML395)//([Ent320:92SEW2-77/[DMRESR-W]EarlySel-#I-2-4-B/CML386]-B-11-3-B-2-#-B*4/[INTA-2-1-3/INTA-60-1-2]-X-11-6-3-BBB)F2-150-1-1-1	CKDHL0089/CML395	([Ent320:92SEW2-77/[DMRESR-W]EarlySel-#I-2-4-B/CML386]-B-11-3-B-2-#-B*4/[INTA-2-1-3/INTA-60-1-2]-X-11-6-3-BBB)F2-150-1-1-1	2.94121	3.50595	1.63558	1.92676	1.64009	1.55372	7.17366	6.89375	69.0958	69.3492	1.26664	1.867	3.35835	1.68057	0.501266	0.506368	0.999311	0.976928	240.722	248.079	121.491	126.127	67.4198	68.1876
(CKDHL0089/CML395)//([Ent320:92SEW2-77/[DMRESR-W]EarlySel-#I-2-4-B/CML386]-B-11-3-B-2-#-B*4/[INTA-2-1-3/INTA-60-1-2]-X-11-6-3-BBB)F2-150-3-1-1	CKDHL0089/CML395	([Ent320:92SEW2-77/[DMRESR-W]EarlySel-#I-2-4-B/CML386]-B-11-3-B-2-#-B*4/[INTA-2-1-3/INTA-60-1-2]-X-11-6-3-BBB)F2-150-3-1-1	2.25447	2.24592	1.58926	1.39162	1.87543	2.01971	7.39874	7.37875	68.6661	68.7927	0.959511	1.24443	3.38156	1.8594	0.479888	0.4733	0.993404	0.949808	230.835	233.052	111.927	111.437	66.639	67.0142
(CKDHL0089/CML395)//([Ent320:92SEW2-77/[DMRESR-W]EarlySel-#I-2-4-B/CML386]-B-11-3-B-2-#-B*4/[INTA-2-1-3/INTA-60-1-2]-X-11-6-3-BBB)F2-150-5-1-1	CKDHL0089/CML395	([Ent320:92SEW2-77/[DMRESR-W]EarlySel-#I-2-4-B/CML386]-B-11-3-B-2-#-B*4/[INTA-2-1-3/INTA-60-1-2]-X-11-6-3-BBB)F2-150-5-1-1	2.9359	3.49069	1.65736	2.16679	2.21974	2.6802	6.90101	6.30625	68.4021	68.4724	1.27667	1.88291	3.66848	4.07273	0.478762	0.472413	0.98509	0.912001	227.378	227.499	109.545	107.918	66.8705	67.3997
(CKDHL0089/CML395)//([Ent320:92SEW2-77/[DMRESR-W]EarlySel-#I-2-4-B/CML386]-B-11-3-B-2-#-B*4/[INTA-2-1-3/INTA-60-1-2]-X-11-6-3-BBB)F2-150-9-1-1	CKDHL0089/CML395	([Ent320:92SEW2-77/[DMRESR-W]EarlySel-#I-2-4-B/CML386]-B-11-3-B-2-#-B*4/[INTA-2-1-3/INTA-60-1-2]-X-11-6-3-BBB)F2-150-9-1-1	2.53147	2.75659	1.58675	1.34816	1.97835	2.20052	7.39004	7.36	70.0356	70.5411	0.531259	0.373566	3.3969	1.9113	0.508623	0.517222	1.00724	1.01404	237.828	243.61	121.851	126.625	67.2388	67.9027
(CKDHL0089/CML395)//([Ent320:92SEW2-77/[DMRESR-W]EarlySel-#I-2-4-B/CML386]-B-11-3-B-2-#-B*4/[INTA-2-1-3/INTA-60-1-2]-X-11-6-3-BBB)F2-155-3-1-1	CKDHL0089/CML395	([Ent320:92SEW2-77/[DMRESR-W]EarlySel-#I-2-4-B/CML386]-B-11-3-B-2-#-B*4/[INTA-2-1-3/INTA-60-1-2]-X-11-6-3-BBB)F2-155-3-1-1	2.66209	2.99351	1.61028	1.64761	1.71915	1.70244	7.22819	7.01125	70.2311	70.7865	0.644283	0.609215	3.33524	1.46056	0.509667	0.518926	0.993128	0.950189	234.706	238.74	120.311	124.233	67.5387	68.3462
(CKDHL0089/CML395)//([Ent320:92SEW2-77/[DMRESR-W]EarlySel-#I-2-4-B/CML386]-B-11-3-B-2-#-B*4/[INTA-2-1-3/INTA-60-1-2]-X-11-6-3-BBB)F2-159-5-1-1	CKDHL0089/CML395	([Ent320:92SEW2-77/[DMRESR-W]EarlySel-#I-2-4-B/CML386]-B-11-3-B-2-#-B*4/[INTA-2-1-3/INTA-60-1-2]-X-11-6-3-BBB)F2-159-5-1-1	2.53098	2.75071	1.67957	2.42361	1.60707	1.50262	7.62614	7.86875	70.1959	70.7464	0.965948	1.2553	3.39717	1.94594	0.515146	0.527204	1.00151	0.988492	234.215	238.017	121.194	125.636	67.9907	69.0449
(CKDHL0089/CML395)//([Ent320:92SEW2-77/[DMRESR-W]EarlySel-#I-2-4-B/CML386]-B-11-3-B-2-#-B*4/[INTA-2-1-3/INTA-60-1-2]-X-11-6-3-BBB)F2-159-8-1-1	CKDHL0089/CML395	([Ent320:92SEW2-77/[DMRESR-W]EarlySel-#I-2-4-B/CML386]-B-11-3-B-2-#-B*4/[INTA-2-1-3/INTA-60-1-2]-X-11-6-3-BBB)F2-159-8-1-1	1.98178	1.75852	1.63238	1.90343	1.77021	1.79881	7.86746	8.38875	69.1449	69.4216	1.07981	1.49219	3.50545	2.77606	0.507361	0.515383	0.999204	0.976268	238.408	244.517	122.053	126.97	67.204	67.8937
(CKDHL0089/CML395)//([Ent320:92SEW2-77/[DMRESR-W]EarlySel-#I-2-4-B/CML386]-B-11-3-B-2-#-B*4/[INTA-2-1-3/INTA-60-1-2]-X-11-6-3-BBB)F2-166-1-1-1	CKDHL0089/CML395	([Ent320:92SEW2-77/[DMRESR-W]EarlySel-#I-2-4-B/CML386]-B-11-3-B-2-#-B*4/[INTA-2-1-3/INTA-60-1-2]-X-11-6-3-BBB)F2-166-1-1-1	2.65449	2.97697	1.60786	1.60451	1.48175	1.25661	7.37379	7.325	69.6225	70.0008	0.903523	1.12835	3.60003	3.51456	0.497309	0.500325	1.00125	0.987689	235.354	239.767	118.071	120.852	67.4175	68.1591
(CKDHL0089/CML395)//([Ent320:92SEW2-77/[DMRESR-W]EarlySel-#I-2-4-B/CML386]-B-11-3-B-2-#-B*4/[INTA-2-1-3/INTA-60-1-2]-X-11-6-3-BBB)F2-175-1-1-1	CKDHL0089/CML395	([Ent320:92SEW2-77/[DMRESR-W]EarlySel-#I-2-4-B/CML386]-B-11-3-B-2-#-B*4/[INTA-2-1-3/INTA-60-1-2]-X-11-6-3-BBB)F2-175-1-1-1	2.11698	1.99517	1.61256	1.66283	1.61105	1.49672	8.07978	8.84625	69.0126	69.232	0.534715	0.380066	3.28848	1.10329	0.510907	0.521045	0.995572	0.961892	234.311	238.113	120.692	124.862	66.4013	66.661
(CKDHL0089/CML395)//([Ent320:92SEW2-77/[DMRESR-W]EarlySel-#I-2-4-B/CML386]-B-11-3-B-2-#-B*4/[INTA-2-1-3/INTA-60-1-2]-X-11-6-3-BBB)F2-175-2-6-1	CKDHL0089/CML395	([Ent320:92SEW2-77/[DMRESR-W]EarlySel-#I-2-4-B/CML386]-B-11-3-B-2-#-B*4/[INTA-2-1-3/INTA-60-1-2]-X-11-6-3-BBB)F2-175-2-6-1	2.12267	2.00851	1.59451	1.44834	1.60827	1.47891	8.13025	8.955	68.7766	68.9366	0.715774	0.751279	3.41363	2.02797	0.516714	0.529438	0.999087	0.975843	233.728	237.288	121.437	126.005	66.4126	66.6939
(CKDHL0089/CML395)//([Ent320:92SEW2-77/[DMRESR-W]EarlySel-#I-2-4-B/CML386]-B-11-3-B-2-#-B*4/[INTA-2-1-3/INTA-60-1-2]-X-11-6-3-BBB)F2-175-8-2-1	CKDHL0089/CML395	([Ent320:92SEW2-77/[DMRESR-W]EarlySel-#I-2-4-B/CML386]-B-11-3-B-2-#-B*4/[INTA-2-1-3/INTA-60-1-2]-X-11-6-3-BBB)F2-175-8-2-1	2.25393	2.24491	1.63687	1.93479	1.7366	1.73073	7.99915	8.6725	69.2725	69.5707	0.714597	0.747111	3.2902	1.08115	0.522853	0.538674	0.998733	0.975366	237.556	243.2	125.681	132.472	66.8113	67.2854
(CKDHL0089/CML395)//([Ent320:92SEW2-77/[DMRESR-W]EarlySel-#I-2-4-B/CML386]-B-11-3-B-2-#-B*4/[INTA-2-1-3/INTA-60-1-2]-X-11-6-3-BBB)F2-63-2-1-1	CKDHL0089/CML395	([Ent320:92SEW2-77/[DMRESR-W]EarlySel-#I-2-4-B/CML386]-B-11-3-B-2-#-B*4/[INTA-2-1-3/INTA-60-1-2]-X-11-6-3-BBB)F2-63-2-1-1	1.84516	1.49504	1.63439	1.91747	1.50681	1.28822	8.13199	8.95875	68.5432	68.6459	0.591662	0.499623	3.81908	5.19685	0.497217	0.500065	0.993216	0.949647	233.893	237.559	117.239	119.619	66.0224	66.1269
(CKDHL0089/CML395)//([Ent320:92SEW2-77/[DMRESR-W]EarlySel-#I-2-4-B/CML386]-B-11-3-B-2-#-B*4/[INTA-2-1-3/INTA-60-1-2]-X-11-6-3-BBB)F2-90-6-2-1	CKDHL0089/CML395	([Ent320:92SEW2-77/[DMRESR-W]EarlySel-#I-2-4-B/CML386]-B-11-3-B-2-#-B*4/[INTA-2-1-3/INTA-60-1-2]-X-11-6-3-BBB)F2-90-6-2-1	2.39888	2.52315	1.67673	2.38	1.89433	2.02746	7.32043	7.21	68.6825	68.8081	0.602807	0.511398	3.48844	2.65158	0.515845	0.528356	0.998609	0.975323	227.335	227.392	118.4	121.374	66.244	66.4055
(CKDHL0089/CML395)//([Ent320:92SEW2-77/[DMRESR-W]EarlySel-#I-2-4-B/CML386]-B-11-3-B-2-#-B*4/[INTA-2-1-3/INTA-60-1-2]-X-11-6-3-BBB)F2-98-2-2-1	CKDHL0089/CML395	([Ent320:92SEW2-77/[DMRESR-W]EarlySel-#I-2-4-B/CML386]-B-11-3-B-2-#-B*4/[INTA-2-1-3/INTA-60-1-2]-X-11-6-3-BBB)F2-98-2-2-1	2.39027	2.49942	1.62975	1.86718	1.6216	1.514	8.05832	8.8	69.1021	69.3535	0.717529	0.751217	3.62091	3.64697	0.497093	0.500465	1.00457	1.00732	235.288	240.149	118.33	121.575	66.7079	67.1318
(CKDHL0089/CML395)//([Ent320:92SEW2-77/[DMRESR-W]EarlySel-#I-2-4-B/CML386]-B-22-1-B-2-#-1-BB-1-B/INTA-F2-192-2-1-1-1-B*9)F2-100-1-1-1	CKDHL0089/CML395	([Ent320:92SEW2-77/[DMRESR-W]EarlySel-#I-2-4-B/CML386]-B-22-1-B-2-#-1-BB-1-B/INTA-F2-192-2-1-1-1-B*9)F2-100-1-1-1	2.16443	1.94684	1.64472	2.25995	NA	NA	8.11149	9.19177	66.5626	66.0461	0.642257	0.577682	3.5799	3.24024	0.482263	0.476258	1.0026	0.986237	237.653	245.898	116.011	118.806	64.475	63.4364
(CKDHL0089/CML395)//([Ent320:92SEW2-77/[DMRESR-W]EarlySel-#I-2-4-B/CML386]-B-22-1-B-2-#-1-BB-1-B/INTA-F2-192-2-1-1-1-B*9)F2-100-2-3-1	CKDHL0089/CML395	([Ent320:92SEW2-77/[DMRESR-W]EarlySel-#I-2-4-B/CML386]-B-22-1-B-2-#-1-BB-1-B/INTA-F2-192-2-1-1-1-B*9)F2-100-2-3-1	2.16406	1.9499	1.61805	1.70834	NA	NA	7.85424	8.53844	67.0608	66.6939	0.498658	0.240546	3.46302	2.0712	0.492677	0.493513	1.00323	0.987051	243.63	256.215	120.719	126.775	64.598	63.6708
(CKDHL0089/CML395)//([Ent320:92SEW2-77/[DMRESR-W]EarlySel-#I-2-4-B/CML386]-B-22-1-B-2-#-1-BB-1-B/INTA-F2-192-2-1-1-1-B*9)F2-100-5-1-1	CKDHL0089/CML395	([Ent320:92SEW2-77/[DMRESR-W]EarlySel-#I-2-4-B/CML386]-B-22-1-B-2-#-1-BB-1-B/INTA-F2-192-2-1-1-1-B*9)F2-100-5-1-1	2.17114	1.97287	1.64206	2.20824	NA	NA	7.68427	8.10677	67.6079	67.4056	0.857542	1.08355	3.59469	3.4134	0.485861	0.482562	1.00322	0.987327	229.247	231.375	112.487	112.824	65.2487	64.7645
(CKDHL0089/CML395)//([Ent320:92SEW2-77/[DMRESR-W]EarlySel-#I-2-4-B/CML386]-B-22-1-B-2-#-1-BB-1-B/INTA-F2-192-2-1-1-1-B*9)F2-100-6-2-1	CKDHL0089/CML395	([Ent320:92SEW2-77/[DMRESR-W]EarlySel-#I-2-4-B/CML386]-B-22-1-B-2-#-1-BB-1-B/INTA-F2-192-2-1-1-1-B*9)F2-100-6-2-1	2.16271	1.94372	1.62166	1.72136	NA	NA	7.72562	8.21177	65.7829	65.0477	0.576382	0.415947	3.72489	4.683	0.475091	0.46399	1.00879	1.02014	234.15	239.948	112.972	113.717	63.7898	62.2541
(CKDHL0089/CML395)//([Ent320:92SEW2-77/[DMRESR-W]EarlySel-#I-2-4-B/CML386]-B-22-1-B-2-#-1-BB-1-B/INTA-F2-192-2-1-1-1-B*9)F2-100-7-6-1	CKDHL0089/CML395	([Ent320:92SEW2-77/[DMRESR-W]EarlySel-#I-2-4-B/CML386]-B-22-1-B-2-#-1-BB-1-B/INTA-F2-192-2-1-1-1-B*9)F2-100-7-6-1	2.16199	1.94863	1.63872	2.1922	NA	NA	7.88508	8.61677	66.3615	65.8139	0.437093	0.088984	3.87857	6.2968	0.48604	0.482489	0.999805	0.969913	238.771	247.769	117.093	120.497	64.0028	62.7306
(CKDHL0089/CML395)//([Ent320:92SEW2-77/[DMRESR-W]EarlySel-#I-2-4-B/CML386]-B-22-1-B-2-#-1-BB-1-B/INTA-F2-192-2-1-1-1-B*9)F2-100-8-2-1	CKDHL0089/CML395	([Ent320:92SEW2-77/[DMRESR-W]EarlySel-#I-2-4-B/CML386]-B-22-1-B-2-#-1-BB-1-B/INTA-F2-192-2-1-1-1-B*9)F2-100-8-2-1	2.35302	2.45306	1.61806	1.69907	NA	NA	7.73021	8.22344	66.6266	66.1359	0.997549	1.41397	3.4546	2.01521	0.479859	0.472513	1.0053	1.00304	239.541	249.097	115.864	118.534	65.0681	64.442
(CKDHL0089/CML395)//([Ent320:92SEW2-77/[DMRESR-W]EarlySel-#I-2-4-B/CML386]-B-22-1-B-2-#-1-BB-1-B/INTA-F2-192-2-1-1-1-B*9)F2-100-9-4-1	CKDHL0089/CML395	([Ent320:92SEW2-77/[DMRESR-W]EarlySel-#I-2-4-B/CML386]-B-22-1-B-2-#-1-BB-1-B/INTA-F2-192-2-1-1-1-B*9)F2-100-9-4-1	2.16866	1.96594	1.59622	1.24914	NA	NA	7.52612	7.7051	66.5828	66.0787	0.439351	0.0890084	3.51969	2.6273	0.480535	0.473506	1.00508	1.00237	239.63	249.306	116.308	119.321	64.4119	63.3227
(CKDHL0089/CML395)//([Ent320:92SEW2-77/[DMRESR-W]EarlySel-#I-2-4-B/CML386]-B-22-1-B-2-#-1-BB-1-B/INTA-F2-192-2-1-1-1-B*9)F2-132-5-1-1	CKDHL0089/CML395	([Ent320:92SEW2-77/[DMRESR-W]EarlySel-#I-2-4-B/CML386]-B-22-1-B-2-#-1-BB-1-B/INTA-F2-192-2-1-1-1-B*9)F2-132-5-1-1	2.15993	1.9399	1.61262	1.6049	NA	NA	7.8129	8.43344	65.486	64.698	0.5791	0.422275	3.7946	5.45991	0.48547	0.481405	0.99963	0.969171	234.909	241.166	115.024	117.047	63.4202	61.7479
(CKDHL0089/CML395)//([Ent320:92SEW2-77/[DMRESR-W]EarlySel-#I-2-4-B/CML386]-B-22-1-B-2-#-1-BB-1-B/INTA-F2-192-2-1-1-1-B*9)F2-132-7-1-1	CKDHL0089/CML395	([Ent320:92SEW2-77/[DMRESR-W]EarlySel-#I-2-4-B/CML386]-B-22-1-B-2-#-1-BB-1-B/INTA-F2-192-2-1-1-1-B*9)F2-132-7-1-1	2.16535	1.95454	1.64275	2.24049	NA	NA	8.06883	9.08344	65.9224	65.2297	0.713914	0.7451	3.54077	2.88861	0.465122	0.447395	1.00216	0.984976	240.754	251.188	112.912	113.429	64.0087	62.6392
(CKDHL0089/CML395)//([Ent320:92SEW2-77/[DMRESR-W]EarlySel-#I-2-4-B/CML386]-B-22-1-B-2-#-1-BB-1-B/INTA-F2-192-2-1-1-1-B*9)F2-15-2-1-1	CKDHL0089/CML395	([Ent320:92SEW2-77/[DMRESR-W]EarlySel-#I-2-4-B/CML386]-B-22-1-B-2-#-1-BB-1-B/INTA-F2-192-2-1-1-1-B*9)F2-15-2-1-1	2.35584	2.4688	1.61852	1.72556	NA	NA	7.54843	7.76177	66.3901	65.8372	0.641708	0.575175	3.91848	6.68387	0.489416	0.48825	1.00519	1.003	235.47	242.102	115.758	118.299	64.1595	62.9375
(CKDHL0089/CML395)//([Ent320:92SEW2-77/[DMRESR-W]EarlySel-#I-2-4-B/CML386]-B-22-1-B-2-#-1-BB-1-B/INTA-F2-192-2-1-1-1-B*9)F2-150-3-1-1	CKDHL0089/CML395	([Ent320:92SEW2-77/[DMRESR-W]EarlySel-#I-2-4-B/CML386]-B-22-1-B-2-#-1-BB-1-B/INTA-F2-192-2-1-1-1-B*9)F2-150-3-1-1	2.16461	1.96621	1.61378	1.61844	NA	NA	7.60618	7.90844	65.1563	64.2677	0.506766	0.250773	3.45658	2.03085	0.470495	0.456838	0.999842	0.968959	237.105	244.906	113.305	114.193	63.4536	61.7634
(CKDHL0089/CML395)//([Ent320:92SEW2-77/[DMRESR-W]EarlySel-#I-2-4-B/CML386]-B-22-1-B-2-#-1-BB-1-B/INTA-F2-192-2-1-1-1-B*9)F2-157-3-3-1	CKDHL0089/CML395	([Ent320:92SEW2-77/[DMRESR-W]EarlySel-#I-2-4-B/CML386]-B-22-1-B-2-#-1-BB-1-B/INTA-F2-192-2-1-1-1-B*9)F2-157-3-3-1	2.16295	1.94539	1.61947	1.71568	NA	NA	7.90411	8.6651	66.3938	65.8478	0.790199	0.922582	3.53825	2.85284	0.483228	0.477997	1.00843	1.01972	247.332	262.57	119.947	125.524	64.5287	63.5174
(CKDHL0089/CML395)//([Ent320:92SEW2-77/[DMRESR-W]EarlySel-#I-2-4-B/CML386]-B-22-1-B-2-#-1-BB-1-B/INTA-F2-192-2-1-1-1-B*9)F2-157-6-1-1	CKDHL0089/CML395	([Ent320:92SEW2-77/[DMRESR-W]EarlySel-#I-2-4-B/CML386]-B-22-1-B-2-#-1-BB-1-B/INTA-F2-192-2-1-1-1-B*9)F2-157-6-1-1	2.35396	2.45904	1.6209	1.74978	NA	NA	7.32465	7.19344	66.5886	66.0821	0.715969	0.748732	3.48867	2.37643	0.474293	0.462695	1.00035	0.970146	233.572	238.893	112.106	112.167	64.9401	64.2142
(CKDHL0089/CML395)//([Ent320:92SEW2-77/[DMRESR-W]EarlySel-#I-2-4-B/CML386]-B-22-1-B-2-#-1-BB-1-B/INTA-F2-192-2-1-1-1-B*9)F2-157-7-1-1	CKDHL0089/CML395	([Ent320:92SEW2-77/[DMRESR-W]EarlySel-#I-2-4-B/CML386]-B-22-1-B-2-#-1-BB-1-B/INTA-F2-192-2-1-1-1-B*9)F2-157-7-1-1	2.16867	1.97096	1.61948	1.76257	NA	NA	7.97499	8.8451	65.8543	65.0459	0.781822	0.908669	3.70011	4.47598	0.468254	0.452945	1.00849	1.02046	243.978	256.772	115.22	117.43	64.0204	62.6486
(CKDHL0089/CML395)//([Ent320:92SEW2-77/[DMRESR-W]EarlySel-#I-2-4-B/CML386]-B-22-1-B-2-#-1-BB-1-B/INTA-F2-192-2-1-1-1-B*9)F2-212-1-1-1	CKDHL0089/CML395	([Ent320:92SEW2-77/[DMRESR-W]EarlySel-#I-2-4-B/CML386]-B-22-1-B-2-#-1-BB-1-B/INTA-F2-192-2-1-1-1-B*9)F2-212-1-1-1	2.17169	1.98116	1.59304	1.21	NA	NA	7.62784	7.96344	65.708	64.9664	0.641228	0.575716	3.75795	5.06743	0.447036	0.41719	1.00343	0.987631	235.062	241.406	106.227	102.095	63.7928	62.3324
(CKDHL0089/CML395)//([Ent320:92SEW2-77/[DMRESR-W]EarlySel-#I-2-4-B/CML386]-B-22-1-B-2-#-1-BB-1-B/INTA-F2-192-2-1-1-1-B*9)F2-212-9-1-1	CKDHL0089/CML395	([Ent320:92SEW2-77/[DMRESR-W]EarlySel-#I-2-4-B/CML386]-B-22-1-B-2-#-1-BB-1-B/INTA-F2-192-2-1-1-1-B*9)F2-212-9-1-1	2.16391	1.96295	1.64172	2.24391	NA	NA	7.64162	7.99844	64.8652	63.9078	0.506225	0.250229	3.95499	7.05627	0.47573	0.465146	1.00183	0.984738	229.407	231.672	110.671	109.62	62.7931	60.7008
(CKDHL0089/CML395)//([Ent320:92SEW2-77/[DMRESR-W]EarlySel-#I-2-4-B/CML386]-B-22-1-B-2-#-1-BB-1-B/INTA-F2-192-2-1-1-1-B*9)F2-235-2-1-1	CKDHL0089/CML395	([Ent320:92SEW2-77/[DMRESR-W]EarlySel-#I-2-4-B/CML386]-B-22-1-B-2-#-1-BB-1-B/INTA-F2-192-2-1-1-1-B*9)F2-235-2-1-1	2.16	1.94333	1.58938	1.13615	NA	NA	7.69608	8.13677	65.591	64.8373	0.932709	1.25733	3.91178	6.59374	0.481258	0.474636	0.999723	0.969803	235.498	242.099	114.573	116.22	64.4134	63.4069
(CKDHL0089/CML395)//([Ent320:92SEW2-77/[DMRESR-W]EarlySel-#I-2-4-B/CML386]-B-22-1-B-2-#-1-BB-1-B/INTA-F2-192-2-1-1-1-B*9)F2-235-3-1-1	CKDHL0089/CML395	([Ent320:92SEW2-77/[DMRESR-W]EarlySel-#I-2-4-B/CML386]-B-22-1-B-2-#-1-BB-1-B/INTA-F2-192-2-1-1-1-B*9)F2-235-3-1-1	2.16493	1.9617	1.6632	2.73438	NA	NA	7.58255	7.84844	66.2373	65.619	0.647823	0.585139	3.56382	3.07933	0.472142	0.459254	0.994573	0.936657	233.5	238.752	111.052	110.36	64.0882	62.7753
(CKDHL0089/CML395)//([Ent320:92SEW2-77/[DMRESR-W]EarlySel-#I-2-4-B/CML386]-B-22-1-B-2-#-1-BB-1-B/INTA-F2-192-2-1-1-1-B*9)F2-236-2-1-1	CKDHL0089/CML395	([Ent320:92SEW2-77/[DMRESR-W]EarlySel-#I-2-4-B/CML386]-B-22-1-B-2-#-1-BB-1-B/INTA-F2-192-2-1-1-1-B*9)F2-236-2-1-1	2.16487	1.95322	1.60017	1.31349	NA	NA	7.52677	7.70677	65.8973	65.1744	0.640217	0.575077	3.56914	3.15171	0.484485	0.479749	0.99999	0.969334	234.986	241.312	114.339	115.942	64.0739	62.7635
(CKDHL0089/CML395)//([Ent320:92SEW2-77/[DMRESR-W]EarlySel-#I-2-4-B/CML386]-B-22-1-B-2-#-1-BB-1-B/INTA-F2-192-2-1-1-1-B*9)F2-236-3-1-1	CKDHL0089/CML395	([Ent320:92SEW2-77/[DMRESR-W]EarlySel-#I-2-4-B/CML386]-B-22-1-B-2-#-1-BB-1-B/INTA-F2-192-2-1-1-1-B*9)F2-236-3-1-1	2.34538	2.43278	1.59486	1.21397	NA	NA	7.38896	7.35677	66.9433	66.5548	0.862776	1.09135	3.75952	5.08775	0.486337	0.483322	1.00006	0.969763	234.436	240.302	114.962	117.013	64.9924	64.3227
(CKDHL0089/CML395)//([Ent320:92SEW2-77/[DMRESR-W]EarlySel-#I-2-4-B/CML386]-B-22-1-B-2-#-1-BB-1-B/INTA-F2-192-2-1-1-1-B*9)F2-236-6-1-1	CKDHL0089/CML395	([Ent320:92SEW2-77/[DMRESR-W]EarlySel-#I-2-4-B/CML386]-B-22-1-B-2-#-1-BB-1-B/INTA-F2-192-2-1-1-1-B*9)F2-236-6-1-1	2.17016	1.97233	1.64426	2.2582	NA	NA	7.25181	7.00844	66.5422	66.0433	0.788805	0.920097	4.08878	8.36075	0.491463	0.491562	0.991414	0.919273	233.775	239.227	115.813	118.468	64.9728	64.3062
(CKDHL0089/CML395)//([Ent320:92SEW2-77/[DMRESR-W]EarlySel-#I-2-4-B/CML386]-B-22-1-B-2-#-1-BB-1-B/INTA-F2-192-2-1-1-1-B*9)F2-30-4-2-1	CKDHL0089/CML395	([Ent320:92SEW2-77/[DMRESR-W]EarlySel-#I-2-4-B/CML386]-B-22-1-B-2-#-1-BB-1-B/INTA-F2-192-2-1-1-1-B*9)F2-30-4-2-1	2.16319	1.94504	1.61807	1.64836	NA	NA	7.38437	7.3451	64.5921	63.4027	0.684435	0.674417	3.39848	1.39981	0.459635	0.438521	1.00305	0.986631	233.113	238.021	108.591	106.137	62.5693	60.3156
(CKDHL0089/CML395)//([Ent320:92SEW2-77/[DMRESR-W]EarlySel-#I-2-4-B/CML386]-B-22-1-B-2-#-1-BB-1-B/INTA-F2-192-2-1-1-1-B*9)F2-7-2-1-1	CKDHL0089/CML395	([Ent320:92SEW2-77/[DMRESR-W]EarlySel-#I-2-4-B/CML386]-B-22-1-B-2-#-1-BB-1-B/INTA-F2-192-2-1-1-1-B*9)F2-7-2-1-1	2.5488	2.97934	1.64107	2.22093	NA	NA	7.7348	8.2351	66.7468	66.277	0.78498	0.914709	3.70424	4.50936	0.499616	0.505047	1.00301	0.986751	242.913	254.974	121.355	127.881	64.612	63.6361
(CKDHL0089/CML395)//([Ent320:92SEW2-77/[DMRESR-W]EarlySel-#I-2-4-B/CML386]-B-22-1-B-2-#-1-BB-1-B/INTA-F2-192-2-1-1-1-B*9)F2-88-4-2-1	CKDHL0089/CML395	([Ent320:92SEW2-77/[DMRESR-W]EarlySel-#I-2-4-B/CML386]-B-22-1-B-2-#-1-BB-1-B/INTA-F2-192-2-1-1-1-B*9)F2-88-4-2-1	2.15794	1.9346	1.60944	1.54885	NA	NA	7.12581	6.68844	69.1474	69.3699	0.853761	1.07501	3.93926	6.90959	0.483161	0.477759	0.997246	0.953094	234.214	239.935	114.496	116.162	66.3515	66.5578
(CKDHL0089/CML395)//([Ent320:92SEW2-77/[DMRESR-W]EarlySel-#I-2-4-B/CML386]-B-22-1-B-2-#-1-BB-1-B/INTA-F2-192-2-1-1-1-B*9)F2-88-5-4-1	CKDHL0089/CML395	([Ent320:92SEW2-77/[DMRESR-W]EarlySel-#I-2-4-B/CML386]-B-22-1-B-2-#-1-BB-1-B/INTA-F2-192-2-1-1-1-B*9)F2-88-5-4-1	2.16862	1.97202	1.59274	1.20861	NA	NA	7.73677	8.2401	65.2805	64.4132	0.429113	0.0751026	4.03745	7.86925	0.469038	0.45397	1.00024	0.970138	235.827	242.753	111.531	111.148	63.295	61.4904
(CKDHL0089/CML395)//([Ent320:92SEW2-77/[DMRESR-W]EarlySel-#I-2-4-B/CML386]-B-22-1-B-2-#-1-BB-1-B/INTA-F2-192-2-1-1-1-B*9)F2-95-5-1-1	CKDHL0089/CML395	([Ent320:92SEW2-77/[DMRESR-W]EarlySel-#I-2-4-B/CML386]-B-22-1-B-2-#-1-BB-1-B/INTA-F2-192-2-1-1-1-B*9)F2-95-5-1-1	2.16599	1.95586	1.64567	2.3148	NA	NA	7.36403	7.29344	66.3295	65.7589	0.642747	0.576689	3.66745	4.13085	0.492219	0.492696	1.00279	0.98609	230.961	234.428	114.41	116.143	64.2499	63.0832
(CKDHL0089/CML395)//(INTA-F2-192-2-1-1-1-B*7-3-B/MAS[MSR/312]-117-2-2-1-B*4-2-1-B)F2-146-2-2-1	CKDHL0089/CML395	(INTA-F2-192-2-1-1-1-B*7-3-B/MAS[MSR/312]-117-2-2-1-B*4-2-1-B)F2-146-2-2-1	2.36903	2.45449	1.60108	1.39444	NA	NA	6.72891	5.95132	71.2242	71.6463	0.700903	0.709219	3.45568	2.38674	0.488636	0.487211	0.995607	0.958481	224.64	223.718	110.5	109.604	67.59	68.308
(CKDHL0089/CML395)//(INTA-F2-192-2-1-1-1-B*7-3-B/MAS[MSR/312]-117-2-2-1-B*4-2-1-B)F2-146-5-1-1	CKDHL0089/CML395	(INTA-F2-192-2-1-1-1-B*7-3-B/MAS[MSR/312]-117-2-2-1-B*4-2-1-B)F2-146-5-1-1	2.3724	2.45168	1.61258	1.56021	NA	NA	6.35182	5.1554	68.5712	68.6187	1.61692	2.47193	3.86532	5.54894	0.494775	0.4967	0.985524	0.912137	217.5	212.633	108.699	106.816	67.9373	68.8198
(CKDHL0089/CML395)//(INTA-F2-192-2-1-1-1-B*7-3-B/MAS[MSR/312]-117-2-2-1-B*4-2-1-B)F2-146-6-1-1	CKDHL0089/CML395	(INTA-F2-192-2-1-1-1-B*7-3-B/MAS[MSR/312]-117-2-2-1-B*4-2-1-B)F2-146-6-1-1	2.37753	2.4692	1.59279	1.26022	NA	NA	6.64711	5.78044	66.5276	66.3219	0.735897	0.784036	3.52035	2.86763	0.461228	0.444068	0.996747	0.961369	221.985	219.635	103.278	98.2521	65.018	64.5963
(CKDHL0089/CML395)//(INTA-F2-192-2-1-1-1-B*7-3-B/MAS[MSR/312]-117-2-2-1-B*4-2-1-B)F2-164-1-1-1	CKDHL0089/CML395	(INTA-F2-192-2-1-1-1-B*7-3-B/MAS[MSR/312]-117-2-2-1-B*4-2-1-B)F2-164-1-1-1	2.37097	2.44844	1.59534	1.26557	NA	NA	6.79404	6.08993	68.2872	68.2971	0.638771	0.593744	3.61654	3.6461	0.483025	0.478348	1.00084	0.980347	218.413	214.076	106.338	103.146	66.1871	66.2145
(CKDHL0089/CML395)//(INTA-F2-192-2-1-1-1-B*7-3-B/MAS[MSR/312]-117-2-2-1-B*4-2-1-B)F2-164-2-7-1	CKDHL0089/CML395	(INTA-F2-192-2-1-1-1-B*7-3-B/MAS[MSR/312]-117-2-2-1-B*4-2-1-B)F2-164-2-7-1	2.1897	2.07385	1.58896	1.17728	NA	NA	6.85066	6.21293	68.6212	68.7014	0.79391	0.903245	3.31298	1.31314	0.485271	0.48183	0.996267	0.959088	218.365	213.961	106.728	103.644	65.3513	65.0373
(CKDHL0089/CML395)//(INTA-F2-192-2-1-1-1-B*7-3-B/MAS[MSR/312]-117-2-2-1-B*4-2-1-B)F2-164-5-2-1	CKDHL0089/CML395	(INTA-F2-192-2-1-1-1-B*7-3-B/MAS[MSR/312]-117-2-2-1-B*4-2-1-B)F2-164-5-2-1	2.25381	2.21009	1.62254	1.73258	NA	NA	6.33429	5.11726	68.1261	68.1195	1.12333	1.52204	4.1627	7.86156	0.476028	0.467305	0.998849	0.970904	216.522	211.155	103.974	99.4034	66.2162	66.3152
(CKDHL0089/CML395)//(INTA-F2-192-2-1-1-1-B*7-3-B/MAS[MSR/312]-117-2-2-1-B*4-2-1-B)F2-166-4-1-1	CKDHL0089/CML395	(INTA-F2-192-2-1-1-1-B*7-3-B/MAS[MSR/312]-117-2-2-1-B*4-2-1-B)F2-166-4-1-1	2.37943	2.47723	1.60212	1.40303	NA	NA	6.7651	5.98362	70.7106	71.0861	0.668176	0.65992	3.58739	3.4114	0.488814	0.487126	0.982905	0.898961	217.547	212.731	107.319	104.587	67.1124	67.6899
(CKDHL0089/CML395)//(INTA-F2-192-2-1-1-1-B*7-3-B/MAS[MSR/312]-117-2-2-1-B*4-2-1-B)F2-180-1-2-1	CKDHL0089/CML395	(INTA-F2-192-2-1-1-1-B*7-3-B/MAS[MSR/312]-117-2-2-1-B*4-2-1-B)F2-180-1-2-1	2.12838	1.95747	1.60377	1.4375	NA	NA	6.76518	6.02873	67.7814	67.7249	1.27672	1.82113	3.60107	3.51555	0.477581	0.46964	0.997742	0.969142	231.008	233.639	110.94	110.233	66.4625	66.694
(CKDHL0089/CML395)//(INTA-F2-192-2-1-1-1-B*7-3-B/MAS[MSR/312]-117-2-2-1-B*4-2-1-B)F2-181-1-1-1	CKDHL0089/CML395	(INTA-F2-192-2-1-1-1-B*7-3-B/MAS[MSR/312]-117-2-2-1-B*4-2-1-B)F2-181-1-1-1	2.38226	2.48361	1.60095	1.40921	NA	NA	6.99688	6.51825	68.4892	68.5316	1.4039	2.12315	3.27186	0.982283	0.479686	0.473038	0.983773	0.903288	222.216	219.978	107.579	105.021	67.5991	68.3275
(CKDHL0089/CML395)//(INTA-F2-192-2-1-1-1-B*7-3-B/MAS[MSR/312]-117-2-2-1-B*4-2-1-B)F2-181-5-1-1	CKDHL0089/CML395	(INTA-F2-192-2-1-1-1-B*7-3-B/MAS[MSR/312]-117-2-2-1-B*4-2-1-B)F2-181-5-1-1	2.12897	1.9489	1.5929	1.24937	NA	NA	7.20856	6.95861	68.621	68.6794	1.30493	1.87825	3.43502	2.22344	0.483065	0.478043	0.975467	0.864559	222.975	221.181	108.223	106.01	67.5474	68.2575
(CKDHL0089/CML395)//(INTA-F2-192-2-1-1-1-B*7-3-B/MAS[MSR/312]-117-2-2-1-B*4-2-1-B)F2-181-7-1-1	CKDHL0089/CML395	(INTA-F2-192-2-1-1-1-B*7-3-B/MAS[MSR/312]-117-2-2-1-B*4-2-1-B)F2-181-7-1-1	2.5484	2.82473	1.58663	1.16506	NA	NA	6.67951	5.85076	69.1542	69.292	1.49809	2.24787	3.3342	1.4787	0.49615	0.499007	0.990596	0.932836	214.867	208.516	107.211	104.451	67.5916	68.2961
(CKDHL0089/CML395)//(INTA-F2-192-2-1-1-1-B*7-3-B/MAS[MSR/312]-117-2-2-1-B*4-2-1-B)F2-197-2-2-1	CKDHL0089/CML395	(INTA-F2-192-2-1-1-1-B*7-3-B/MAS[MSR/312]-117-2-2-1-B*4-2-1-B)F2-197-2-2-1	2.18962	2.08295	1.58607	1.16325	NA	NA	6.6292	5.74134	67.1023	66.9604	1.2152	1.74672	3.64733	3.85469	0.465664	0.451202	0.993686	0.950376	225.89	225.675	106.021	102.546	66.3119	66.4517
(CKDHL0089/CML395)//(INTA-F2-192-2-1-1-1-B*7-3-B/MAS[MSR/312]-117-2-2-1-B*4-2-1-B)F2-197-3-2-1	CKDHL0089/CML395	(INTA-F2-192-2-1-1-1-B*7-3-B/MAS[MSR/312]-117-2-2-1-B*4-2-1-B)F2-197-3-2-1	2.13041	1.96298	1.60077	1.39749	NA	NA	6.33276	5.1174	67.2141	67.0664	1.01291	1.31242	3.6334	3.72729	0.478462	0.471224	1.00513	0.999694	224.308	223.245	108.407	106.375	65.9882	65.9393
(CKDHL0089/CML395)//(INTA-F2-192-2-1-1-1-B*7-3-B/MAS[MSR/312]-117-2-2-1-B*4-2-1-B)F2-197-4-2-1	CKDHL0089/CML395	(INTA-F2-192-2-1-1-1-B*7-3-B/MAS[MSR/312]-117-2-2-1-B*4-2-1-B)F2-197-4-2-1	1.88609	1.44608	1.60677	1.47557	NA	NA	6.97899	6.48387	67.0541	66.8981	1.14902	1.57962	3.839	5.35182	0.45867	0.439946	0.995329	0.953919	222.24	220.063	103.074	97.9696	65.5705	65.349
(CKDHL0089/CML395)//(INTA-F2-192-2-1-1-1-B*7-3-B/MAS[MSR/312]-117-2-2-1-B*4-2-1-B)F2-197-5-1-1	CKDHL0089/CML395	(INTA-F2-192-2-1-1-1-B*7-3-B/MAS[MSR/312]-117-2-2-1-B*4-2-1-B)F2-197-5-1-1	2.00955	1.70435	1.6242	1.76337	NA	NA	6.72832	5.95286	69.013	69.162	0.646233	0.614465	3.59712	3.49633	0.476438	0.467872	0.996981	0.961857	213.713	206.71	103.306	98.2223	66.1812	66.2961
(CKDHL0089/CML395)//(INTA-F2-192-2-1-1-1-B*7-3-B/MAS[MSR/312]-117-2-2-1-B*4-2-1-B)F2-4-3-1-1	CKDHL0089/CML395	(INTA-F2-192-2-1-1-1-B*7-3-B/MAS[MSR/312]-117-2-2-1-B*4-2-1-B)F2-4-3-1-1	2.24716	2.19447	1.59546	1.30874	NA	NA	6.76895	6.03683	70.6348	70.9751	0.733293	0.782935	3.45362	2.39779	0.520368	0.536894	0.98717	0.9199	212.678	205.054	111.168	110.601	67.8661	68.7599
(CKDHL0089/CML395)//(INTA-F2-192-2-1-1-1-B*7-3-B/MAS[MSR/312]-117-2-2-1-B*4-2-1-B)F2-56-3-1-1	CKDHL0089/CML395	(INTA-F2-192-2-1-1-1-B*7-3-B/MAS[MSR/312]-117-2-2-1-B*4-2-1-B)F2-56-3-1-1	2.31111	2.33441	1.59332	1.27935	NA	NA	6.74135	5.98073	68.2771	68.3072	1.05805	1.40084	3.57717	3.32522	0.479875	0.473373	0.990002	0.931689	219.617	215.944	106.617	103.504	66.9735	67.4432
(CKDHL0089/CML395)//(INTA-F2-192-2-1-1-1-B*7-3-B/MAS[MSR/312]-117-2-2-1-B*4-2-1-B)F2-56-5-1-1	CKDHL0089/CML395	(INTA-F2-192-2-1-1-1-B*7-3-B/MAS[MSR/312]-117-2-2-1-B*4-2-1-B)F2-56-5-1-1	2.25375	2.20663	1.59398	1.25049	NA	NA	6.82051	6.14936	67.6018	67.5314	0.982007	1.26139	3.32077	1.35836	0.472689	0.461767	0.990176	0.930662	221.88	219.483	106.233	102.853	66.1911	66.3297
(CKDHL0089/CML395)//(INTA-F2-192-2-1-1-1-B*7-3-B/MAS[MSR/312]-117-2-2-1-B*4-2-1-B)F2-56-6-2-1	CKDHL0089/CML395	(INTA-F2-192-2-1-1-1-B*7-3-B/MAS[MSR/312]-117-2-2-1-B*4-2-1-B)F2-56-6-2-1	2.3727	2.45897	1.58889	1.16571	NA	NA	6.90297	6.29055	66.4761	66.2316	1.66915	2.5763	3.54577	3.05672	0.46722	0.453515	0.992524	0.94202	220.85	217.825	104.09	99.493	66.3118	66.4557
(CKDHL0089/CML395)//(INTA-F2-192-2-1-1-1-B*7-3-B/MAS[MSR/312]-117-2-2-1-B*4-2-1-B)F2-60-1-1-1	CKDHL0089/CML395	(INTA-F2-192-2-1-1-1-B*7-3-B/MAS[MSR/312]-117-2-2-1-B*4-2-1-B)F2-60-1-1-1	2.61622	2.96392	1.59368	1.27298	NA	NA	7.17256	6.87811	69.2478	69.411	1.46074	2.17435	3.64605	3.87386	0.486322	0.483284	0.982353	0.894572	225.562	225.185	110.473	109.541	68.2098	69.2398
(CKDHL0089/CML395)//(INTA-F2-192-2-1-1-1-B*9/[Ent320:92SEW2-77/[DMRESR-W]EarlySel-#I-2-4-B/CML386]-B-11-3-B-2-#-B*4)F2-144-2-2-1	CKDHL0089/CML395	(INTA-F2-192-2-1-1-1-B*9/[Ent320:92SEW2-77/[DMRESR-W]EarlySel-#I-2-4-B/CML386]-B-11-3-B-2-#-B*4)F2-144-2-2-1	2.37486	2.47994	1.58855	1.41468	1.72184	1.61048	7.57895	7.78032	67.3558	67.1919	0.926348	1.18141	3.79192	5.40344	0.509229	0.520649	1.00231	0.986454	231.809	235.199	118.25	122.072	65.1257	64.5034
(CKDHL0089/CML395)//(INTA-F2-192-2-1-1-1-B*9/[Ent320:92SEW2-77/[DMRESR-W]EarlySel-#I-2-4-B/CML386]-B-11-3-B-2-#-B*4)F2-144-3-1-1	CKDHL0089/CML395	(INTA-F2-192-2-1-1-1-B*9/[Ent320:92SEW2-77/[DMRESR-W]EarlySel-#I-2-4-B/CML386]-B-11-3-B-2-#-B*4)F2-144-3-1-1	2.13606	1.99277	1.57882	1.34119	1.69787	1.57319	7.86551	8.44278	67.7493	67.6687	0.418589	0.116768	3.48248	2.32503	0.502997	0.510639	1.00712	1.01827	233.347	237.662	117.849	121.375	64.6438	63.8216
(CKDHL0089/CML395)//(INTA-F2-192-2-1-1-1-B*9/[Ent320:92SEW2-77/[DMRESR-W]EarlySel-#I-2-4-B/CML386]-B-11-3-B-2-#-B*4)F2-144-6-3-1	CKDHL0089/CML395	(INTA-F2-192-2-1-1-1-B*9/[Ent320:92SEW2-77/[DMRESR-W]EarlySel-#I-2-4-B/CML386]-B-11-3-B-2-#-B*4)F2-144-6-3-1	2.36335	2.45528	1.57856	1.30381	1.70764	1.56646	7.21708	6.95145	67.7921	67.7274	0.480633	0.239563	3.5975	3.45284	0.484803	0.481165	1.00144	0.984881	231.088	233.947	112.983	113.381	64.724	63.9781
(CKDHL0089/CML395)//(INTA-F2-192-2-1-1-1-B*9/[Ent320:92SEW2-77/[DMRESR-W]EarlySel-#I-2-4-B/CML386]-B-11-3-B-2-#-B*4)F2-145-4-3-1	CKDHL0089/CML395	(INTA-F2-192-2-1-1-1-B*9/[Ent320:92SEW2-77/[DMRESR-W]EarlySel-#I-2-4-B/CML386]-B-11-3-B-2-#-B*4)F2-145-4-3-1	2.49217	2.73159	1.63402	1.89661	1.70765	1.6167	7.49892	7.59728	69.1828	69.2924	0.705759	0.71624	3.61228	3.63696	0.49726	0.501271	1.00143	0.984739	235.95	241.873	118.005	121.567	66.5248	66.7212
(CKDHL0089/CML395)//(INTA-F2-192-2-1-1-1-B*9/[Ent320:92SEW2-77/[DMRESR-W]EarlySel-#I-2-4-B/CML386]-B-11-3-B-2-#-B*4)F2-146-3-4-1	CKDHL0089/CML395	(INTA-F2-192-2-1-1-1-B*9/[Ent320:92SEW2-77/[DMRESR-W]EarlySel-#I-2-4-B/CML386]-B-11-3-B-2-#-B*4)F2-146-3-4-1	2.48481	2.70554	1.59223	1.44659	1.89597	2.09275	7.4044	7.37829	67.6287	67.5238	0.350473	-0.0319715	4.32961	10.8202	0.481634	0.476161	1.0073	1.01874	228.422	229.652	111.071	110.357	64.4289	63.4411
(CKDHL0089/CML395)//(INTA-F2-192-2-1-1-1-B*9/[Ent320:92SEW2-77/[DMRESR-W]EarlySel-#I-2-4-B/CML386]-B-11-3-B-2-#-B*4)F2-153-1-5-1	CKDHL0089/CML395	(INTA-F2-192-2-1-1-1-B*9/[Ent320:92SEW2-77/[DMRESR-W]EarlySel-#I-2-4-B/CML386]-B-11-3-B-2-#-B*4)F2-153-1-5-1	2.25777	2.24206	1.55353	1.09216	1.75531	1.68269	7.87879	8.46783	68.1213	68.0725	1.09599	1.54355	3.81472	5.70989	0.486443	0.483678	1.00276	0.987472	231.854	235.328	113.674	114.626	65.5726	65.2169
(CKDHL0089/CML395)//(INTA-F2-192-2-1-1-1-B*9/[Ent320:92SEW2-77/[DMRESR-W]EarlySel-#I-2-4-B/CML386]-B-11-3-B-2-#-B*4)F2-153-5-5-1	CKDHL0089/CML395	(INTA-F2-192-2-1-1-1-B*9/[Ent320:92SEW2-77/[DMRESR-W]EarlySel-#I-2-4-B/CML386]-B-11-3-B-2-#-B*4)F2-153-5-5-1	2.49685	2.73353	1.58706	1.42557	1.91958	2.18601	7.41043	7.39363	68.5913	68.6323	0.277937	-0.179382	3.77681	5.26244	0.494874	0.497327	1.0051	1.00352	230.576	233.224	114.738	116.338	64.8137	64.1121
(CKDHL0089/CML395)//(INTA-F2-192-2-1-1-1-B*9/[Ent320:92SEW2-77/[DMRESR-W]EarlySel-#I-2-4-B/CML386]-B-11-3-B-2-#-B*4)F2-159-2-3-1	CKDHL0089/CML395	(INTA-F2-192-2-1-1-1-B*9/[Ent320:92SEW2-77/[DMRESR-W]EarlySel-#I-2-4-B/CML386]-B-11-3-B-2-#-B*4)F2-159-2-3-1	2.47927	2.68888	1.61484	1.66745	1.87486	2.06201	7.56885	7.75465	68.589	68.6583	0.0503629	-0.664148	3.62079	3.65686	0.506212	0.515794	0.996286	0.952313	236.541	242.897	120.24	125.304	64.5094	63.6858
(CKDHL0089/CML395)//(INTA-F2-192-2-1-1-1-B*9/[Ent320:92SEW2-77/[DMRESR-W]EarlySel-#I-2-4-B/CML386]-B-11-3-B-2-#-B*4)F2-159-6-3-1	CKDHL0089/CML395	(INTA-F2-192-2-1-1-1-B*9/[Ent320:92SEW2-77/[DMRESR-W]EarlySel-#I-2-4-B/CML386]-B-11-3-B-2-#-B*4)F2-159-6-3-1	2.25858	2.24825	1.61756	1.72265	1.40094	0.714611	7.42665	7.42854	67.3081	67.1688	0.452777	0.188947	4.61466	13.6941	0.478991	0.471821	1.00471	1.00248	231.533	234.739	111.62	111.249	64.523	63.6499
(CKDHL0089/CML395)//(INTA-F2-192-2-1-1-1-B*9/[Ent320:92SEW2-77/[DMRESR-W]EarlySel-#I-2-4-B/CML386]-B-11-3-B-2-#-B*4)F2-162-6-1-1	CKDHL0089/CML395	(INTA-F2-192-2-1-1-1-B*9/[Ent320:92SEW2-77/[DMRESR-W]EarlySel-#I-2-4-B/CML386]-B-11-3-B-2-#-B*4)F2-162-6-1-1	2.49491	2.72936	1.61591	1.70738	1.82811	1.94655	7.42926	7.43581	67.5941	67.4861	0.474143	0.228025	3.63411	3.80756	0.484787	0.48117	0.998975	0.96921	229.037	230.622	111.634	111.2	64.7734	64.0623
(CKDHL0089/CML395)//(INTA-F2-192-2-1-1-1-B*9/[Ent320:92SEW2-77/[DMRESR-W]EarlySel-#I-2-4-B/CML386]-B-11-3-B-2-#-B*4)F2-165-5-5-1	CKDHL0089/CML395	(INTA-F2-192-2-1-1-1-B*9/[Ent320:92SEW2-77/[DMRESR-W]EarlySel-#I-2-4-B/CML386]-B-11-3-B-2-#-B*4)F2-165-5-5-1	2.25162	2.22174	1.59504	1.47321	2.3743	3.46494	7.41453	7.40366	67.7939	67.7205	0.276866	-0.183517	3.5832	3.29051	0.5079	0.518528	1.00459	1.00247	233.339	237.638	119.317	123.738	64.6014	63.794
(CKDHL0089/CML395)//(INTA-F2-192-2-1-1-1-B*9/[Ent320:92SEW2-77/[DMRESR-W]EarlySel-#I-2-4-B/CML386]-B-11-3-B-2-#-B*4)F2-165-7-3-1	CKDHL0089/CML395	(INTA-F2-192-2-1-1-1-B*9/[Ent320:92SEW2-77/[DMRESR-W]EarlySel-#I-2-4-B/CML386]-B-11-3-B-2-#-B*4)F2-165-7-3-1	2.25118	2.22371	1.57597	1.30436	1.88514	2.07572	7.52108	7.65304	69.1836	69.3342	0.53081	0.350326	3.41037	1.52924	0.497785	0.502216	1.00212	0.986369	240.416	249.235	120.713	126.099	65.9531	65.897
(CKDHL0089/CML395)//(INTA-F2-192-2-1-1-1-B*9/[Ent320:92SEW2-77/[DMRESR-W]EarlySel-#I-2-4-B/CML386]-B-11-3-B-2-#-B*4)F2-170-8-3-1	CKDHL0089/CML395	(INTA-F2-192-2-1-1-1-B*9/[Ent320:92SEW2-77/[DMRESR-W]EarlySel-#I-2-4-B/CML386]-B-11-3-B-2-#-B*4)F2-170-8-3-1	2.12876	1.96523	1.65129	2.10163	2.11402	2.73856	7.4127	7.40036	67.6575	67.5589	0.391405	0.0514926	4.18389	9.38792	0.485911	0.482887	0.999539	0.970433	223.889	222.273	110.228	108.94	64.8376	64.1414
(CKDHL0089/CML395)//(ZEWAc1F2-151-6-1-B-1-BBB-1-B/ZEWAc1F2-300-2-2-B-1-B*4-1-B)F2-149-4-1-1	CKDHL0089/CML395	(ZEWAc1F2-151-6-1-B-1-BBB-1-B/ZEWAc1F2-300-2-2-B-1-B*4-1-B)F2-149-4-1-1	2.51847	2.73476	1.66946	2.12875	1.53861	1.3252	7.13479	6.81	65.7436	65.2804	0.543793	0.386837	3.72864	4.51739	0.477904	0.47119	1.00389	1.00033	210.686	201.732	102.053	96.4748	64.1025	63.0813
(CKDHL0089/CML395)//(ZEWAc1F2-151-6-1-B-1-BBB-1-B/ZEWAc1F2-300-2-2-B-1-B*4-1-B)F2-149-5-1-1	CKDHL0089/CML395	(ZEWAc1F2-151-6-1-B-1-BBB-1-B/ZEWAc1F2-300-2-2-B-1-B*4-1-B)F2-149-5-1-1	2.25199	2.25665	1.64975	1.9771	1.61743	1.49662	7.06924	6.66875	65.3037	64.7431	1.02452	1.37216	3.66057	3.98435	0.465146	0.452333	1.00854	1.02476	212.905	205.109	100.794	94.5754	64.3933	63.5319
(CKDHL0089/CML395)//(ZEWAc1F2-151-6-1-B-1-BBB-1-B/ZEWAc1F2-300-2-2-B-1-B*4-1-B)F2-149-6-1-1	CKDHL0089/CML395	(ZEWAc1F2-151-6-1-B-1-BBB-1-B/ZEWAc1F2-300-2-2-B-1-B*4-1-B)F2-149-6-1-1	2.38451	2.49233	1.6153	1.72842	1.48294	1.23942	7.3796	7.3375	66.1826	65.8046	1.21812	1.75928	3.64725	3.86924	0.486339	0.484033	1.00592	1.01219	213.306	205.74	104.365	99.9984	65.5946	65.3404
(CKDHL0089/CML395)//(ZEWAc1F2-151-6-1-B-1-BBB-1-B/ZEWAc1F2-300-2-2-B-1-B*4-1-B)F2-155-2-1-1	CKDHL0089/CML395	(ZEWAc1F2-151-6-1-B-1-BBB-1-B/ZEWAc1F2-300-2-2-B-1-B*4-1-B)F2-155-2-1-1	2.52718	2.75254	1.64313	1.9381	1.61324	1.46641	7.11913	6.77625	63.4389	62.5435	0.60001	0.504937	3.67318	4.08444	0.487654	0.485959	1.01327	1.04879	203.329	190.351	99.7041	92.8866	62.8373	61.2056
(CKDHL0089/CML395)//(ZEWAc1F2-151-6-1-B-1-BBB-1-B/ZEWAc1F2-300-2-2-B-1-B*4-1-B)F2-155-4-1-1	CKDHL0089/CML395	(ZEWAc1F2-151-6-1-B-1-BBB-1-B/ZEWAc1F2-300-2-2-B-1-B*4-1-B)F2-155-4-1-1	2.3897	2.50418	1.66896	2.12447	1.58145	1.44807	7.09244	6.71875	63.0625	62.1252	0.720506	0.752696	3.82043	5.22815	0.487946	0.486512	1.00671	1.01339	212.313	204.21	104.881	100.8	62.3677	60.5818
(CKDHL0089/CML395)//(ZEWAc1F2-151-6-1-B-1-BBB-1-B/ZEWAc1F2-300-2-2-B-1-B*4-1-B)F2-3-4-2-1	CKDHL0089/CML395	(ZEWAc1F2-151-6-1-B-1-BBB-1-B/ZEWAc1F2-300-2-2-B-1-B*4-1-B)F2-3-4-2-1	2.38802	2.49932	1.5766	1.39949	1.62882	1.51425	7.41266	7.40875	63.8653	63.0457	0.780443	0.874842	3.75954	4.75251	0.467353	0.455502	1.01414	1.05013	217.524	212.29	103.07	98.078	63.0951	61.5837
(CKDHL0089/CML395)//(ZEWAc1F2-151-6-1-B-1-BBB-1-B/ZEWAc1F2-300-2-2-B-1-B*4-1-B)F2-30-3-1-1	CKDHL0089/CML395	(ZEWAc1F2-151-6-1-B-1-BBB-1-B/ZEWAc1F2-300-2-2-B-1-B*4-1-B)F2-30-3-1-1	2.52847	2.75955	1.65911	2.07912	1.73277	1.7195	7.64006	7.89875	64.9799	64.3924	0.592592	0.494098	4.0158	6.73385	0.481526	0.476788	1.01294	1.04835	219.996	216.051	106.859	103.791	63.5928	62.3908
(CKDHL0089/CML395)//(ZEWAc1F2-151-6-1-B-1-BBB-1-B/ZEWAc1F2-300-2-2-B-1-B*4-1-B)F2-58-2-1-1	CKDHL0089/CML395	(ZEWAc1F2-151-6-1-B-1-BBB-1-B/ZEWAc1F2-300-2-2-B-1-B*4-1-B)F2-58-2-1-1	2.52322	2.74002	1.62658	1.80174	1.48744	1.22737	6.97526	6.46625	64.8736	64.2303	0.786567	0.884137	3.69509	4.27574	0.467294	0.455364	1.01105	1.03698	211.461	202.896	99.6745	92.852	63.9621	62.8534
(CKDHL0089/CML395)//(ZEWAc1F2-151-6-1-B-1-BBB-1-B/ZEWAc1F2-300-2-2-B-1-B*4-1-B)F2-67-4-7-1	CKDHL0089/CML395	(ZEWAc1F2-151-6-1-B-1-BBB-1-B/ZEWAc1F2-300-2-2-B-1-B*4-1-B)F2-67-4-7-1	2.65897	2.99986	1.70374	2.40831	1.61611	1.489	7.48285	7.56	65.1233	64.5395	0.786311	0.883533	3.43556	2.23711	0.490037	0.489515	1.01201	1.03838	210.613	201.609	104.173	99.682	63.9831	62.9184
(CKDHL0089/CML395)//(ZEWAc1F2-219-4-3-B-1-B*4-3-B/ZEWAc1F2-80-1-1-B-1-B*4-1-B)F2-104-5-4-1	CKDHL0089/CML395	(ZEWAc1F2-219-4-3-B-1-B*4-3-B/ZEWAc1F2-80-1-1-B-1-B*4-1-B)F2-104-5-4-1	2.52465	2.75087	1.67624	2.39844	1.6116	1.43584	7.15496	6.74748	65.7441	64.7942	0.745616	0.827514	3.55301	2.98891	0.499076	0.504484	1.00718	1.02252	212.998	202.63	106.891	102.833	63.9934	62.6865
(CKDHL0089/CML395)//(ZEWAc1F2-219-4-3-B-1-B*4-3-B/ZEWAc1F2-80-1-1-B-1-B*4-1-B)F2-104-7-2-1	CKDHL0089/CML395	(ZEWAc1F2-219-4-3-B-1-B*4-3-B/ZEWAc1F2-80-1-1-B-1-B*4-1-B)F2-104-7-2-1	2.2437	2.22503	1.62872	1.85787	1.57084	1.38473	6.99681	6.34581	65.7543	64.8361	0.886749	1.16087	3.55725	3.04796	0.487555	0.48528	0.999641	0.974399	216.908	209.333	106.398	101.968	64.1553	63.0074
(CKDHL0089/CML395)//(ZEWAc1F2-219-4-3-B-1-B*4-3-B/ZEWAc1F2-80-1-1-B-1-B*4-1-B)F2-104-8-1-1	CKDHL0089/CML395	(ZEWAc1F2-219-4-3-B-1-B*4-3-B/ZEWAc1F2-80-1-1-B-1-B*4-1-B)F2-104-8-1-1	2.38244	2.48265	1.65122	2.11784	1.57631	1.3651	6.8065	5.86248	64.6518	63.2949	0.953945	1.32547	4.17574	9.24704	0.493016	0.494688	0.996487	0.956444	208.381	194.661	103.463	97.0581	63.3753	61.6636
(CKDHL0089/CML395)//(ZEWAc1F2-219-4-3-B-1-B*4-3-B/ZEWAc1F2-80-1-1-B-1-B*4-1-B)F2-111-1-1-1	CKDHL0089/CML395	(ZEWAc1F2-219-4-3-B-1-B*4-3-B/ZEWAc1F2-80-1-1-B-1-B*4-1-B)F2-111-1-1-1	2.52602	2.75043	1.61137	1.66581	1.61567	1.44478	6.97515	6.29081	66.8514	66.2824	0.810595	0.989627	3.48718	2.32572	0.512237	0.526741	1.01321	1.05693	218.94	212.856	113.223	113.593	65.0168	64.3384
(CKDHL0089/CML395)//(ZEWAc1F2-219-4-3-B-1-B*4-3-B/ZEWAc1F2-80-1-1-B-1-B*4-1-B)F2-111-5-4-1	CKDHL0089/CML395	(ZEWAc1F2-219-4-3-B-1-B*4-3-B/ZEWAc1F2-80-1-1-B-1-B*4-1-B)F2-111-5-4-1	2.38291	2.49412	1.62945	1.85819	1.60187	1.40527	7.22256	6.91915	66.318	65.5418	1.17157	1.83312	3.57038	3.16664	0.515829	0.532797	1.00231	0.990733	216.688	208.956	112.718	112.737	65.1102	64.4521
(CKDHL0089/CML395)//(ZEWAc1F2-219-4-3-B-1-B*4-3-B/ZEWAc1F2-80-1-1-B-1-B*4-1-B)F2-111-6-1-1	CKDHL0089/CML395	(ZEWAc1F2-219-4-3-B-1-B*4-3-B/ZEWAc1F2-80-1-1-B-1-B*4-1-B)F2-111-6-1-1	2.24886	2.23551	1.62778	1.8442	1.95127	2.42992	7.32296	7.17415	67.049	66.5756	0.536338	0.332893	3.6304	3.78385	0.522891	0.544301	0.999841	0.974471	213.836	203.999	112.422	112.133	64.7636	63.9658
(CKDHL0089/CML395)//(ZEWAc1F2-219-4-3-B-1-B*4-3-B/ZEWAc1F2-80-1-1-B-1-B*4-1-B)F2-124-6-4-1	CKDHL0089/CML395	(ZEWAc1F2-219-4-3-B-1-B*4-3-B/ZEWAc1F2-80-1-1-B-1-B*4-1-B)F2-124-6-4-1	2.11786	1.99833	1.63297	1.90014	1.94023	2.40919	7.17465	6.79748	70.7709	71.6989	0.39017	-0.0139103	3.44881	1.93352	0.511023	0.52451	0.993954	0.940232	233.362	237.729	120.949	126.727	67.598	68.6872
(CKDHL0089/CML395)//(ZEWAc1F2-219-4-3-B-1-B*4-3-B/ZEWAc1F2-80-1-1-B-1-B*4-1-B)F2-125-7-1-1	CKDHL0089/CML395	(ZEWAc1F2-219-4-3-B-1-B*4-3-B/ZEWAc1F2-80-1-1-B-1-B*4-1-B)F2-125-7-1-1	2.66764	3.01363	1.63503	1.9254	1.59633	1.43258	6.79075	5.82248	68.4135	68.483	0.607299	0.500059	3.57013	3.15941	0.511101	0.524753	0.999561	0.974077	222.181	218.422	114.716	116.131	65.9806	66.0416
(CKDHL0089/CML395)//(ZEWAc1F2-219-4-3-B-1-B*4-3-B/ZEWAc1F2-80-1-1-B-1-B*4-1-B)F2-134-4-5-1	CKDHL0089/CML395	(ZEWAc1F2-219-4-3-B-1-B*4-3-B/ZEWAc1F2-80-1-1-B-1-B*4-1-B)F2-134-4-5-1	2.254	2.26015	1.65564	2.1509	1.97232	2.4363	7.28621	7.08081	65.0502	63.8136	0.953806	1.326	3.36978	1.13747	0.500662	0.507298	1.00144	0.988892	231.026	233.695	117.039	120.097	63.7267	62.1934
(CKDHL0089/CML395)//(ZEWAc1F2-219-4-3-B-1-B*4-3-B/ZEWAc1F2-80-1-1-B-1-B*4-1-B)F2-134-6-1-1	CKDHL0089/CML395	(ZEWAc1F2-219-4-3-B-1-B*4-3-B/ZEWAc1F2-80-1-1-B-1-B*4-1-B)F2-134-6-1-1	2.1236	2.01575	1.63248	1.89912	1.60341	1.41453	7.03684	6.44748	65.0164	63.7716	1.17484	1.83719	3.7296	4.75822	0.512542	0.527095	0.999557	0.974382	219.88	214.449	113.411	113.865	64.0753	62.7636
(CKDHL0089/CML395)//(ZEWAc1F2-219-4-3-B-1-B*4-3-B/ZEWAc1F2-80-1-1-B-1-B*4-1-B)F2-134-8-2-1	CKDHL0089/CML395	(ZEWAc1F2-219-4-3-B-1-B*4-3-B/ZEWAc1F2-80-1-1-B-1-B*4-1-B)F2-134-8-2-1	2.16396	1.96746	1.59127	1.18751	NA	NA	7.36009	7.28344	65.3523	64.2706	0.791593	0.919419	3.63512	3.81915	0.49141	0.491802	1.01063	1.03683	224.123	222.419	111.023	110.145	63.7304	62.2417
(CKDHL0089/CML395)//(ZEWAc1F2-219-4-3-B-1-B*4-3-B/ZEWAc1F2-80-1-1-B-1-B*4-1-B)F2-162-4-1-1	CKDHL0089/CML395	(ZEWAc1F2-219-4-3-B-1-B*4-3-B/ZEWAc1F2-80-1-1-B-1-B*4-1-B)F2-162-4-1-1	2.17189	1.99146	1.59162	1.18606	NA	NA	7.56221	7.79677	66.7932	66.2546	0.995514	1.41486	3.61474	3.64065	0.465283	0.448198	1.00831	1.02106	214.936	206.615	100.988	93.1396	65.1852	64.6859
(CKDHL0089/CML395)//(ZEWAc1F2-219-4-3-B-1-B*4-3-B/ZEWAc1F2-80-1-1-B-1-B*4-1-B)F2-162-5-2-1	CKDHL0089/CML395	(ZEWAc1F2-219-4-3-B-1-B*4-3-B/ZEWAc1F2-80-1-1-B-1-B*4-1-B)F2-162-5-2-1	2.35454	2.47224	1.59285	1.21951	NA	NA	7.6869	8.11344	66.5237	65.8588	0.854971	1.07836	3.4182	1.62849	0.488681	0.487157	1.01011	1.03579	223.161	220.77	109.032	106.742	64.7576	63.926
(CKDHL0089/CML395)//(ZEWAc1F2-219-4-3-B-1-B*4-3-B/ZEWAc1F2-80-1-1-B-1-B*4-1-B)F2-164-2-1-1	CKDHL0089/CML395	(ZEWAc1F2-219-4-3-B-1-B*4-3-B/ZEWAc1F2-80-1-1-B-1-B*4-1-B)F2-164-2-1-1	2.1678	1.97923	1.59279	1.20008	NA	NA	7.42965	7.4601	66.6079	65.992	0.436521	0.0842359	3.53889	2.91847	0.487058	0.484559	1.00809	1.02068	222.73	220.032	109.382	107.373	64.2354	63.0896
(CKDHL0089/CML395)//(ZEWAc1F2-219-4-3-B-1-B*4-3-B/ZEWAc1F2-80-1-1-B-1-B*4-1-B)F2-164-3-1-1	CKDHL0089/CML395	(ZEWAc1F2-219-4-3-B-1-B*4-3-B/ZEWAc1F2-80-1-1-B-1-B*4-1-B)F2-164-3-1-1	2.17306	1.9917	1.61502	1.69512	NA	NA	7.77812	8.3451	67.5039	67.2131	0.297952	-0.246935	3.48806	2.40124	0.494943	0.497705	1.00481	1.00291	227.334	227.927	113.353	114.064	64.7885	63.9929
(CKDHL0089/CML395)//(ZEWAc1F2-219-4-3-B-1-B*4-3-B/ZEWAc1F2-80-1-1-B-1-B*4-1-B)F2-216-1-1-1	CKDHL0089/CML395	(ZEWAc1F2-219-4-3-B-1-B*4-3-B/ZEWAc1F2-80-1-1-B-1-B*4-1-B)F2-216-1-1-1	2.17502	1.99377	1.63958	2.21096	NA	NA	7.65737	8.03844	66.0162	65.1924	0.353285	-0.103932	3.81019	5.5685	0.502039	0.509654	1.00782	1.01986	216.107	208.687	109.055	106.898	63.5702	62.0057
(CKDHL0089/CML395)//(ZEWAc1F2-219-4-3-B-1-B*4-3-B/ZEWAc1F2-80-1-1-B-1-B*4-1-B)F2-216-3-1-1	CKDHL0089/CML395	(ZEWAc1F2-219-4-3-B-1-B*4-3-B/ZEWAc1F2-80-1-1-B-1-B*4-1-B)F2-216-3-1-1	2.16175	1.9708	1.6103	1.59817	NA	NA	7.64621	8.0101	66.1472	65.3564	0.223679	-0.420273	3.65546	4.01127	0.502263	0.509971	1.00472	1.00254	225.72	225.147	113.567	114.465	63.55	61.949
(CKDHL0089/CML395)//(ZEWAc1F2-219-4-3-B-1-B*4-3-B/ZEWAc1F2-80-1-1-B-1-B*4-1-B)F2-216-5-1-1	CKDHL0089/CML395	(ZEWAc1F2-219-4-3-B-1-B*4-3-B/ZEWAc1F2-80-1-1-B-1-B*4-1-B)F2-216-5-1-1	2.36313	2.51002	1.59155	1.17345	NA	NA	8.06424	9.07177	70.0005	70.6507	0.293995	-0.256292	3.47415	2.24624	0.494712	0.49748	1.00782	1.02016	234.572	240.455	117.454	121.117	66.8287	67.3843
(CKDHL0089/CML395)//(ZEWAc1F2-219-4-3-B-1-B*4-3-B/ZEWAc1F2-80-1-1-B-1-B*4-1-B)F2-223-3-2-1	CKDHL0089/CML395	(ZEWAc1F2-219-4-3-B-1-B*4-3-B/ZEWAc1F2-80-1-1-B-1-B*4-1-B)F2-223-3-2-1	2.16197	1.97103	1.61205	1.63777	NA	NA	7.4454	7.5001	68.1043	68.0415	0.647305	0.581257	3.71096	4.55477	0.509772	0.522542	1.00401	1.00097	224.163	222.502	114.848	116.668	65.7824	65.6369
(CKDHL0089/CML395)//(ZEWAc1F2-219-4-3-B-1-B*4-3-B/ZEWAc1F2-80-1-1-B-1-B*4-1-B)F2-223-5-1-1	CKDHL0089/CML395	(ZEWAc1F2-219-4-3-B-1-B*4-3-B/ZEWAc1F2-80-1-1-B-1-B*4-1-B)F2-223-5-1-1	2.15275	1.92633	1.58793	1.11911	NA	NA	7.48543	7.60177	65.9504	65.1007	0.511332	0.261653	3.88162	6.32033	0.503423	0.511941	1.00443	1.00163	218.988	213.518	111.092	110.195	63.7986	62.4121
(CKDHL0089/CML395)//(ZEWAc1F2-219-4-3-B-1-B*4-3-B/ZEWAc1F2-80-1-1-B-1-B*4-1-B)F2-223-6-1-1	CKDHL0089/CML395	(ZEWAc1F2-219-4-3-B-1-B*4-3-B/ZEWAc1F2-80-1-1-B-1-B*4-1-B)F2-223-6-1-1	2.16252	1.9588	1.61388	1.67124	NA	NA	7.74333	8.25677	66.3976	65.6945	0.992204	1.41103	3.53579	2.84301	0.502828	0.510649	1.01046	1.03597	214.364	205.62	108.524	105.844	64.8352	64.0922
(CKDHL0089/CML395)//(ZEWAc1F2-219-4-3-B-1-B*4-3-B/ZEWAc1F2-80-1-1-B-1-B*4-1-B)F2-227-1-2-1	CKDHL0089/CML395	(ZEWAc1F2-219-4-3-B-1-B*4-3-B/ZEWAc1F2-80-1-1-B-1-B*4-1-B)F2-227-1-2-1	2.34816	2.45798	1.6127	1.64748	NA	NA	7.69412	8.13177	67.4553	67.108	0.426128	0.0688696	3.79927	5.487	0.497392	0.501955	1.01346	1.05329	221.992	218.725	111.259	110.543	64.9269	64.1693
(CKDHL0089/CML395)//(ZEWAc1F2-219-4-3-B-1-B*4-3-B/ZEWAc1F2-80-1-1-B-1-B*4-1-B)F2-227-2-1-1	CKDHL0089/CML395	(ZEWAc1F2-219-4-3-B-1-B*4-3-B/ZEWAc1F2-80-1-1-B-1-B*4-1-B)F2-227-2-1-1	2.54638	2.99178	1.58974	1.15473	NA	NA	7.66065	8.04677	67.8132	67.6282	0.845963	1.0649	3.70328	4.5115	0.496815	0.50079	1.00728	1.01858	223.49	221.274	111.896	111.536	65.7641	65.6037
(CKDHL0089/CML395)//(ZEWAc1F2-219-4-3-B-1-B*4-3-B/ZEWAc1F2-80-1-1-B-1-B*4-1-B)F2-227-3-1-1	CKDHL0089/CML395	(ZEWAc1F2-219-4-3-B-1-B*4-3-B/ZEWAc1F2-80-1-1-B-1-B*4-1-B)F2-227-3-1-1	2.35675	2.47317	1.59314	1.22276	NA	NA	7.34893	7.2551	66.1861	65.4288	0.505768	0.251995	3.57079	3.19519	0.492171	0.492902	1.00787	1.01983	219.874	215.162	109.021	106.748	63.9917	62.7307
(CKDHL0089/CML395)//(ZEWAc1F2-219-4-3-B-1-B*4-3-B/ZEWAc1F2-80-1-1-B-1-B*4-1-B)F2-31-2-1-1	CKDHL0089/CML395	(ZEWAc1F2-219-4-3-B-1-B*4-3-B/ZEWAc1F2-80-1-1-B-1-B*4-1-B)F2-31-2-1-1	2.25492	2.24691	1.63274	1.89272	1.57505	1.38805	7.47062	7.54915	66.087	65.2484	0.535925	0.329613	3.57333	3.21759	0.506556	0.516906	1.00249	0.991119	224.533	222.496	115.189	116.876	63.9816	62.6404
(CKDHL0089/CML395)//(ZEWAc1F2-219-4-3-B-1-B*4-3-B/ZEWAc1F2-80-1-1-B-1-B*4-1-B)F2-47-1-1-1	CKDHL0089/CML395	(ZEWAc1F2-219-4-3-B-1-B*4-3-B/ZEWAc1F2-80-1-1-B-1-B*4-1-B)F2-47-1-1-1	2.37928	2.47482	1.65124	2.10082	1.55857	1.32198	7.25209	6.99415	68.8824	69.1244	0.74543	0.828513	3.31603	0.62124	0.51071	0.524004	1.00466	1.00657	219.902	214.523	113.114	113.41	66.5624	67.0046
(CKDHL0089/CML395)//(ZEWAc1F2-219-4-3-B-1-B*4-3-B/ZEWAc1F2-80-1-1-B-1-B*4-1-B)F2-47-3-3-1	CKDHL0089/CML395	(ZEWAc1F2-219-4-3-B-1-B*4-3-B/ZEWAc1F2-80-1-1-B-1-B*4-1-B)F2-47-3-3-1	2.25042	2.24732	1.62938	1.86689	1.57225	1.35616	7.09459	6.59415	65.9372	65.0393	0.742653	0.823216	3.44916	1.95745	0.484198	0.479836	1.00205	0.989698	213.785	203.943	104.253	98.3679	64.1392	62.9007
(CKDHL0089/CML395)//(ZEWAc1F2-219-4-3-B-1-B*4-3-B/ZEWAc1F2-80-1-1-B-1-B*4-1-B)F2-60-1-3-1	CKDHL0089/CML395	(ZEWAc1F2-219-4-3-B-1-B*4-3-B/ZEWAc1F2-80-1-1-B-1-B*4-1-B)F2-60-1-3-1	2.11838	1.99914	1.63396	1.91015	1.59372	1.41259	6.82356	5.90581	68.2751	68.2827	0.820781	1.00192	3.59536	3.41691	0.489602	0.488742	0.988156	0.90721	221.097	216.569	109.408	107.102	66.1807	66.3507
(CKDHL0089/CML395)//(ZEWAc1F2-219-4-3-B-1-B*4-3-B/ZEWAc1F2-80-1-1-B-1-B*4-1-B)F2-60-5-1-1	CKDHL0089/CML395	(ZEWAc1F2-219-4-3-B-1-B*4-3-B/ZEWAc1F2-80-1-1-B-1-B*4-1-B)F2-60-5-1-1	2.12013	2.00701	1.63304	1.8975	1.57346	1.34664	7.47259	7.55415	65.9673	65.0658	1.02706	1.49584	3.21421	-0.428364	0.494935	0.49768	1.00806	1.02461	220.863	216.208	109.882	107.974	64.5986	63.6245
(CKDHL0089/CML395)//(ZEWAc1F2-219-4-3-B-1-B*5/ZEWAc1F2-300-2-2-B-1-B*5)F2-103-2-1-1	CKDHL0089/CML395	(ZEWAc1F2-219-4-3-B-1-B*5/ZEWAc1F2-300-2-2-B-1-B*5)F2-103-2-1-1	2.26056	2.2617	1.63511	1.9188	1.58852	1.42351	6.78673	6.06	67.5399	67.3673	0.469357	0.244733	3.73457	4.56656	0.504063	0.510469	0.993265	0.950602	207.616	197.021	105.393	101.588	65.0284	64.6199
(CKDHL0089/CML395)//(ZEWAc1F2-219-4-3-B-1-B*5/ZEWAc1F2-300-2-2-B-1-B*5)F2-103-7-1-1	CKDHL0089/CML395	(ZEWAc1F2-219-4-3-B-1-B*5/ZEWAc1F2-300-2-2-B-1-B*5)F2-103-7-1-1	2.38552	2.48332	1.61349	1.67708	1.77361	1.93021	7.2862	7.13625	66.2737	65.7583	1.5026	2.35706	3.76377	4.752	0.49252	0.492982	1.00374	1.00003	207.769	197.276	103.302	98.3841	65.2741	65.039
(CKDHL0089/CML395)//(ZEWAc1F2-219-4-3-B-1-B*5/ZEWAc1F2-300-2-2-B-1-B*5)F2-111-2-1-1	CKDHL0089/CML395	(ZEWAc1F2-219-4-3-B-1-B*5/ZEWAc1F2-300-2-2-B-1-B*5)F2-111-2-1-1	2.53392	2.76291	1.63696	1.93548	1.56643	1.33407	6.99499	6.50875	65.3566	64.5846	0.900482	1.12594	3.73528	4.56149	0.489998	0.489483	1.00719	1.01369	207.983	197.555	103.349	98.4787	63.7073	62.6868
(CKDHL0089/CML395)//(ZEWAc1F2-219-4-3-B-1-B*5/ZEWAc1F2-300-2-2-B-1-B*5)F2-119-3-1-1	CKDHL0089/CML395	(ZEWAc1F2-219-4-3-B-1-B*5/ZEWAc1F2-300-2-2-B-1-B*5)F2-119-3-1-1	2.255	2.24855	1.65647	2.16036	1.57346	1.34664	7.57277	7.75375	67.6573	67.4914	0.464187	0.244323	3.99599	6.60506	0.479826	0.473817	0.996034	0.962669	226.12	225.576	109.75	108.19	65.1182	64.74
(CKDHL0089/CML395)//(ZEWAc1F2-219-4-3-B-1-B*5/ZEWAc1F2-300-2-2-B-1-B*5)F2-123-4-4-1	CKDHL0089/CML395	(ZEWAc1F2-219-4-3-B-1-B*5/ZEWAc1F2-300-2-2-B-1-B*5)F2-123-4-4-1	2.66816	3.01344	1.60974	1.64084	1.61172	1.47464	7.17308	6.8925	66.6925	66.2814	1.5681	2.48449	3.81221	5.14681	0.509488	0.518738	1.00915	1.02568	220.5	216.888	112.941	113.097	65.7464	65.7105
(CKDHL0089/CML395)//(ZEWAc1F2-219-4-3-B-1-B*5/ZEWAc1F2-300-2-2-B-1-B*5)F2-128-7-1-1	CKDHL0089/CML395	(ZEWAc1F2-219-4-3-B-1-B*5/ZEWAc1F2-300-2-2-B-1-B*5)F2-128-7-1-1	2.52907	2.75568	1.69782	2.64002	1.60766	1.4657	7.0849	6.7025	66.9586	66.6132	1.2782	1.88299	3.72326	4.46001	0.47923	0.4732	1.0088	1.02461	206.105	194.65	99.7293	92.9385	65.6518	65.5461
(CKDHL0089/CML395)//(ZEWAc1F2-219-4-3-B-1-B*5/ZEWAc1F2-300-2-2-B-1-B*5)F2-181-7-1-1	CKDHL0089/CML395	(ZEWAc1F2-219-4-3-B-1-B*5/ZEWAc1F2-300-2-2-B-1-B*5)F2-181-7-1-1	2.38046	2.47785	1.67402	2.37371	1.73667	1.83652	6.9393	6.38875	67.7439	67.6305	0.78081	0.878053	3.70648	4.33684	0.498284	0.50172	0.998751	0.975542	215.959	209.905	108.815	106.806	65.6272	65.5324
(CKDHL0089/CML395)//(ZEWAc1F2-219-4-3-B-1-B*5/ZEWAc1F2-300-2-2-B-1-B*5)F2-200-2-4-1	CKDHL0089/CML395	(ZEWAc1F2-219-4-3-B-1-B*5/ZEWAc1F2-300-2-2-B-1-B*5)F2-200-2-4-1	2.38878	2.49694	1.65493	2.14255	1.57805	1.3848	7.46951	7.53125	68.0066	67.9367	0.522743	0.36297	3.54031	3.03275	0.493036	0.493767	0.998669	0.975257	215.58	209.29	107.466	104.706	65.4812	65.2675
(CKDHL0089/CML395)//(ZEWAc1F2-219-4-3-B-1-B*5/ZEWAc1F2-300-2-2-B-1-B*5)F2-202-7-1-1	CKDHL0089/CML395	(ZEWAc1F2-219-4-3-B-1-B*5/ZEWAc1F2-300-2-2-B-1-B*5)F2-202-7-1-1	2.11336	1.99088	1.65489	2.14962	1.57225	1.34569	6.9596	6.4325	66.9031	66.5568	0.0502023	-0.611284	3.43311	2.22011	0.493027	0.494023	1.00675	1.01342	200.062	185.336	99.5966	92.7826	63.9186	62.984
(CKDHL0089/CML395)//(ZEWAc1F2-219-4-3-B-1-B*5/ZEWAc1F2-300-2-2-B-1-B*5)F2-225-1-1-1	CKDHL0089/CML395	(ZEWAc1F2-219-4-3-B-1-B*5/ZEWAc1F2-300-2-2-B-1-B*5)F2-225-1-1-1	2.38778	2.48276	1.65864	2.17936	1.93561	2.38805	6.73974	5.95875	66.1773	65.6218	0.709824	0.741138	3.77578	4.87244	0.495559	0.497515	0.999174	0.976302	193.715	175.604	96.8461	88.5635	64.159	63.3371
(CKDHL0089/CML395)//(ZEWAc1F2-219-4-3-B-1-B*5/ZEWAc1F2-300-2-2-B-1-B*5)F2-225-4-2-1	CKDHL0089/CML395	(ZEWAc1F2-219-4-3-B-1-B*5/ZEWAc1F2-300-2-2-B-1-B*5)F2-225-4-2-1	2.25663	2.25282	1.65887	2.18238	1.56506	1.39417	7.08374	6.7	67.8246	67.7381	0.908981	1.13472	3.70677	4.33085	0.501377	0.506436	1.01204	1.03775	203.014	189.982	103.209	98.3329	65.8461	65.8675
(CKDHL0089/CML395)//(ZEWAc1F2-219-4-3-B-1-B*5/ZEWAc1F2-300-2-2-B-1-B*5)F2-240-1-2-1	CKDHL0089/CML395	(ZEWAc1F2-219-4-3-B-1-B*5/ZEWAc1F2-300-2-2-B-1-B*5)F2-240-1-2-1	2.39438	2.51575	1.60732	1.58842	1.60897	1.46598	7.2073	6.96625	66.1867	65.6403	1.34508	2.01191	3.73065	4.54695	0.490071	0.489655	1.0163	1.06157	206.239	194.854	102.027	96.4651	65.1007	64.7228
(CKDHL0089/CML395)//(ZEWAc1F2-219-4-3-B-1-B*5/ZEWAc1F2-300-2-2-B-1-B*5)F2-240-2-1-1	CKDHL0089/CML395	(ZEWAc1F2-219-4-3-B-1-B*5/ZEWAc1F2-300-2-2-B-1-B*5)F2-240-2-1-1	2.38407	2.47768	1.62839	1.84532	1.59071	1.42992	6.94394	6.39875	65.7369	65.0335	1.83735	3.01494	3.7927	5.0346	0.474326	0.465963	0.998393	0.974674	204.87	192.698	98.6489	91.2654	65.4059	65.1489
(CKDHL0089/CML395)//(ZEWAc1F2-219-4-3-B-1-B*5/ZEWAc1F2-300-2-2-B-1-B*5)F2-240-4-2-1	CKDHL0089/CML395	(ZEWAc1F2-219-4-3-B-1-B*5/ZEWAc1F2-300-2-2-B-1-B*5)F2-240-4-2-1	2.66581	3.00616	1.63198	1.8878	1.59594	1.45268	7.23631	7.02875	66.1788	65.636	0.961085	1.24723	3.64594	3.85451	0.492581	0.493241	0.995583	0.962604	212.217	204.098	104.865	100.782	64.5108	63.8847
(CKDHL0089/CML395)//(ZEWAc1F2-219-4-3-B-1-B*5/ZEWAc1F2-300-2-2-B-1-B*5)F2-52-4-2-1	CKDHL0089/CML395	(ZEWAc1F2-219-4-3-B-1-B*5/ZEWAc1F2-300-2-2-B-1-B*5)F2-52-4-2-1	2.11956	2.00709	1.5873	1.36136	1.60512	1.47615	6.90971	6.325	67.457	67.2722	0.842104	1.00427	3.73986	4.59758	0.503059	0.509068	1.00591	1.01174	209.667	200.16	106.712	103.568	65.4558	65.3011
(CKDHL0089/CML395)//(ZEWAc1F2-219-4-3-B-1-B*5/ZEWAc1F2-300-2-2-B-1-B*5)F2-89-1-1-1	CKDHL0089/CML395	(ZEWAc1F2-219-4-3-B-1-B*5/ZEWAc1F2-300-2-2-B-1-B*5)F2-89-1-1-1	2.11363	1.99172	1.67526	2.38562	1.58329	1.37689	7.14987	6.8425	67.6235	67.4678	1.20287	1.74124	3.49346	2.65182	0.512674	0.523611	1.0033	0.999373	211.721	203.338	109.665	108.117	66.0933	66.215
(CKDHL0221/CML442)//([CML198/ZSR923S4BULK-2-2-X-X-X-X-1-BB]-3-3-1-1-B/DTPWC9-F16-1-1-1-1-BBB)F2-111-4-1-1	CKDHL0221/CML442	([CML198/ZSR923S4BULK-2-2-X-X-X-X-1-BB]-3-3-1-1-B/DTPWC9-F16-1-1-1-1-BBB)F2-111-4-1-1	2.1821	2.12545	1.63955	1.92738	2.11168	2.88473	6.46441	5.49857	71.0027	71.4309	0.170952	-0.272519	3.94692	5.98445	0.476607	0.469541	0.981443	0.905828	216.729	211.565	107.815	105.36	68.1537	69.0852
(CKDHL0221/CML442)//([CML198/ZSR923S4BULK-2-2-X-X-X-X-1-BB]-3-3-1-1-B/DTPWC9-F16-1-1-1-1-BBB)F2-13-2-2-1	CKDHL0221/CML442	([CML198/ZSR923S4BULK-2-2-X-X-X-X-1-BB]-3-3-1-1-B/DTPWC9-F16-1-1-1-1-BBB)F2-13-2-2-1	2.60719	2.83875	1.66723	2.21252	1.5594	1.31919	6.41605	5.39641	68.4291	68.4938	1.23649	1.72038	3.93088	5.8352	0.484301	0.481183	1.00676	1.01558	207.473	197.791	103.355	98.8084	67.1425	67.6859
(CKDHL0221/CML442)//([CML198/ZSR923S4BULK-2-2-X-X-X-X-1-BB]-3-3-1-1-B/DTPWC9-F16-1-1-1-1-BBB)F2-13-6-1-1	CKDHL0221/CML442	([CML198/ZSR923S4BULK-2-2-X-X-X-X-1-BB]-3-3-1-1-B/DTPWC9-F16-1-1-1-1-BBB)F2-13-6-1-1	2.40205	2.49931	1.63102	1.85656	1.7764	1.90935	7.46468	7.50766	71.0354	71.481	1.1685	1.59284	3.58963	3.43894	0.496055	0.498402	1.01738	1.06017	227.014	226.955	116.135	117.849	68.8464	70.1187
(CKDHL0221/CML442)//([CML198/ZSR923S4BULK-2-2-X-X-X-X-1-BB]-3-3-1-1-B/DTPWC9-F16-1-1-1-1-BBB)F2-140-1-1-1	CKDHL0221/CML442	([CML198/ZSR923S4BULK-2-2-X-X-X-X-1-BB]-3-3-1-1-B/DTPWC9-F16-1-1-1-1-BBB)F2-140-1-1-1	2.51985	2.70389	1.60638	1.59936	1.73425	1.79791	6.76617	6.10283	69.4175	69.613	0.533832	0.401907	3.56298	3.25598	0.471626	0.462559	1.0167	1.05601	219.299	215.404	106.963	104.186	66.9099	67.3084
(CKDHL0221/CML442)//([CML198/ZSR923S4BULK-2-2-X-X-X-X-1-BB]-3-3-1-1-B/DTPWC9-F16-1-1-1-1-BBB)F2-140-2-1-1	CKDHL0221/CML442	([CML198/ZSR923S4BULK-2-2-X-X-X-X-1-BB]-3-3-1-1-B/DTPWC9-F16-1-1-1-1-BBB)F2-140-2-1-1	2.4287	2.54771	1.60028	1.5424	1.60184	1.44361	6.60869	5.78812	68.3221	68.3873	0.431036	0.218211	3.71435	4.30167	0.491075	0.491108	1.01988	1.06877	216.426	211.119	109.938	108.587	65.7504	65.7627
(CKDHL0221/CML442)//([CML198/ZSR923S4BULK-2-2-X-X-X-X-1-BB]-3-3-1-1-B/DTPWC9-F16-1-1-1-1-BBB)F2-140-3-1-1	CKDHL0221/CML442	([CML198/ZSR923S4BULK-2-2-X-X-X-X-1-BB]-3-3-1-1-B/DTPWC9-F16-1-1-1-1-BBB)F2-140-3-1-1	2.5183	2.70007	1.61961	1.73995	1.79898	1.98644	6.38757	5.34378	68.0313	68.0415	0.468377	0.290131	3.38662	2.00187	0.474013	0.465825	1.00557	1.0111	218.585	214.352	107.455	104.871	66.053	66.1475
(CKDHL0221/CML442)//([CML198/ZSR923S4BULK-2-2-X-X-X-X-1-BB]-3-3-1-1-B/DTPWC9-F16-1-1-1-1-BBB)F2-15-10-3-1	CKDHL0221/CML442	([CML198/ZSR923S4BULK-2-2-X-X-X-X-1-BB]-3-3-1-1-B/DTPWC9-F16-1-1-1-1-BBB)F2-15-10-3-1	2.09282	1.98654	1.59592	1.49907	1.58373	1.41813	7.07385	6.72086	71.1324	71.5796	1.03317	1.3358	3.5484	3.18824	0.512843	0.522822	1.02349	1.08415	220.052	216.555	116.417	118.177	68.485	69.5701
(CKDHL0221/CML442)//([CML198/ZSR923S4BULK-2-2-X-X-X-X-1-BB]-3-3-1-1-B/DTPWC9-F16-1-1-1-1-BBB)F2-175-6-2-1	CKDHL0221/CML442	([CML198/ZSR923S4BULK-2-2-X-X-X-X-1-BB]-3-3-1-1-B/DTPWC9-F16-1-1-1-1-BBB)F2-175-6-2-1	2.3991	2.49116	1.66803	2.20409	1.57805	1.3848	6.42345	5.41414	68.0246	68.015	0.86278	1.02207	3.40433	2.11814	0.461881	0.448096	1.00337	0.998347	209.998	201.571	99.8988	93.6789	66.4078	66.6048
(CKDHL0221/CML442)//([CML198/ZSR923S4BULK-2-2-X-X-X-X-1-BB]-3-3-1-1-B/DTPWC9-F16-1-1-1-1-BBB)F2-21-8-1-1	CKDHL0221/CML442	([CML198/ZSR923S4BULK-2-2-X-X-X-X-1-BB]-3-3-1-1-B/DTPWC9-F16-1-1-1-1-BBB)F2-21-8-1-1	2.18771	2.14502	1.58087	1.35745	1.62346	1.49096	6.97301	6.5178	70.0543	70.3352	0.614616	0.549886	3.64021	3.79331	0.492788	0.49368	1.01082	1.03313	214.297	207.946	108.92	107.071	67.7859	68.5485
(CKDHL0221/CML442)//([CML198/ZSR923S4BULK-2-2-X-X-X-X-1-BB]-3-3-1-1-B/DTPWC9-F16-1-1-1-1-BBB)F2-21-9-2-1	CKDHL0221/CML442	([CML198/ZSR923S4BULK-2-2-X-X-X-X-1-BB]-3-3-1-1-B/DTPWC9-F16-1-1-1-1-BBB)F2-21-9-2-1	2.43103	2.55293	1.62797	1.81008	1.75713	1.86977	6.74689	6.06573	68.5164	68.6061	0.862107	1.02366	3.541	3.1322	0.472421	0.463207	1.00848	1.02097	217.363	212.536	106.726	103.739	66.8437	67.2594
(CKDHL0221/CML442)//([CML198/ZSR923S4BULK-2-2-X-X-X-X-1-BB]-3-3-1-1-B/DTPWC9-F16-1-1-1-1-BBB)F2-24-1-4-1	CKDHL0221/CML442	([CML198/ZSR923S4BULK-2-2-X-X-X-X-1-BB]-3-3-1-1-B/DTPWC9-F16-1-1-1-1-BBB)F2-24-1-4-1	2.49013	2.6444	1.70816	2.61878	1.59237	1.39379	6.59582	5.75454	68.8743	68.9793	0.696017	0.709779	3.42246	2.21446	0.480916	0.476122	1.01441	1.04763	217.734	213.059	107.701	105.237	66.8748	67.27
(CKDHL0221/CML442)//([CML198/ZSR923S4BULK-2-2-X-X-X-X-1-BB]-3-3-1-1-B/DTPWC9-F16-1-1-1-1-BBB)F2-24-3-2-1	CKDHL0221/CML442	([CML198/ZSR923S4BULK-2-2-X-X-X-X-1-BB]-3-3-1-1-B/DTPWC9-F16-1-1-1-1-BBB)F2-24-3-2-1	2.58207	2.78531	1.72236	2.75155	1.77912	1.94124	6.6117	5.78604	70.42	70.7547	0.65327	0.625047	3.44683	2.45251	0.49114	0.49109	1.04323	1.17083	219.784	216.089	110.564	109.453	67.8472	68.6734
(CKDHL0221/CML442)//([CML198/ZSR923S4BULK-2-2-X-X-X-X-1-BB]-3-3-1-1-B/DTPWC9-F16-1-1-1-1-BBB)F2-85-2-2-1	CKDHL0221/CML442	([CML198/ZSR923S4BULK-2-2-X-X-X-X-1-BB]-3-3-1-1-B/DTPWC9-F16-1-1-1-1-BBB)F2-85-2-2-1	2.49257	2.64855	1.73061	2.84123	1.5548	1.29512	6.19211	4.94278	68.9889	69.1317	0.917475	1.12593	4.92745	12.9117	0.466455	0.454682	1.02101	1.07595	204.55	193.471	103.083	97.9753	66.5397	66.8131
(CKDHL0221/CML442)//([CML198/ZSR923S4BULK-2-2-X-X-X-X-1-BB]-3-3-1-1-B/DTPWC9-F16-1-1-1-1-BBB)F2-89-1-3-1	CKDHL0221/CML442	([CML198/ZSR923S4BULK-2-2-X-X-X-X-1-BB]-3-3-1-1-B/DTPWC9-F16-1-1-1-1-BBB)F2-89-1-3-1	2.2164	2.19788	1.60905	1.61813	1.55857	1.32198	7.1322	6.83599	69.1997	69.3699	0.711747	0.734365	3.95705	6.01806	0.5006	0.505063	1.02877	1.10623	220.08	216.576	111.965	111.6	66.9859	67.4432
(CKDHL0221/CML442)//([CML198/ZSR923S4BULK-2-2-X-X-X-X-1-BB]-3-3-1-1-B/DTPWC9-F16-1-1-1-1-BBB)F2-89-6-1-1	CKDHL0221/CML442	([CML198/ZSR923S4BULK-2-2-X-X-X-X-1-BB]-3-3-1-1-B/DTPWC9-F16-1-1-1-1-BBB)F2-89-6-1-1	2.21321	2.1873	1.61128	1.64926	1.57505	1.38805	6.75294	6.07835	70.0307	70.3405	0.597023	0.521462	3.63665	3.74978	0.487466	0.485605	1.01413	1.04591	213.762	207.155	108.189	105.943	67.7152	68.5067
(CKDHL0221/CML442)//([CML198/ZSR923S4BULK-2-2-X-X-X-X-1-BB]-3-3-1-1-B/DTPWC9-F16-1-1-1-1-BBB)F2-89-7-1-1	CKDHL0221/CML442	([CML198/ZSR923S4BULK-2-2-X-X-X-X-1-BB]-3-3-1-1-B/DTPWC9-F16-1-1-1-1-BBB)F2-89-7-1-1	2.30853	2.34112	1.67273	2.24858	1.57806	1.37072	6.70111	5.97128	70.3453	70.6949	0.747207	0.807491	3.76428	4.66843	0.482281	0.477828	1.02062	1.07447	216.863	211.782	111.923	111.445	67.7258	68.5357
(CKDHL0221/CML442)//([CML198/ZSR923S4BULK-2-2-X-X-X-X-1-BB]-3-3-1-1-B/DTPWC9-F16-1-1-1-1-BBB)F2-89-8-1-1	CKDHL0221/CML442	([CML198/ZSR923S4BULK-2-2-X-X-X-X-1-BB]-3-3-1-1-B/DTPWC9-F16-1-1-1-1-BBB)F2-89-8-1-1	2.09981	1.99675	1.61371	1.67399	1.57225	1.35616	6.73527	6.04088	69.6317	69.8679	0.91036	1.11378	3.88175	5.47771	0.465003	0.452609	0.998901	0.981064	211.603	203.96	101.691	96.3305	67.6668	68.4394
(CKDHL0221/CML442)//([CML202/CML442//[DTP2WC4H255-1-2-2-BB/[[NAW5867/P30-SR]-111-2/[NAW5867/P30-SR]-25-1]-8-1-1-B-1]-1-2-2-B]-1-1-1-1-BBB-1-B/LaPostaSeqC7-F180-1-2-2-1-BBB)F2-128-1-1-1	CKDHL0221/CML442	([CML202/CML442//[DTP2WC4H255-1-2-2-BB/[[NAW5867/P30-SR]-111-2/[NAW5867/P30-SR]-25-1]-8-1-1-B-1]-1-2-2-B]-1-1-1-1-BBB-1-B/LaPostaSeqC7-F180-1-2-2-1-BBB)F2-128-1-1-1	2.1262	2.01729	1.55152	1.12175	1.59884	1.44124	7.25371	7.06625	68.15	68.1751	0.644581	0.611846	3.3541	1.61273	0.465336	0.45225	1.02516	1.10072	230.393	232.141	107.878	105.371	65.998	66.0757
(CKDHL0221/CML442)//([CML202/CML442//[DTP2WC4H255-1-2-2-BB/[[NAW5867/P30-SR]-111-2/[NAW5867/P30-SR]-25-1]-8-1-1-B-1]-1-2-2-B]-1-1-1-1-BBB-1-B/LaPostaSeqC7-F180-1-2-2-1-BBB)F2-128-3-1-1	CKDHL0221/CML442	([CML202/CML442//[DTP2WC4H255-1-2-2-BB/[[NAW5867/P30-SR]-111-2/[NAW5867/P30-SR]-25-1]-8-1-1-B-1]-1-2-2-B]-1-1-1-1-BBB-1-B/LaPostaSeqC7-F180-1-2-2-1-BBB)F2-128-3-1-1	2.1246	2.01145	1.55527	1.14047	2.12473	2.90237	7.3883	7.35625	67.7376	67.6599	0.773829	0.869917	3.3553	1.60364	0.483703	0.47975	1.022	1.08676	223.421	221.375	108.746	106.634	66.0447	66.1206
(CKDHL0221/CML442)//([CML202/CML442//[DTP2WC4H255-1-2-2-BB/[[NAW5867/P30-SR]-111-2/[NAW5867/P30-SR]-25-1]-8-1-1-B-1]-1-2-2-B]-1-1-1-1-BBB-1-B/LaPostaSeqC7-F180-1-2-2-1-BBB)F2-140-5-1-1	CKDHL0221/CML442	([CML202/CML442//[DTP2WC4H255-1-2-2-BB/[[NAW5867/P30-SR]-111-2/[NAW5867/P30-SR]-25-1]-8-1-1-B-1]-1-2-2-B]-1-1-1-1-BBB-1-B/LaPostaSeqC7-F180-1-2-2-1-BBB)F2-140-5-1-1	2.11757	2.00031	1.59136	1.44361	1.91978	2.36251	7.71258	8.055	70.1446	70.6375	0.775425	0.872228	3.4597	2.40951	0.482622	0.478018	1.00933	1.02546	229.073	230.158	111.737	111.272	67.6784	68.6491
(CKDHL0221/CML442)//([CML202/CML442//[DTP2WC4H255-1-2-2-BB/[[NAW5867/P30-SR]-111-2/[NAW5867/P30-SR]-25-1]-8-1-1-B-1]-1-2-2-B]-1-1-1-1-BBB-1-B/LaPostaSeqC7-F180-1-2-2-1-BBB)F2-150-2-2-1	CKDHL0221/CML442	([CML202/CML442//[DTP2WC4H255-1-2-2-BB/[[NAW5867/P30-SR]-111-2/[NAW5867/P30-SR]-25-1]-8-1-1-B-1]-1-2-2-B]-1-1-1-1-BBB-1-B/LaPostaSeqC7-F180-1-2-2-1-BBB)F2-150-2-2-1	2.12325	2.00913	1.55066	1.10378	1.96568	2.47615	7.52636	7.65375	69.5521	69.9142	0.72164	0.757243	3.88186	5.7075	0.47528	0.467367	1.0171	1.06305	228.288	228.893	109.322	107.598	67.1727	67.8739
(CKDHL0221/CML442)//([CML202/CML442//[DTP2WC4H255-1-2-2-BB/[[NAW5867/P30-SR]-111-2/[NAW5867/P30-SR]-25-1]-8-1-1-B-1]-1-2-2-B]-1-1-1-1-BBB-1-B/LaPostaSeqC7-F180-1-2-2-1-BBB)F2-150-3-5-1	CKDHL0221/CML442	([CML202/CML442//[DTP2WC4H255-1-2-2-BB/[[NAW5867/P30-SR]-111-2/[NAW5867/P30-SR]-25-1]-8-1-1-B-1]-1-2-2-B]-1-1-1-1-BBB-1-B/LaPostaSeqC7-F180-1-2-2-1-BBB)F2-150-3-5-1	2.11973	2.00288	1.63464	1.77987	1.94429	2.41813	7.70794	8.045	68.9057	69.1018	0.829748	0.987274	3.46717	2.47012	0.475585	0.467702	1.00668	1.0128	220.586	217.02	105.87	102.311	66.8092	67.2872
(CKDHL0221/CML442)//([CML202/CML442//[DTP2WC4H255-1-2-2-BB/[[NAW5867/P30-SR]-111-2/[NAW5867/P30-SR]-25-1]-8-1-1-B-1]-1-2-2-B]-1-1-1-1-BBB-1-B/LaPostaSeqC7-F180-1-2-2-1-BBB)F2-150-4-1-1	CKDHL0221/CML442	([CML202/CML442//[DTP2WC4H255-1-2-2-BB/[[NAW5867/P30-SR]-111-2/[NAW5867/P30-SR]-25-1]-8-1-1-B-1]-1-2-2-B]-1-1-1-1-BBB-1-B/LaPostaSeqC7-F180-1-2-2-1-BBB)F2-150-4-1-1	2.11585	1.99502	1.60693	1.56132	1.91913	2.32198	7.42136	7.4275	70.4032	70.943	0.531974	0.373295	3.56788	3.25209	0.478442	0.471945	1.00657	1.01287	221.058	217.776	107.73	105.178	67.5195	68.355
(CKDHL0221/CML442)//([CML202/CML442//[DTP2WC4H255-1-2-2-BB/[[NAW5867/P30-SR]-111-2/[NAW5867/P30-SR]-25-1]-8-1-1-B-1]-1-2-2-B]-1-1-1-1-BBB-1-B/LaPostaSeqC7-F180-1-2-2-1-BBB)F2-150-7-2-1	CKDHL0221/CML442	([CML202/CML442//[DTP2WC4H255-1-2-2-BB/[[NAW5867/P30-SR]-111-2/[NAW5867/P30-SR]-25-1]-8-1-1-B-1]-1-2-2-B]-1-1-1-1-BBB-1-B/LaPostaSeqC7-F180-1-2-2-1-BBB)F2-150-7-2-1	2.12154	1.99851	1.60219	1.51688	1.93561	2.38805	7.51186	7.6225	69.1716	69.4102	0.646562	0.613993	3.80037	5.04348	0.474389	0.465815	1.00409	1.00039	223.002	220.746	106.619	103.443	66.4797	66.7984
(CKDHL0221/CML442)//([CML202/CML442//[DTP2WC4H255-1-2-2-BB/[[NAW5867/P30-SR]-111-2/[NAW5867/P30-SR]-25-1]-8-1-1-B-1]-1-2-2-B]-1-1-1-1-BBB-1-B/LaPostaSeqC7-F180-1-2-2-1-BBB)F2-18-2-3-1	CKDHL0221/CML442	([CML202/CML442//[DTP2WC4H255-1-2-2-BB/[[NAW5867/P30-SR]-111-2/[NAW5867/P30-SR]-25-1]-8-1-1-B-1]-1-2-2-B]-1-1-1-1-BBB-1-B/LaPostaSeqC7-F180-1-2-2-1-BBB)F2-18-2-3-1	2.39249	2.51235	1.59094	1.43203	1.58655	1.3717	7.43471	7.45625	69.904	70.367	0.911446	1.13654	3.32325	1.31663	0.488491	0.487348	1.00354	1.00002	222.844	220.463	109.924	108.498	67.7091	68.5908
(CKDHL0221/CML442)//([CML202/CML442//[DTP2WC4H255-1-2-2-BB/[[NAW5867/P30-SR]-111-2/[NAW5867/P30-SR]-25-1]-8-1-1-B-1]-1-2-2-B]-1-1-1-1-BBB-1-B/LaPostaSeqC7-F180-1-2-2-1-BBB)F2-18-3-4-1	CKDHL0221/CML442	([CML202/CML442//[DTP2WC4H255-1-2-2-BB/[[NAW5867/P30-SR]-111-2/[NAW5867/P30-SR]-25-1]-8-1-1-B-1]-1-2-2-B]-1-1-1-1-BBB-1-B/LaPostaSeqC7-F180-1-2-2-1-BBB)F2-18-3-4-1	2.25611	2.25957	1.58946	1.40474	1.6077	1.42735	7.69111	8.00875	69.6045	70.0145	0.691169	0.705581	3.35328	1.61008	0.488722	0.487461	1.02941	1.12437	228.067	228.489	112.625	112.529	67.0805	67.7176
(CKDHL0221/CML442)//([CML202/CML442//[DTP2WC4H255-1-2-2-BB/[[NAW5867/P30-SR]-111-2/[NAW5867/P30-SR]-25-1]-8-1-1-B-1]-1-2-2-B]-1-1-1-1-BBB-1-B/LaPostaSeqC7-F180-1-2-2-1-BBB)F2-18-5-1-1	CKDHL0221/CML442	([CML202/CML442//[DTP2WC4H255-1-2-2-BB/[[NAW5867/P30-SR]-111-2/[NAW5867/P30-SR]-25-1]-8-1-1-B-1]-1-2-2-B]-1-1-1-1-BBB-1-B/LaPostaSeqC7-F180-1-2-2-1-BBB)F2-18-5-1-1	2.25151	2.24941	1.58539	1.35302	1.54814	1.28629	7.66617	7.955	70.4137	70.9852	0.779081	0.873697	3.28673	1.09192	0.489194	0.488337	1.00638	1.01273	222.649	220.176	110.621	109.568	67.9716	68.9087
(CKDHL0221/CML442)//([CML202/CML442//[DTP2WC4H255-1-2-2-BB/[[NAW5867/P30-SR]-111-2/[NAW5867/P30-SR]-25-1]-8-1-1-B-1]-1-2-2-B]-1-1-1-1-BBB-1-B/LaPostaSeqC7-F180-1-2-2-1-BBB)F2-18-6-1-1	CKDHL0221/CML442	([CML202/CML442//[DTP2WC4H255-1-2-2-BB/[[NAW5867/P30-SR]-111-2/[NAW5867/P30-SR]-25-1]-8-1-1-B-1]-1-2-2-B]-1-1-1-1-BBB-1-B/LaPostaSeqC7-F180-1-2-2-1-BBB)F2-18-6-1-1	2.66701	3.01512	1.58792	1.39915	1.75916	1.882	7.22297	7	69.5516	69.9281	0.960824	1.24549	3.65804	3.95786	0.469462	0.458623	0.998268	0.974987	223.174	220.998	106.081	102.653	67.4069	68.1667
(CKDHL0221/CML442)//([CML202/CML442//[DTP2WC4H255-1-2-2-BB/[[NAW5867/P30-SR]-111-2/[NAW5867/P30-SR]-25-1]-8-1-1-B-1]-1-2-2-B]-1-1-1-1-BBB-1-B/LaPostaSeqC7-F180-1-2-2-1-BBB)F2-33-1-1-1	CKDHL0221/CML442	([CML202/CML442//[DTP2WC4H255-1-2-2-BB/[[NAW5867/P30-SR]-111-2/[NAW5867/P30-SR]-25-1]-8-1-1-B-1]-1-2-2-B]-1-1-1-1-BBB-1-B/LaPostaSeqC7-F180-1-2-2-1-BBB)F2-33-1-1-1	1.97956	1.75016	1.585	1.36831	1.76242	1.87672	8.19696	9.09875	69.7882	70.1904	0.535788	0.380991	3.23213	0.659811	0.500067	0.504653	1.01667	1.06237	227.102	226.983	114.251	115.022	67.103	67.6475
(CKDHL0221/CML442)//([CML202/CML442//[DTP2WC4H255-1-2-2-BB/[[NAW5867/P30-SR]-111-2/[NAW5867/P30-SR]-25-1]-8-1-1-B-1]-1-2-2-B]-1-1-1-1-BBB-1-B/LaPostaSeqC7-F180-1-2-2-1-BBB)F2-33-3-2-1	CKDHL0221/CML442	([CML202/CML442//[DTP2WC4H255-1-2-2-BB/[[NAW5867/P30-SR]-111-2/[NAW5867/P30-SR]-25-1]-8-1-1-B-1]-1-2-2-B]-1-1-1-1-BBB-1-B/LaPostaSeqC7-F180-1-2-2-1-BBB)F2-33-3-2-1	2.24378	2.2382	1.58438	1.36124	1.95689	2.43258	7.85412	8.36	68.8786	69.045	0.723665	0.757681	3.2391	0.735465	0.490688	0.490551	1.01204	1.03829	224.616	223.173	111.679	111.117	66.5665	66.8559
(CKDHL0221/CML442)//([CML202/CML442//[DTP2WC4H255-1-2-2-BB/[[NAW5867/P30-SR]-111-2/[NAW5867/P30-SR]-25-1]-8-1-1-B-1]-1-2-2-B]-1-1-1-1-BBB-1-B/LaPostaSeqC7-F180-1-2-2-1-BBB)F2-33-5-2-1	CKDHL0221/CML442	([CML202/CML442//[DTP2WC4H255-1-2-2-BB/[[NAW5867/P30-SR]-111-2/[NAW5867/P30-SR]-25-1]-8-1-1-B-1]-1-2-2-B]-1-1-1-1-BBB-1-B/LaPostaSeqC7-F180-1-2-2-1-BBB)F2-33-5-2-1	2.11791	2.00527	1.59119	1.42829	1.75713	1.86977	7.7439	8.1225	69.3408	69.6625	1.09039	1.50001	3.31867	1.33465	0.48285	0.478851	1.00639	1.01311	224.512	223.053	109.71	108.193	67.4313	68.1874
(CKDHL0221/CML442)//([CML202/CML442//[DTP2WC4H255-1-2-2-BB/[[NAW5867/P30-SR]-111-2/[NAW5867/P30-SR]-25-1]-8-1-1-B-1]-1-2-2-B]-1-1-1-1-BBB-1-B/LaPostaSeqC7-F180-1-2-2-1-BBB)F2-33-7-4-1	CKDHL0221/CML442	([CML202/CML442//[DTP2WC4H255-1-2-2-BB/[[NAW5867/P30-SR]-111-2/[NAW5867/P30-SR]-25-1]-8-1-1-B-1]-1-2-2-B]-1-1-1-1-BBB-1-B/LaPostaSeqC7-F180-1-2-2-1-BBB)F2-33-7-4-1	2.11851	2.01386	1.59138	1.41821	1.96243	2.40527	7.77407	8.1875	69.9212	70.371	0.592604	0.496193	3.30646	1.19326	0.498211	0.501968	1.01618	1.06168	226.093	225.487	113.866	114.528	67.25	67.8595
(CKDHL0221/CML442)//([CML202/CML442//[DTP2WC4H255-1-2-2-BB/[[NAW5867/P30-SR]-111-2/[NAW5867/P30-SR]-25-1]-8-1-1-B-1]-1-2-2-B]-1-1-1-1-BBB-1-B/LaPostaSeqC7-F180-1-2-2-1-BBB)F2-43-7-2-1	CKDHL0221/CML442	([CML202/CML442//[DTP2WC4H255-1-2-2-BB/[[NAW5867/P30-SR]-111-2/[NAW5867/P30-SR]-25-1]-8-1-1-B-1]-1-2-2-B]-1-1-1-1-BBB-1-B/LaPostaSeqC7-F180-1-2-2-1-BBB)F2-43-7-2-1	2.25173	2.24343	1.5863	1.39027	1.91536	2.29512	7.78683	8.215	70.0662	70.5658	0.898694	1.12338	3.33286	1.44594	0.49417	0.495713	1.00599	1.012	231.143	233.239	115.186	116.438	67.7936	68.7305
(CKDHL0221/CML442)//([CML202/CML442//[DTP2WC4H255-1-2-2-BB/[[NAW5867/P30-SR]-111-2/[NAW5867/P30-SR]-25-1]-8-1-1-B-1]-1-2-2-B]-1-1-1-1-BBB-1-B/LaPostaSeqC7-F180-1-2-2-1-BBB)F2-58-5-1-1	CKDHL0221/CML442	([CML202/CML442//[DTP2WC4H255-1-2-2-BB/[[NAW5867/P30-SR]-111-2/[NAW5867/P30-SR]-25-1]-8-1-1-B-1]-1-2-2-B]-1-1-1-1-BBB-1-B/LaPostaSeqC7-F180-1-2-2-1-BBB)F2-58-5-1-1	2.1219	2.01336	1.58684	1.38312	1.96397	2.41453	8.19174	9.0875	69.7478	70.1343	0.847406	1.00485	3.37226	1.7455	0.483381	0.479525	1.01939	1.07537	231.401	233.627	113.191	113.402	67.5282	68.2468
(CKDHL0221/CML442)//([CML202/CML442//[DTP2WC4H255-1-2-2-BB/[[NAW5867/P30-SR]-111-2/[NAW5867/P30-SR]-25-1]-8-1-1-B-1]-1-2-2-B]-1-1-1-1-BBB-1-B/LaPostaSeqC7-F180-1-2-2-1-BBB)F2-69-2-1-1	CKDHL0221/CML442	([CML202/CML442//[DTP2WC4H255-1-2-2-BB/[[NAW5867/P30-SR]-111-2/[NAW5867/P30-SR]-25-1]-8-1-1-B-1]-1-2-2-B]-1-1-1-1-BBB-1-B/LaPostaSeqC7-F180-1-2-2-1-BBB)F2-69-2-1-1	2.25706	2.26293	1.58571	1.3627	1.92883	2.32392	7.57857	7.76625	70.1017	70.5671	0.470138	0.249334	3.40888	2.00419	0.506732	0.514552	1.02268	1.08852	233.943	237.592	119.742	123.411	67.3067	67.8862
(CKDHL0221/CML442)//([CML202/CML442//[DTP2WC4H255-1-2-2-BB/[[NAW5867/P30-SR]-111-2/[NAW5867/P30-SR]-25-1]-8-1-1-B-1]-1-2-2-B]-1-1-1-1-BBB-1-B/LaPostaSeqC7-F180-1-2-2-1-BBB)F2-69-3-1-1	CKDHL0221/CML442	([CML202/CML442//[DTP2WC4H255-1-2-2-BB/[[NAW5867/P30-SR]-111-2/[NAW5867/P30-SR]-25-1]-8-1-1-B-1]-1-2-2-B]-1-1-1-1-BBB-1-B/LaPostaSeqC7-F180-1-2-2-1-BBB)F2-69-3-1-1	1.97694	1.74733	1.58614	1.37306	1.78306	1.91138	7.73404	8.10125	69.5504	69.8882	0.473339	0.25261	3.33008	1.42625	0.478008	0.471419	1.0325	1.13761	220.542	216.853	106.551	103.242	66.7953	67.1839
(CKDHL0221/CML442)//([CML202/CML442//[DTP2WC4H255-1-2-2-BB/[[NAW5867/P30-SR]-111-2/[NAW5867/P30-SR]-25-1]-8-1-1-B-1]-1-2-2-B]-1-1-1-1-BBB-1-B/LaPostaSeqC7-F180-1-2-2-1-BBB)F2-69-4-3-1	CKDHL0221/CML442	([CML202/CML442//[DTP2WC4H255-1-2-2-BB/[[NAW5867/P30-SR]-111-2/[NAW5867/P30-SR]-25-1]-8-1-1-B-1]-1-2-2-B]-1-1-1-1-BBB-1-B/LaPostaSeqC7-F180-1-2-2-1-BBB)F2-69-4-3-1	2.24887	2.24213	1.5892	1.41309	1.94889	2.36318	7.48343	7.56125	69.4152	69.7443	0.535848	0.376759	3.20447	0.450597	0.487502	0.485694	1.03726	1.16183	225.219	224.145	110.766	109.76	66.7367	67.1398
(CKDHL0221/CML442)//([CML202/CML442//[DTP2WC4H255-1-2-2-BB/[[NAW5867/P30-SR]-111-2/[NAW5867/P30-SR]-25-1]-8-1-1-B-1]-1-2-2-B]-1-1-1-1-BBB-1-B/LaPostaSeqC7-F180-1-2-2-1-BBB)F2-69-6-1-1	CKDHL0221/CML442	([CML202/CML442//[DTP2WC4H255-1-2-2-BB/[[NAW5867/P30-SR]-111-2/[NAW5867/P30-SR]-25-1]-8-1-1-B-1]-1-2-2-B]-1-1-1-1-BBB-1-B/LaPostaSeqC7-F180-1-2-2-1-BBB)F2-69-6-1-1	1.97078	1.72561	1.58652	1.38048	1.75413	1.8674	7.55073	7.70625	69.3474	69.6591	0.909149	1.13347	3.33505	1.49261	0.48601	0.483393	1.01405	1.05026	221.664	218.606	108.855	106.774	67.2021	67.8423
(CKDHL0221/CML442)//([CML202/CML442//[DTP2WC4H255-1-2-2-BB/[[NAW5867/P30-SR]-111-2/[NAW5867/P30-SR]-25-1]-8-1-1-B-1]-1-2-2-B]-1-1-1-1-BBB-1-B/LaPostaSeqC7-F180-1-2-2-1-BBB)F2-69-7-2-1	CKDHL0221/CML442	([CML202/CML442//[DTP2WC4H255-1-2-2-BB/[[NAW5867/P30-SR]-111-2/[NAW5867/P30-SR]-25-1]-8-1-1-B-1]-1-2-2-B]-1-1-1-1-BBB-1-B/LaPostaSeqC7-F180-1-2-2-1-BBB)F2-69-7-2-1	1.98555	1.76257	1.58513	1.35424	1.91913	2.32198	7.66327	7.94875	69.6924	70.0934	0.900988	1.12495	3.5186	2.90108	0.489002	0.48797	1.01745	1.06386	222.922	220.55	110.314	109.026	67.4848	68.2576
(CKDHL0221/CML442)//([CML202/CML442//[DTP2WC4H255-1-2-2-BB/[[NAW5867/P30-SR]-111-2/[NAW5867/P30-SR]-25-1]-8-1-1-B-1]-1-2-2-B]-1-1-1-1-BBB-1-B/LaPostaSeqC7-F180-1-2-2-1-BBB)F2-72-1-7-1	CKDHL0221/CML442	([CML202/CML442//[DTP2WC4H255-1-2-2-BB/[[NAW5867/P30-SR]-111-2/[NAW5867/P30-SR]-25-1]-8-1-1-B-1]-1-2-2-B]-1-1-1-1-BBB-1-B/LaPostaSeqC7-F180-1-2-2-1-BBB)F2-72-1-7-1	2.12257	2.01404	1.61259	1.61537	1.59612	1.40935	7.4962	7.58875	69.3762	69.6837	0.782637	0.878348	3.58071	3.36439	0.483075	0.479014	1.00087	0.987393	228.458	229.157	111.112	110.299	66.9157	67.4407
(CKDHL0221/CML442)//([CML202/CML442//[DTP2WC4H255-1-2-2-BB/[[NAW5867/P30-SR]-111-2/[NAW5867/P30-SR]-25-1]-8-1-1-B-1]-1-2-2-B]-1-1-1-1-BBB-1-B/LaPostaSeqC7-F180-1-2-2-1-BBB)F2-72-2-2-1	CKDHL0221/CML442	([CML202/CML442//[DTP2WC4H255-1-2-2-BB/[[NAW5867/P30-SR]-111-2/[NAW5867/P30-SR]-25-1]-8-1-1-B-1]-1-2-2-B]-1-1-1-1-BBB-1-B/LaPostaSeqC7-F180-1-2-2-1-BBB)F2-72-2-2-1	2.113	1.99356	1.55928	1.20695	1.54814	1.28629	7.47067	7.53375	69.1373	69.3844	0.646644	0.613654	3.44524	2.30456	0.484613	0.481121	0.996067	0.96236	229.836	231.295	112.723	112.723	66.6495	67.0395
(CKDHL0221/CML442)//([CML202/CML442//[DTP2WC4H255-1-2-2-BB/[[NAW5867/P30-SR]-111-2/[NAW5867/P30-SR]-25-1]-8-1-1-B-1]-1-2-2-B]-1-1-1-1-BBB-1-B/LaPostaSeqC7-F180-1-2-2-1-BBB)F2-72-4-1-1	CKDHL0221/CML442	([CML202/CML442//[DTP2WC4H255-1-2-2-BB/[[NAW5867/P30-SR]-111-2/[NAW5867/P30-SR]-25-1]-8-1-1-B-1]-1-2-2-B]-1-1-1-1-BBB-1-B/LaPostaSeqC7-F180-1-2-2-1-BBB)F2-72-4-1-1	2.11895	1.99869	1.59862	1.51711	1.76938	1.92079	7.47821	7.55	70.3228	70.8524	0.901423	1.12228	3.35825	1.65417	0.497445	0.500461	1.00945	1.02611	231.922	234.542	116.346	118.292	67.9408	68.9797
(CKDHL0221/CML442)//([CML202/CML442//[DTP2WC4H255-1-2-2-BB/[[NAW5867/P30-SR]-111-2/[NAW5867/P30-SR]-25-1]-8-1-1-B-1]-1-2-2-B]-1-1-1-1-BBB-1-B/LaPostaSeqC7-F180-1-2-2-1-BBB)F2-72-5-6-1	CKDHL0221/CML442	([CML202/CML442//[DTP2WC4H255-1-2-2-BB/[[NAW5867/P30-SR]-111-2/[NAW5867/P30-SR]-25-1]-8-1-1-B-1]-1-2-2-B]-1-1-1-1-BBB-1-B/LaPostaSeqC7-F180-1-2-2-1-BBB)F2-72-5-6-1	2.12246	2.00248	1.57541	1.3069	1.77056	1.91567	7.54783	7.7	70.3263	70.8506	0.471933	0.253102	3.32934	1.3895	0.508847	0.517573	0.993244	0.949812	237.061	242.507	121.374	126.03	67.091	67.7546
(CKDHL0221/CML442)//([CML202/CML442//[DTP2WC4H255-1-2-2-BB/[[NAW5867/P30-SR]-111-2/[NAW5867/P30-SR]-25-1]-8-1-1-B-1]-1-2-2-B]-1-1-1-1-BBB-1-B/LaPostaSeqC7-F180-1-2-2-1-BBB)F2-72-6-3-1	CKDHL0221/CML442	([CML202/CML442//[DTP2WC4H255-1-2-2-BB/[[NAW5867/P30-SR]-111-2/[NAW5867/P30-SR]-25-1]-8-1-1-B-1]-1-2-2-B]-1-1-1-1-BBB-1-B/LaPostaSeqC7-F180-1-2-2-1-BBB)F2-72-6-3-1	2.12167	2.00844	1.56442	1.21024	1.94325	2.40142	7.76827	8.175	69.5518	69.871	0.650261	0.617644	3.36493	1.66281	0.498699	0.502574	1.00863	1.02433	233.805	237.405	117.48	120.026	66.9582	67.4982
(CKDHL0221/CML442)//([CML202/CML442//[DTP2WC4H255-1-2-2-BB/[[NAW5867/P30-SR]-111-2/[NAW5867/P30-SR]-25-1]-8-1-1-B-1]-1-2-2-B]-1-1-1-1-BBB-1-B/LaPostaSeqC7-F180-1-2-2-1-BBB)F2-72-8-3-1	CKDHL0221/CML442	([CML202/CML442//[DTP2WC4H255-1-2-2-BB/[[NAW5867/P30-SR]-111-2/[NAW5867/P30-SR]-25-1]-8-1-1-B-1]-1-2-2-B]-1-1-1-1-BBB-1-B/LaPostaSeqC7-F180-1-2-2-1-BBB)F2-72-8-3-1	2.11477	1.99046	1.5581	1.12553	1.59683	1.4187	7.09418	6.7225	70.3533	70.8765	0.529268	0.368795	3.72053	4.47515	0.484268	0.480502	1.00616	1.01246	223.839	222.056	109.244	107.41	67.5359	68.3749
(CKDHL0221/CML442)//([CML202/CML442//[DTP2WC4H255-1-2-2-BB/[[NAW5867/P30-SR]-111-2/[NAW5867/P30-SR]-25-1]-8-1-1-B-1]-1-2-2-B]-1-1-1-1-BBB-1-B/LaPostaSeqC7-F180-1-2-2-1-BBB)F2-87-2-3-1	CKDHL0221/CML442	([CML202/CML442//[DTP2WC4H255-1-2-2-BB/[[NAW5867/P30-SR]-111-2/[NAW5867/P30-SR]-25-1]-8-1-1-B-1]-1-2-2-B]-1-1-1-1-BBB-1-B/LaPostaSeqC7-F180-1-2-2-1-BBB)F2-87-2-3-1	2.11775	1.99889	1.56408	1.19373	2.1498	2.96598	7.46545	7.5225	70.2561	70.7614	0.223299	-0.251623	3.6945	4.24591	0.498018	0.501429	1.0228	1.08873	221.934	219.118	111.636	111.129	67.096	67.7262
(CKDHL0221/CML442)//([CML202/CML442//[DTP2WC4H255-1-2-2-BB/[[NAW5867/P30-SR]-111-2/[NAW5867/P30-SR]-25-1]-8-1-1-B-1]-1-2-2-B]-1-1-1-1-BBB-1-B/LaPostaSeqC7-F180-1-2-2-1-BBB)F2-87-3-3-1	CKDHL0221/CML442	([CML202/CML442//[DTP2WC4H255-1-2-2-BB/[[NAW5867/P30-SR]-111-2/[NAW5867/P30-SR]-25-1]-8-1-1-B-1]-1-2-2-B]-1-1-1-1-BBB-1-B/LaPostaSeqC7-F180-1-2-2-1-BBB)F2-87-3-3-1	2.11729	2.00175	1.61957	1.66685	1.98401	2.49096	7.41208	7.4075	69.4246	69.7219	0.649408	0.620447	3.33079	1.42122	0.487311	0.485349	1.00875	1.02505	220.021	216.114	108.276	105.947	66.8569	67.3681
(CKDHL0221/CML442)//([CML202/CML442//[DTP2WC4H255-1-2-2-BB/[[NAW5867/P30-SR]-111-2/[NAW5867/P30-SR]-25-1]-8-1-1-B-1]-1-2-2-B]-1-1-1-1-BBB-1-B/LaPostaSeqC7-F180-1-2-2-1-BBB)F2-87-4-2-1	CKDHL0221/CML442	([CML202/CML442//[DTP2WC4H255-1-2-2-BB/[[NAW5867/P30-SR]-111-2/[NAW5867/P30-SR]-25-1]-8-1-1-B-1]-1-2-2-B]-1-1-1-1-BBB-1-B/LaPostaSeqC7-F180-1-2-2-1-BBB)F2-87-4-2-1	2.11347	1.99603	1.52996	0.969227	1.9485	2.42289	7.23109	7.0175	68.3745	68.4639	0.661763	0.630534	3.29206	1.14233	0.470616	0.459994	1.00903	1.02519	218.431	213.735	104.4	100.085	66.3235	66.545
(CKDHL0221/CML442)//([CML202/CML442//[DTP2WC4H255-1-2-2-BB/[[NAW5867/P30-SR]-111-2/[NAW5867/P30-SR]-25-1]-8-1-1-B-1]-1-2-2-B]-1-1-1-1-BBB-1-B/LaPostaSeqC7-F180-1-2-2-1-BBB)F2-87-6-5-1	CKDHL0221/CML442	([CML202/CML442//[DTP2WC4H255-1-2-2-BB/[[NAW5867/P30-SR]-111-2/[NAW5867/P30-SR]-25-1]-8-1-1-B-1]-1-2-2-B]-1-1-1-1-BBB-1-B/LaPostaSeqC7-F180-1-2-2-1-BBB)F2-87-6-5-1	2.1121	1.98662	1.5491	1.05638	2.13678	2.95268	7.70271	8.03375	69.4799	69.8094	0.848333	1.01347	3.38486	1.87167	0.50895	0.517974	1.00806	1.02355	229.044	229.966	116.701	118.74	67.2687	67.9888
(CKDHL0221/CML442)//(ZM521B-66-4-1-1-B*4/DTPWC9-F92-2-1-1-1-BB)F2-100-1-1-1	CKDHL0221/CML442	(ZM521B-66-4-1-1-B*4/DTPWC9-F92-2-1-1-1-BB)F2-100-1-1-1	2.67268	3.02271	1.59074	1.40334	1.36236	0.995877	7.68937	8.005	69.2107	69.3634	0.596811	0.501117	4.07468	7.2118	0.49586	0.498273	1.02683	1.11213	234.464	238.362	117.127	119.434	66.7572	67.0866
(CKDHL0221/CML442)//(ZM521B-66-4-1-1-B*4/DTPWC9-F92-2-1-1-1-BB)F2-100-4-2-1	CKDHL0221/CML442	(ZM521B-66-4-1-1-B*4/DTPWC9-F92-2-1-1-1-BB)F2-100-4-2-1	2.66459	3.00818	1.56712	1.25954	1.37472	1.03746	8.00437	8.68375	65.9064	65.459	0.224081	-0.253914	3.51085	2.79979	0.470039	0.459464	1.01146	1.03781	225.314	224.244	107.737	105.094	64.2605	63.39
(CKDHL0221/CML442)//(ZM521B-66-4-1-1-B*4/DTPWC9-F92-2-1-1-1-BB)F2-100-7-5-1	CKDHL0221/CML442	(ZM521B-66-4-1-1-B*4/DTPWC9-F92-2-1-1-1-BB)F2-100-7-5-1	2.37911	2.48121	1.582	1.31625	1.33192	0.951077	8.07282	8.83125	67.1565	66.9423	0.721034	0.752168	3.67752	4.09239	0.488972	0.488035	1.00884	1.02508	221.166	217.847	109.047	107.122	65.8115	65.666
(CKDHL0221/CML442)//(ZM521B-66-4-1-1-B*4/DTPWC9-F92-2-1-1-1-BB)F2-100-9-3-1	CKDHL0221/CML442	(ZM521B-66-4-1-1-B*4/DTPWC9-F92-2-1-1-1-BB)F2-100-9-3-1	2.25621	2.26116	1.5376	0.983665	1.32107	0.939031	8.02989	8.73875	68.6847	68.7406	0.168029	-0.370852	3.46737	2.44622	0.492724	0.493534	0.995978	0.962892	230.34	232.041	114.634	115.643	66.4256	66.5603
(CKDHL0221/CML442)//(ZM521B-66-4-1-1-B*4/DTPWC9-F92-2-1-1-1-BB)F2-105-7-2-1	CKDHL0221/CML442	(ZM521B-66-4-1-1-B*4/DTPWC9-F92-2-1-1-1-BB)F2-105-7-2-1	2.65588	2.98291	1.65576	2.01062	1.38642	1.08066	7.81932	8.285	66.6998	66.4105	0.782045	0.878881	3.77391	4.89777	0.490838	0.490718	1.02221	1.08808	230.506	232.317	114.219	115.063	65.219	64.8773
(CKDHL0221/CML442)//(ZM521B-66-4-1-1-B*4/DTPWC9-F92-2-1-1-1-BB)F2-105-8-2-1	CKDHL0221/CML442	(ZM521B-66-4-1-1-B*4/DTPWC9-F92-2-1-1-1-BB)F2-105-8-2-1	2.65599	2.98676	1.53437	1.01023	1.36137	1.01916	8.17492	9.05125	65.947	65.5212	0.356567	0.0116644	3.76889	4.82681	0.490549	0.490407	1.02759	1.11335	227.646	227.875	112.932	113.068	64.2121	63.3202
(CKDHL0221/CML442)//(ZM521B-66-4-1-1-B*4/DTPWC9-F92-2-1-1-1-BB)F2-18-5-1-1	CKDHL0221/CML442	(ZM521B-66-4-1-1-B*4/DTPWC9-F92-2-1-1-1-BB)F2-18-5-1-1	2.24298	2.23365	1.60185	1.54841	1.36146	1.00626	8.31298	9.34875	68.0632	68.0074	0.970334	1.25592	3.29441	1.16378	0.493137	0.494105	1.02428	1.09943	239.082	245.488	119.238	122.631	67.1021	67.5995
(CKDHL0221/CML442)//(ZM521B-66-4-1-1-B*4/DTPWC9-F92-2-1-1-1-BB)F2-32-5-1-1	CKDHL0221/CML442	(ZM521B-66-4-1-1-B*4/DTPWC9-F92-2-1-1-1-BB)F2-32-5-1-1	2.52096	2.73624	1.55347	1.08213	1.51096	1.27979	7.58031	7.77	65.733	65.2614	0.0491556	-0.614682	3.85102	5.52028	0.479825	0.474266	1.00338	0.999623	226.036	225.4	109.79	108.311	63.967	62.9505
(CKDHL0221/CML442)//(ZM521B-66-4-1-1-B*4/DTPWC9-F92-2-1-1-1-BB)F2-7-10-1-1	CKDHL0221/CML442	(ZM521B-66-4-1-1-B*4/DTPWC9-F92-2-1-1-1-BB)F2-7-10-1-1	2.66942	3.02033	1.56018	1.18312	1.40438	1.09798	7.77349	8.18625	66.4898	66.1645	0.34714	-0.00386517	3.64881	3.93584	0.489497	0.488749	1.01156	1.03763	229.371	230.54	114.25	115.079	64.7681	64.1829
(CKDHL0221/CML442)//(ZM521B-66-4-1-1-B*4/DTPWC9-F92-2-1-1-1-BB)F2-7-5-4-1	CKDHL0221/CML442	(ZM521B-66-4-1-1-B*4/DTPWC9-F92-2-1-1-1-BB)F2-7-5-4-1	2.51896	2.73796	1.57844	1.32184	1.32917	0.974471	7.54667	7.6975	65.9413	65.4965	0.35534	0.00819257	3.50703	2.74176	0.47028	0.459938	1.00645	1.01272	221.851	218.967	106.344	103.081	64.3789	63.5451
(CKDHL0221/CML442)//(ZM521B-66-4-1-1-B*4/DTPWC9-F92-2-1-1-1-BB)F2-7-7-4-1	CKDHL0221/CML442	(ZM521B-66-4-1-1-B*4/DTPWC9-F92-2-1-1-1-BB)F2-7-7-4-1	2.66925	3.01549	1.58925	1.40112	1.30343	0.894135	7.6128	7.84	65.4803	64.9347	0.346466	-0.00341436	3.55014	3.13451	0.489005	0.487926	1.01443	1.05087	224.998	223.791	111.207	110.42	64.2433	63.3052
(CKDHL0221/CML442)//(ZM521B-66-4-1-1-B*4/LaPostaSeqC7-F78-2-1-1-1-BBB/ZM521B-66-4-1-1-B*5)F2-1-4-7-1	CKDHL0221/CML442	(ZM521B-66-4-1-1-B*4/LaPostaSeqC7-F78-2-1-1-1-BBB/ZM521B-66-4-1-1-B*5)F2-1-4-7-1	2.18636	2.13316	1.63528	1.80935	1.91996	2.31919	7.70168	7.97647	68.7928	68.9207	0.783416	0.874107	3.85562	5.33523	0.498665	0.502106	1.01807	1.06004	244.911	253.598	123.283	128.455	66.0285	66.1233
(CKDHL0221/CML442)//(ZM521B-66-4-1-1-B*4/LaPostaSeqC7-F78-2-1-1-1-BBB/ZM521B-66-4-1-1-B*5)F2-1-6-1-1	CKDHL0221/CML442	(ZM521B-66-4-1-1-B*4/LaPostaSeqC7-F78-2-1-1-1-BBB/ZM521B-66-4-1-1-B*5)F2-1-6-1-1	2.19559	2.15382	1.6029	1.5092	1.77286	1.93245	7.51007	7.59307	67.9432	67.9629	0.335035	0.0312354	3.19421	0.669232	0.493561	0.494698	1.02177	1.07817	234.169	237.598	116.229	117.991	65.0458	64.7236
(CKDHL0221/CML442)//(ZM521B-66-4-1-1-B*4/LaPostaSeqC7-F78-2-1-1-1-BBB/ZM521B-66-4-1-1-B*5)F2-100-1-2-1	CKDHL0221/CML442	(ZM521B-66-4-1-1-B*4/LaPostaSeqC7-F78-2-1-1-1-BBB/ZM521B-66-4-1-1-B*5)F2-100-1-2-1	2.3097	2.34265	1.55944	1.22725	1.57806	1.37072	7.33535	7.24175	68.5455	68.6481	0.690804	0.700284	3.37575	1.95717	0.467962	0.456894	1.01478	1.04792	226.155	225.649	106.642	103.68	65.4576	65.3235
(CKDHL0221/CML442)//(ZM521B-66-4-1-1-B*4/LaPostaSeqC7-F78-2-1-1-1-BBB/ZM521B-66-4-1-1-B*5)F2-100-2-1-1	CKDHL0221/CML442	(ZM521B-66-4-1-1-B*4/LaPostaSeqC7-F78-2-1-1-1-BBB/ZM521B-66-4-1-1-B*5)F2-100-2-1-1	2.20517	2.17767	1.58938	1.46695	1.92497	2.35364	7.42452	7.42361	68.2438	68.2917	0.844544	0.980101	3.43923	2.40149	0.469135	0.458783	1.00736	1.01487	228.163	228.619	108.211	106.025	65.6117	65.5131
(CKDHL0221/CML442)//(ZM521B-66-4-1-1-B*4/LaPostaSeqC7-F78-2-1-1-1-BBB/ZM521B-66-4-1-1-B*5)F2-100-3-1-1	CKDHL0221/CML442	(ZM521B-66-4-1-1-B*4/LaPostaSeqC7-F78-2-1-1-1-BBB/ZM521B-66-4-1-1-B*5)F2-100-3-1-1	2.18842	2.14199	1.59674	1.51933	1.76242	1.87672	7.36208	7.2959	68.3272	68.3901	0.582432	0.50218	3.48832	2.72523	0.469971	0.459722	1.0074	1.01352	221.01	218.066	105.079	101.432	65.0349	64.7067
(CKDHL0221/CML442)//(ZM521B-66-4-1-1-B*4/LaPostaSeqC7-F78-2-1-1-1-BBB/ZM521B-66-4-1-1-B*5)F2-100-4-1-1	CKDHL0221/CML442	(ZM521B-66-4-1-1-B*4/LaPostaSeqC7-F78-2-1-1-1-BBB/ZM521B-66-4-1-1-B*5)F2-100-4-1-1	2.192	2.15541	1.61732	1.67939	1.96239	2.44361	6.7983	6.16717	70.7245	71.0962	0.418352	0.191072	3.24218	1.02237	0.508419	0.516436	1.00375	1.00019	216.476	211.246	111.354	110.705	66.3634	66.6093
(CKDHL0221/CML442)//(ZM521B-66-4-1-1-B*4/LaPostaSeqC7-F78-2-1-1-1-BBB/ZM521B-66-4-1-1-B*5)F2-100-7-2-1	CKDHL0221/CML442	(ZM521B-66-4-1-1-B*4/LaPostaSeqC7-F78-2-1-1-1-BBB/ZM521B-66-4-1-1-B*5)F2-100-7-2-1	2.09588	1.9914	1.54723	1.13087	1.80373	1.99096	7.26868	7.10784	67.2019	67.1197	0.870741	1.03582	3.7956	4.90489	0.454576	0.437089	1.0011	0.989412	221.107	218.166	101.627	96.2622	65.1898	64.9316
(CKDHL0221/CML442)//(ZM521B-66-4-1-1-B*4/LaPostaSeqC7-F78-2-1-1-1-BBB/ZM521B-66-4-1-1-B*5)F2-103-1-1-1	CKDHL0221/CML442	(ZM521B-66-4-1-1-B*4/LaPostaSeqC7-F78-2-1-1-1-BBB/ZM521B-66-4-1-1-B*5)F2-103-1-1-1	2.12476	2.01456	1.58941	1.40352	1.75688	1.7826	7.88139	8.41875	67.0057	66.6864	0.46667	0.24634	3.50886	2.84499	0.481435	0.47645	1.00449	1.00119	237.639	243.331	115.238	116.591	64.5613	63.9431
(CKDHL0221/CML442)//(ZM521B-66-4-1-1-B*4/LaPostaSeqC7-F78-2-1-1-1-BBB/ZM521B-66-4-1-1-B*5)F2-103-6-2-1	CKDHL0221/CML442	(ZM521B-66-4-1-1-B*4/LaPostaSeqC7-F78-2-1-1-1-BBB/ZM521B-66-4-1-1-B*5)F2-103-6-2-1	2.11998	1.99803	1.63703	1.92036	1.888	2.02536	8.13779	8.97125	67.5793	67.4257	0.344743	-0.00542835	3.50121	2.7498	0.488912	0.487617	1.03124	1.14142	232.709	235.73	114.225	115.025	64.8673	64.4027
(CKDHL0221/CML442)//(ZM521B-66-4-1-1-B*4/LaPostaSeqC7-F78-2-1-1-1-BBB/ZM521B-66-4-1-1-B*5)F2-124-1-3-1	CKDHL0221/CML442	(ZM521B-66-4-1-1-B*4/LaPostaSeqC7-F78-2-1-1-1-BBB/ZM521B-66-4-1-1-B*5)F2-124-1-3-1	2.11817	2.00386	1.58491	1.36514	2.00033	2.21071	8.22829	9.16625	67.8189	67.7098	0.540207	0.382716	3.53214	3.00637	0.456749	0.439188	1.03723	1.16161	232.069	234.778	106.616	103.48	65.4202	65.1747
(CKDHL0221/CML442)//(ZM521B-66-4-1-1-B*4/LaPostaSeqC7-F78-2-1-1-1-BBB/ZM521B-66-4-1-1-B*5)F2-124-4-1-1	CKDHL0221/CML442	(ZM521B-66-4-1-1-B*4/LaPostaSeqC7-F78-2-1-1-1-BBB/ZM521B-66-4-1-1-B*5)F2-124-4-1-1	2.39134	2.5002	1.60625	1.57103	1.60705	1.45585	7.97014	8.61	67.1175	66.789	0.590781	0.494471	3.70355	4.3225	0.45793	0.441055	1.02235	1.08773	231.001	233.148	106.93	104.024	64.8709	64.3145
(CKDHL0221/CML442)//(ZM521B-66-4-1-1-B*4/LaPostaSeqC7-F78-2-1-1-1-BBB/ZM521B-66-4-1-1-B*5)F2-124-5-1-1	CKDHL0221/CML442	(ZM521B-66-4-1-1-B*4/LaPostaSeqC7-F78-2-1-1-1-BBB/ZM521B-66-4-1-1-B*5)F2-124-5-1-1	2.39261	2.49754	1.61402	1.67224	1.72596	1.71734	7.99277	8.65875	67.2048	66.9077	0.525966	0.367179	3.45168	2.37391	0.469658	0.458391	1.01972	1.07498	233.229	236.588	110.254	109.006	64.8899	64.3536
(CKDHL0221/CML442)//(ZM521B-66-4-1-1-B*4/LaPostaSeqC7-F78-2-1-1-1-BBB/ZM521B-66-4-1-1-B*5)F2-124-6-2-1	CKDHL0221/CML442	(ZM521B-66-4-1-1-B*4/LaPostaSeqC7-F78-2-1-1-1-BBB/ZM521B-66-4-1-1-B*5)F2-124-6-2-1	2.12079	2.00033	1.61552	1.69055	1.76859	1.76661	7.99045	8.65375	66.9496	66.581	0.286326	-0.124823	3.30741	1.24173	0.484747	0.481155	1.03061	1.12546	230.562	232.526	112.075	111.894	64.3045	63.4709
(CKDHL0221/CML442)//(ZM521B-66-4-1-1-B*4/LaPostaSeqC7-F78-2-1-1-1-BBB/ZM521B-66-4-1-1-B*5)F2-124-8-2-1	CKDHL0221/CML442	(ZM521B-66-4-1-1-B*4/LaPostaSeqC7-F78-2-1-1-1-BBB/ZM521B-66-4-1-1-B*5)F2-124-8-2-1	2.39429	2.50677	1.58884	1.37497	1.62722	1.53328	7.98465	8.64125	68.2651	68.2971	0.408705	0.128462	3.49065	2.63672	0.485776	0.482933	1.03503	1.15015	234.215	238	114.407	115.26	65.5524	65.4386
(CKDHL0221/CML442)//(ZM521B-66-4-1-1-B*4/LaPostaSeqC7-F78-2-1-1-1-BBB/ZM521B-66-4-1-1-B*5)F2-128-3-2-1	CKDHL0221/CML442	(ZM521B-66-4-1-1-B*4/LaPostaSeqC7-F78-2-1-1-1-BBB/ZM521B-66-4-1-1-B*5)F2-128-3-2-1	2.26431	2.27089	1.59265	1.40996	1.62816	1.52762	8.15636	9.01125	67.4438	67.2349	0.47393	0.254646	3.68908	4.22603	0.496107	0.498609	1.03015	1.12523	236.701	241.868	117.742	120.45	64.9832	64.5437
(CKDHL0221/CML442)//(ZM521B-66-4-1-1-B*4/LaPostaSeqC7-F78-2-1-1-1-BBB/ZM521B-66-4-1-1-B*5)F2-134-11-2-1	CKDHL0221/CML442	(ZM521B-66-4-1-1-B*4/LaPostaSeqC7-F78-2-1-1-1-BBB/ZM521B-66-4-1-1-B*5)F2-134-11-2-1	2.11661	1.99529	1.61221	1.6558	1.74007	1.73712	7.60236	7.8175	67.0589	66.7482	0.838847	1.0001	3.84726	5.45705	0.480727	0.475158	1.00679	1.01273	222.64	220.208	107.619	104.959	65.0747	64.7074
(CKDHL0221/CML442)//(ZM521B-66-4-1-1-B*4/LaPostaSeqC7-F78-2-1-1-1-BBB/ZM521B-66-4-1-1-B*5)F2-134-2-2-1	CKDHL0221/CML442	(ZM521B-66-4-1-1-B*4/LaPostaSeqC7-F78-2-1-1-1-BBB/ZM521B-66-4-1-1-B*5)F2-134-2-2-1	2.25968	2.25715	1.61303	1.66801	2.14198	2.51316	7.88197	8.42	66.6621	66.249	0.278747	-0.135332	3.32385	1.33659	0.476888	0.469367	1.02245	1.08805	229.679	231.103	109.833	108.361	63.9783	63.0711
(CKDHL0221/CML442)//(ZM521B-66-4-1-1-B*4/LaPostaSeqC7-F78-2-1-1-1-BBB/ZM521B-66-4-1-1-B*5)F2-134-3-1-1	CKDHL0221/CML442	(ZM521B-66-4-1-1-B*4/LaPostaSeqC7-F78-2-1-1-1-BBB/ZM521B-66-4-1-1-B*5)F2-134-3-1-1	2.12059	1.99883	1.61172	1.65599	1.88135	2.00942	7.79437	8.23125	67.4646	67.2769	0.594652	0.500703	3.65383	3.93718	0.469673	0.458834	1.01881	1.07395	223.452	221.424	105.841	102.269	65.112	64.7725
(CKDHL0221/CML442)//(ZM521B-66-4-1-1-B*4/LaPostaSeqC7-F78-2-1-1-1-BBB/ZM521B-66-4-1-1-B*5)F2-134-5-7-1	CKDHL0221/CML442	(ZM521B-66-4-1-1-B*4/LaPostaSeqC7-F78-2-1-1-1-BBB/ZM521B-66-4-1-1-B*5)F2-134-5-7-1	2.24845	2.23626	1.60746	1.60631	1.76276	1.7693	7.62614	7.86875	67.7119	67.59	0.716692	0.752921	3.35785	1.62178	0.489537	0.488619	1.04024	1.17471	227.888	228.257	112.4	112.205	65.4937	65.3536
(CKDHL0221/CML442)//(ZM521B-66-4-1-1-B*4/LaPostaSeqC7-F78-2-1-1-1-BBB/ZM521B-66-4-1-1-B*5)F2-145-8-1-1	CKDHL0221/CML442	(ZM521B-66-4-1-1-B*4/LaPostaSeqC7-F78-2-1-1-1-BBB/ZM521B-66-4-1-1-B*5)F2-145-8-1-1	2.25443	2.25638	1.58728	1.38716	2.25086	2.71096	7.33435	7.24	65.773	65.098	0.233134	-0.240516	3.39908	1.94318	0.49286	0.49371	1.01142	1.03662	208.661	198.698	103.609	98.9841	63.2982	61.999
(CKDHL0221/CML442)//(ZM521B-66-4-1-1-B*4/LaPostaSeqC7-F78-2-1-1-1-BBB/ZM521B-66-4-1-1-B*5)F2-180-10-1-1	CKDHL0221/CML442	(ZM521B-66-4-1-1-B*4/LaPostaSeqC7-F78-2-1-1-1-BBB/ZM521B-66-4-1-1-B*5)F2-180-10-1-1	2.38073	2.47018	1.59008	1.38777	2.05179	2.3236	7.80307	8.25	67.8282	67.7262	0.473985	0.2554	3.59408	3.49147	0.461663	0.446535	1.02318	1.08847	230.509	232.38	107.137	104.296	65.3111	65.0292
(CKDHL0221/CML442)//(ZM521B-66-4-1-1-B*4/LaPostaSeqC7-F78-2-1-1-1-BBB/ZM521B-66-4-1-1-B*5)F2-180-5-1-1	CKDHL0221/CML442	(ZM521B-66-4-1-1-B*4/LaPostaSeqC7-F78-2-1-1-1-BBB/ZM521B-66-4-1-1-B*5)F2-180-5-1-1	2.67248	3.01643	1.59274	1.39535	1.60721	1.46541	8.30312	9.3275	66.6246	66.164	0.841159	1.00114	3.64427	3.8425	0.4599	0.444143	1.01288	1.03928	230.815	232.856	107.076	104.268	64.8511	64.2781
(CKDHL0221/CML442)//(ZM521B-66-4-1-1-B*4/LaPostaSeqC7-F78-2-1-1-1-BBB/ZM521B-66-4-1-1-B*5)F2-180-9-1-1	CKDHL0221/CML442	(ZM521B-66-4-1-1-B*4/LaPostaSeqC7-F78-2-1-1-1-BBB/ZM521B-66-4-1-1-B*5)F2-180-9-1-1	2.25873	2.26656	1.60803	1.62871	1.73725	1.72983	8.09777	8.885	67.7872	67.6667	1.01125	1.35956	3.60517	3.53743	0.456385	0.43868	1.01911	1.07407	233.503	236.933	107.274	104.403	65.9359	65.9822
(CKDHL0221/CML442)//(ZM521B-66-4-1-1-B*4/LaPostaSeqC7-F78-2-1-1-1-BBB/ZM521B-66-4-1-1-B*5)F2-4-1-3-1	CKDHL0221/CML442	(ZM521B-66-4-1-1-B*4/LaPostaSeqC7-F78-2-1-1-1-BBB/ZM521B-66-4-1-1-B*5)F2-4-1-3-1	2.19518	2.14654	1.57226	1.30734	1.56763	1.33502	7.49474	7.56265	66.9076	66.7834	0.570639	0.479408	3.47951	2.68127	0.4804	0.475071	1.02023	1.06966	229.91	231.26	110.908	110.034	64.382	63.7656
(CKDHL0221/CML442)//(ZM521B-66-4-1-1-B*4/LaPostaSeqC7-F78-2-1-1-1-BBB/ZM521B-66-4-1-1-B*5)F2-7-6-4-1	CKDHL0221/CML442	(ZM521B-66-4-1-1-B*4/LaPostaSeqC7-F78-2-1-1-1-BBB/ZM521B-66-4-1-1-B*5)F2-7-6-4-1	2.09524	1.98759	1.62563	1.70725	1.62309	1.5135	7.81671	8.23485	68.9175	69.0452	0.659001	0.639117	3.30853	1.48552	0.503532	0.509045	1.01286	1.04166	232.575	235.173	117.572	119.857	66.0104	66.0933
(CKDHL0221/CML442)//(ZM521B-66-4-1-1-B*4/LaPostaSeqC7-F78-2-1-1-1-BBB/ZM521B-66-4-1-1-B*5)F2-76-4-2-1	CKDHL0221/CML442	(ZM521B-66-4-1-1-B*4/LaPostaSeqC7-F78-2-1-1-1-BBB/ZM521B-66-4-1-1-B*5)F2-76-4-2-1	2.19769	2.15195	1.61424	1.63742	1.58686	1.44009	7.3804	7.33559	68.2579	68.3141	1.17822	1.61142	3.24772	1.06535	0.486853	0.484587	1.00777	1.01402	227.86	228.206	111.926	111.56	65.9207	65.9817
(CKDHL0221/CML442)//(ZM521B-66-4-1-1-B*4/LaPostaSeqC7-F78-2-1-1-1-BBB/ZM521B-66-4-1-1-B*5)F2-81-1-1-1	CKDHL0221/CML442	(ZM521B-66-4-1-1-B*4/LaPostaSeqC7-F78-2-1-1-1-BBB/ZM521B-66-4-1-1-B*5)F2-81-1-1-1	2.27673	2.28065	1.53689	1.03194	1.76474	1.90404	7.30377	7.18259	69.5254	69.7485	0.547196	0.417589	3.31309	1.50513	0.498381	0.501936	1.02692	1.09994	236.734	241.381	118.925	122.001	66.2493	66.4369
(CKDHL0221/CML442)//(ZM521B-66-4-1-1-B*4/LaPostaSeqC7-F78-2-1-1-1-BBB/ZM521B-66-4-1-1-B*5)F2-81-4-1-1	CKDHL0221/CML442	(ZM521B-66-4-1-1-B*4/LaPostaSeqC7-F78-2-1-1-1-BBB/ZM521B-66-4-1-1-B*5)F2-81-4-1-1	2.10219	1.99488	1.62372	1.66476	1.62426	1.54065	7.94521	8.46605	68.6798	68.7919	0.851268	0.998709	3.47614	2.63899	0.495581	0.497427	1.03106	1.12003	243.454	251.421	121.163	125.29	65.9704	66.0699
(CKDHL0221/CML442)//(ZM521B-66-4-1-1-B*4/LaPostaSeqC7-F78-2-1-1-1-BBB/ZM521B-66-4-1-1-B*5)F2-84-2-1-1	CKDHL0221/CML442	(ZM521B-66-4-1-1-B*4/LaPostaSeqC7-F78-2-1-1-1-BBB/ZM521B-66-4-1-1-B*5)F2-84-2-1-1	2.39934	2.49095	1.56206	1.24295	1.76938	1.92079	7.28471	7.13797	67.3323	67.2606	0.905928	1.10248	3.49429	2.80854	0.472932	0.464169	1.02186	1.0772	230.331	231.876	109.736	108.283	65.08	64.7664
(CKDHL0221/CML442)//(ZM521B-66-4-1-1-B*4/LaPostaSeqC7-F78-2-1-1-1-BBB/ZM521B-66-4-1-1-B*5)F2-84-5-6-1	CKDHL0221/CML442	(ZM521B-66-4-1-1-B*4/LaPostaSeqC7-F78-2-1-1-1-BBB/ZM521B-66-4-1-1-B*5)F2-84-5-6-1	2.22492	2.21125	1.61608	1.62783	1.781	1.9714	7.46085	7.49188	67.4918	67.4491	1.04138	1.35883	3.67535	4.06054	0.478531	0.472542	0.997123	0.971986	230.56	232.222	111.31	110.672	65.3385	65.1266
(CKDHL0221/CML442)//(ZM521B-66-4-1-1-B*4/LaPostaSeqC7-F78-2-1-1-1-BBB/ZM521B-66-4-1-1-B*5)F2-84-6-1-1	CKDHL0221/CML442	(ZM521B-66-4-1-1-B*4/LaPostaSeqC7-F78-2-1-1-1-BBB/ZM521B-66-4-1-1-B*5)F2-84-6-1-1	2.09572	1.98028	1.59122	1.42959	1.94429	2.41813	7.14484	6.8587	67.7027	67.6882	1.04809	1.37741	3.77615	4.74061	0.454336	0.436689	1.00278	0.99493	224.799	223.675	103.415	98.9094	65.4852	65.3399
(CKDHL0221/CML442)//(ZM521B-66-4-1-1-B*4/LaPostaSeqC7-F78-2-1-1-1-BBB/ZM521B-66-4-1-1-B*5)F2-92-1-1-1	CKDHL0221/CML442	(ZM521B-66-4-1-1-B*4/LaPostaSeqC7-F78-2-1-1-1-BBB/ZM521B-66-4-1-1-B*5)F2-92-1-1-1	2.19531	2.14984	1.52961	0.985837	1.78131	1.92202	7.26015	7.08999	67.3881	67.3376	0.738419	0.793161	3.40104	2.14178	0.466121	0.454068	1.00682	1.013	227.458	227.595	106.967	104.168	64.9287	64.5769
(CKDHL0221/CML442)//(ZM521B-66-4-1-1-B*4/LaPostaSeqC7-F78-2-1-1-1-BBB/ZM521B-66-4-1-1-B*5)F2-92-3-3-1	CKDHL0221/CML442	(ZM521B-66-4-1-1-B*4/LaPostaSeqC7-F78-2-1-1-1-BBB/ZM521B-66-4-1-1-B*5)F2-92-3-3-1	2.10032	1.99565	1.53589	1.00501	1.76266	1.87049	7.27924	7.13324	69.573	69.7927	0.906254	1.10745	3.47012	2.59051	0.469937	0.459595	1.00813	1.02057	228.957	229.78	108.673	106.628	66.2303	66.4071
(CKDHL0228/CML442)//([CML198/ZSR923S4BULK-2-2-X-X-X-X-1-BB]-3-3-1-1-B/DTPWC9-F16-1-1-1-1-BBB)F2-111-4-1-1	CKDHL0228/CML442	([CML198/ZSR923S4BULK-2-2-X-X-X-X-1-BB]-3-3-1-1-B/DTPWC9-F16-1-1-1-1-BBB)F2-111-4-1-1	2.30375	2.33751	1.66532	2.1916	1.92398	2.3317	6.89403	6.36092	70.4994	70.8747	0.436768	0.224	3.57145	3.34599	0.479957	0.474535	1.00639	1.01342	221.867	219.215	108.919	107.004	67.3404	67.9851
(CKDHL0228/CML442)//([CML198/ZSR923S4BULK-2-2-X-X-X-X-1-BB]-3-3-1-1-B/DTPWC9-F16-1-1-1-1-BBB)F2-13-2-2-1	CKDHL0228/CML442	([CML198/ZSR923S4BULK-2-2-X-X-X-X-1-BB]-3-3-1-1-B/DTPWC9-F16-1-1-1-1-BBB)F2-13-2-2-1	2.52823	2.71677	1.67039	2.23685	1.58355	1.36933	6.57139	5.70677	68.2095	68.2257	0.414094	0.184073	3.62725	3.71795	0.481642	0.47713	1.00322	0.997425	209.462	200.793	103.027	98.3196	65.912	65.8876
(CKDHL0228/CML442)//([CML198/ZSR923S4BULK-2-2-X-X-X-X-1-BB]-3-3-1-1-B/DTPWC9-F16-1-1-1-1-BBB)F2-13-6-1-1	CKDHL0228/CML442	([CML198/ZSR923S4BULK-2-2-X-X-X-X-1-BB]-3-3-1-1-B/DTPWC9-F16-1-1-1-1-BBB)F2-13-6-1-1	2.09578	1.98548	1.62172	1.75535	1.79967	1.98202	7.1194	6.82169	71.3461	71.8571	0.762261	0.831051	3.65072	3.87751	0.506586	0.513685	1.04014	1.15826	221.443	218.642	114.797	115.812	68.5701	69.7746
(CKDHL0228/CML442)//([CML198/ZSR923S4BULK-2-2-X-X-X-X-1-BB]-3-3-1-1-B/DTPWC9-F16-1-1-1-1-BBB)F2-140-1-1-1	CKDHL0228/CML442	([CML198/ZSR923S4BULK-2-2-X-X-X-X-1-BB]-3-3-1-1-B/DTPWC9-F16-1-1-1-1-BBB)F2-140-1-1-1	2.33986	2.40957	1.5994	1.52849	1.60699	1.4147	6.6814	5.93602	69.0854	69.2391	0.600985	0.528301	3.43517	2.35752	0.477437	0.47109	1.01439	1.04668	222.346	219.933	109.96	108.623	66.892	67.2916
(CKDHL0228/CML442)//([CML198/ZSR923S4BULK-2-2-X-X-X-X-1-BB]-3-3-1-1-B/DTPWC9-F16-1-1-1-1-BBB)F2-140-2-1-1	CKDHL0228/CML442	([CML198/ZSR923S4BULK-2-2-X-X-X-X-1-BB]-3-3-1-1-B/DTPWC9-F16-1-1-1-1-BBB)F2-140-2-1-1	2.33645	2.3979	1.58683	1.40236	1.58329	1.37689	6.73746	6.04704	69.0732	69.2396	0.4126	0.182617	3.50113	2.80939	0.483566	0.480018	1.03107	1.11769	219.089	215.119	109.085	107.343	66.554	66.8507
(CKDHL0228/CML442)//([CML198/ZSR923S4BULK-2-2-X-X-X-X-1-BB]-3-3-1-1-B/DTPWC9-F16-1-1-1-1-BBB)F2-140-3-1-1	CKDHL0228/CML442	([CML198/ZSR923S4BULK-2-2-X-X-X-X-1-BB]-3-3-1-1-B/DTPWC9-F16-1-1-1-1-BBB)F2-140-3-1-1	2.33646	2.39846	1.61169	1.65048	1.75374	1.84664	6.5691	5.70833	68.2645	68.319	0.165603	-0.286685	3.42677	2.27331	0.471285	0.462008	1.02252	1.0819	221.113	218.173	106.641	103.782	65.4761	65.33
(CKDHL0228/CML442)//([CML198/ZSR923S4BULK-2-2-X-X-X-X-1-BB]-3-3-1-1-B/DTPWC9-F16-1-1-1-1-BBB)F2-15-10-3-1	CKDHL0228/CML442	([CML198/ZSR923S4BULK-2-2-X-X-X-X-1-BB]-3-3-1-1-B/DTPWC9-F16-1-1-1-1-BBB)F2-15-10-3-1	2.09618	1.99249	1.58248	1.36922	1.55462	1.33844	6.93461	6.4463	70.6105	70.991	1.04655	1.36184	3.67195	4.01766	0.503102	0.508734	1.03319	1.12772	215.862	210.303	111.579	111.036	68.6552	69.8678
(CKDHL0228/CML442)//([CML198/ZSR923S4BULK-2-2-X-X-X-X-1-BB]-3-3-1-1-B/DTPWC9-F16-1-1-1-1-BBB)F2-175-6-2-1	CKDHL0228/CML442	([CML198/ZSR923S4BULK-2-2-X-X-X-X-1-BB]-3-3-1-1-B/DTPWC9-F16-1-1-1-1-BBB)F2-175-6-2-1	2.49383	2.65053	1.68197	2.35258	1.6116	1.43584	6.31507	5.19586	68.38	68.4241	0.808584	0.915825	3.9487	5.95177	0.455958	0.439282	1.03051	1.11576	208.365	199.119	97.8019	90.5324	66.9943	67.4291
(CKDHL0228/CML442)//([CML198/ZSR923S4BULK-2-2-X-X-X-X-1-BB]-3-3-1-1-B/DTPWC9-F16-1-1-1-1-BBB)F2-21-8-1-1	CKDHL0228/CML442	([CML198/ZSR923S4BULK-2-2-X-X-X-X-1-BB]-3-3-1-1-B/DTPWC9-F16-1-1-1-1-BBB)F2-21-8-1-1	2.09028	1.98582	1.57603	1.31911	1.58439	1.39304	6.50417	5.58153	70.8768	71.3029	0.545471	0.422335	3.70273	4.25615	0.478883	0.473175	1.00577	1.01052	212.603	205.426	106.271	103.131	68.2667	69.3051
(CKDHL0228/CML442)//([CML198/ZSR923S4BULK-2-2-X-X-X-X-1-BB]-3-3-1-1-B/DTPWC9-F16-1-1-1-1-BBB)F2-21-9-2-1	CKDHL0228/CML442	([CML198/ZSR923S4BULK-2-2-X-X-X-X-1-BB]-3-3-1-1-B/DTPWC9-F16-1-1-1-1-BBB)F2-21-9-2-1	2.21151	2.19141	1.58046	1.34197	1.76778	1.86597	6.95321	6.47893	69.3775	69.5684	0.642627	0.60855	3.40143	2.09435	0.481705	0.477361	1.01435	1.04548	214.637	208.464	107.385	104.807	67.3192	67.893
(CKDHL0228/CML442)//([CML198/ZSR923S4BULK-2-2-X-X-X-X-1-BB]-3-3-1-1-B/DTPWC9-F16-1-1-1-1-BBB)F2-24-1-4-1	CKDHL0228/CML442	([CML198/ZSR923S4BULK-2-2-X-X-X-X-1-BB]-3-3-1-1-B/DTPWC9-F16-1-1-1-1-BBB)F2-24-1-4-1	2.399	2.49389	1.66613	2.19416	1.61477	1.46088	6.6959	5.95971	68.6703	68.766	0.757765	0.819922	3.51908	2.97415	0.467089	0.455865	1.04141	1.16362	217.805	213.175	105.369	101.785	67.0617	67.5562
(CKDHL0228/CML442)//([CML198/ZSR923S4BULK-2-2-X-X-X-X-1-BB]-3-3-1-1-B/DTPWC9-F16-1-1-1-1-BBB)F2-24-3-2-1	CKDHL0228/CML442	([CML198/ZSR923S4BULK-2-2-X-X-X-X-1-BB]-3-3-1-1-B/DTPWC9-F16-1-1-1-1-BBB)F2-24-3-2-1	2.58441	2.79539	1.73841	2.90795	1.61057	1.45756	7.06937	6.70514	70.1455	70.4746	0.752909	0.809941	3.62319	3.68478	0.474814	0.46703	1.0445	1.17639	221.281	218.353	108.349	106.194	68.1956	69.1927
(CKDHL0228/CML442)//([CML198/ZSR923S4BULK-2-2-X-X-X-X-1-BB]-3-3-1-1-B/DTPWC9-F16-1-1-1-1-BBB)F2-85-2-2-1	CKDHL0228/CML442	([CML198/ZSR923S4BULK-2-2-X-X-X-X-1-BB]-3-3-1-1-B/DTPWC9-F16-1-1-1-1-BBB)F2-85-2-2-1	2.27933	2.2903	1.67825	2.31375	1.58912	1.38852	6.1003	4.76343	69.2742	69.4572	0.652027	0.620879	3.57021	3.28867	0.483737	0.480221	1.00963	1.02645	207.757	198.211	104.3	100.194	66.7607	67.1308
(CKDHL0228/CML442)//([CML198/ZSR923S4BULK-2-2-X-X-X-X-1-BB]-3-3-1-1-B/DTPWC9-F16-1-1-1-1-BBB)F2-89-1-3-1	CKDHL0228/CML442	([CML198/ZSR923S4BULK-2-2-X-X-X-X-1-BB]-3-3-1-1-B/DTPWC9-F16-1-1-1-1-BBB)F2-89-1-3-1	2.2085	2.18	1.60702	1.59811	1.77557	1.91215	7.09468	6.75874	69.8431	70.0978	0.696118	0.70436	4.55801	10.2208	0.504749	0.511015	1.01352	1.04171	217.867	213.286	112.106	111.768	67.7425	68.5187
(CKDHL0228/CML442)//([CML198/ZSR923S4BULK-2-2-X-X-X-X-1-BB]-3-3-1-1-B/DTPWC9-F16-1-1-1-1-BBB)F2-89-6-1-1	CKDHL0228/CML442	([CML198/ZSR923S4BULK-2-2-X-X-X-X-1-BB]-3-3-1-1-B/DTPWC9-F16-1-1-1-1-BBB)F2-89-6-1-1	2.21444	2.19284	1.59735	1.50855	1.59372	1.41259	6.90952	6.39224	70.0367	70.3392	0.543579	0.416969	3.76024	4.67323	0.489788	0.48912	1.0123	1.03774	215.019	209.067	109.028	107.246	67.1941	67.7489
(CKDHL0228/CML442)//([CML198/ZSR923S4BULK-2-2-X-X-X-X-1-BB]-3-3-1-1-B/DTPWC9-F16-1-1-1-1-BBB)F2-89-7-1-1	CKDHL0228/CML442	([CML198/ZSR923S4BULK-2-2-X-X-X-X-1-BB]-3-3-1-1-B/DTPWC9-F16-1-1-1-1-BBB)F2-89-7-1-1	2.42854	2.54832	1.66323	2.16509	1.58674	1.4008	6.87675	6.32591	69.6055	69.8316	0.69428	0.709895	3.62788	3.76343	0.490367	0.489957	0.999218	0.98101	222.624	220.352	112.958	113.038	67.1915	67.7378
(CKDHL0228/CML442)//([CML198/ZSR923S4BULK-2-2-X-X-X-X-1-BB]-3-3-1-1-B/DTPWC9-F16-1-1-1-1-BBB)F2-89-8-1-1	CKDHL0228/CML442	([CML198/ZSR923S4BULK-2-2-X-X-X-X-1-BB]-3-3-1-1-B/DTPWC9-F16-1-1-1-1-BBB)F2-89-8-1-1	2.41512	2.52299	1.62462	1.78434	1.6132	1.47541	6.89768	6.3665	70.0131	70.2892	0.786105	0.863703	3.71756	4.38748	0.475297	0.46791	1.00725	1.01716	211.288	203.436	102.603	97.6404	67.9871	68.8508
(CKDHL0228/CML442)//([CML202/CML442//[DTP2WC4H255-1-2-2-BB/[[NAW5867/P30-SR]-111-2/[NAW5867/P30-SR]-25-1]-8-1-1-B-1]-1-2-2-B]-1-1-1-1-BBB-1-B/LaPostaSeqC7-F180-1-2-2-1-BBB)F2-128-1-1-1	CKDHL0228/CML442	([CML202/CML442//[DTP2WC4H255-1-2-2-BB/[[NAW5867/P30-SR]-111-2/[NAW5867/P30-SR]-25-1]-8-1-1-B-1]-1-2-2-B]-1-1-1-1-BBB-1-B/LaPostaSeqC7-F180-1-2-2-1-BBB)F2-128-1-1-1	2.11141	1.98342	1.57322	1.30225	1.79348	1.97541	7.78335	8.2075	69.1089	69.3342	0.65613	0.628247	3.56434	3.20365	0.477014	0.470025	1.02718	1.11219	231.244	233.398	111.074	110.226	66.9241	67.4421
(CKDHL0228/CML442)//([CML202/CML442//[DTP2WC4H255-1-2-2-BB/[[NAW5867/P30-SR]-111-2/[NAW5867/P30-SR]-25-1]-8-1-1-B-1]-1-2-2-B]-1-1-1-1-BBB-1-B/LaPostaSeqC7-F180-1-2-2-1-BBB)F2-128-3-1-1	CKDHL0228/CML442	([CML202/CML442//[DTP2WC4H255-1-2-2-BB/[[NAW5867/P30-SR]-111-2/[NAW5867/P30-SR]-25-1]-8-1-1-B-1]-1-2-2-B]-1-1-1-1-BBB-1-B/LaPostaSeqC7-F180-1-2-2-1-BBB)F2-128-3-1-1	2.1218	2.00171	1.64423	1.91292	1.95243	2.45707	7.6157	7.84625	68.4201	68.5176	0.724403	0.758851	3.59785	3.48066	0.492336	0.492789	1.02742	1.11291	223.441	221.404	110.513	109.375	66.1727	66.3552
(CKDHL0228/CML442)//([CML202/CML442//[DTP2WC4H255-1-2-2-BB/[[NAW5867/P30-SR]-111-2/[NAW5867/P30-SR]-25-1]-8-1-1-B-1]-1-2-2-B]-1-1-1-1-BBB-1-B/LaPostaSeqC7-F180-1-2-2-1-BBB)F2-140-5-1-1	CKDHL0228/CML442	([CML202/CML442//[DTP2WC4H255-1-2-2-BB/[[NAW5867/P30-SR]-111-2/[NAW5867/P30-SR]-25-1]-8-1-1-B-1]-1-2-2-B]-1-1-1-1-BBB-1-B/LaPostaSeqC7-F180-1-2-2-1-BBB)F2-140-5-1-1	2.12815	2.02202	1.56701	1.22863	1.78011	1.92107	7.88603	8.42875	70.5783	71.1567	0.655038	0.624635	3.48724	2.64003	0.482296	0.477777	1.01977	1.07536	225.279	224.305	109.492	107.899	67.766	68.7405
(CKDHL0228/CML442)//([CML202/CML442//[DTP2WC4H255-1-2-2-BB/[[NAW5867/P30-SR]-111-2/[NAW5867/P30-SR]-25-1]-8-1-1-B-1]-1-2-2-B]-1-1-1-1-BBB-1-B/LaPostaSeqC7-F180-1-2-2-1-BBB)F2-150-2-2-1	CKDHL0228/CML442	([CML202/CML442//[DTP2WC4H255-1-2-2-BB/[[NAW5867/P30-SR]-111-2/[NAW5867/P30-SR]-25-1]-8-1-1-B-1]-1-2-2-B]-1-1-1-1-BBB-1-B/LaPostaSeqC7-F180-1-2-2-1-BBB)F2-150-2-2-1	2.11084	1.98582	1.56715	1.25501	1.78332	1.94456	7.18526	6.91875	69.728	70.1115	0.475565	0.255232	3.43467	2.21566	0.467099	0.455059	1.01676	1.06267	227.588	227.787	107.719	105.122	67.3203	68.0391
(CKDHL0228/CML442)//([CML202/CML442//[DTP2WC4H255-1-2-2-BB/[[NAW5867/P30-SR]-111-2/[NAW5867/P30-SR]-25-1]-8-1-1-B-1]-1-2-2-B]-1-1-1-1-BBB-1-B/LaPostaSeqC7-F180-1-2-2-1-BBB)F2-150-3-5-1	CKDHL0228/CML442	([CML202/CML442//[DTP2WC4H255-1-2-2-BB/[[NAW5867/P30-SR]-111-2/[NAW5867/P30-SR]-25-1]-8-1-1-B-1]-1-2-2-B]-1-1-1-1-BBB-1-B/LaPostaSeqC7-F180-1-2-2-1-BBB)F2-150-3-5-1	2.12465	2.00656	1.56921	1.25091	1.61786	1.49104	7.33725	7.24625	69.8817	70.3174	0.661572	0.633151	3.91048	5.92081	0.46864	0.457138	1.00967	1.02629	224.583	223.209	106.194	102.827	67.1875	67.8978
(CKDHL0228/CML442)//([CML202/CML442//[DTP2WC4H255-1-2-2-BB/[[NAW5867/P30-SR]-111-2/[NAW5867/P30-SR]-25-1]-8-1-1-B-1]-1-2-2-B]-1-1-1-1-BBB-1-B/LaPostaSeqC7-F180-1-2-2-1-BBB)F2-150-4-1-1	CKDHL0228/CML442	([CML202/CML442//[DTP2WC4H255-1-2-2-BB/[[NAW5867/P30-SR]-111-2/[NAW5867/P30-SR]-25-1]-8-1-1-B-1]-1-2-2-B]-1-1-1-1-BBB-1-B/LaPostaSeqC7-F180-1-2-2-1-BBB)F2-150-4-1-1	2.12328	2.00745	1.64118	1.89603	1.61057	1.45756	7.51186	7.6225	69.8574	70.2681	1.08393	1.49681	3.81276	5.2143	0.47923	0.472887	1.00995	1.0265	223.538	221.622	108.134	105.768	67.855	68.8461
(CKDHL0228/CML442)//([CML202/CML442//[DTP2WC4H255-1-2-2-BB/[[NAW5867/P30-SR]-111-2/[NAW5867/P30-SR]-25-1]-8-1-1-B-1]-1-2-2-B]-1-1-1-1-BBB-1-B/LaPostaSeqC7-F180-1-2-2-1-BBB)F2-150-7-2-1	CKDHL0228/CML442	([CML202/CML442//[DTP2WC4H255-1-2-2-BB/[[NAW5867/P30-SR]-111-2/[NAW5867/P30-SR]-25-1]-8-1-1-B-1]-1-2-2-B]-1-1-1-1-BBB-1-B/LaPostaSeqC7-F180-1-2-2-1-BBB)F2-150-7-2-1	2.1175	1.99885	1.65235	1.93094	1.59956	1.44425	7.59075	7.7925	69.3833	69.6752	0.586208	0.489269	3.87216	5.61916	0.475543	0.467594	1.01446	1.0502	225.537	224.656	107.838	105.293	66.6568	67.039
(CKDHL0228/CML442)//([CML202/CML442//[DTP2WC4H255-1-2-2-BB/[[NAW5867/P30-SR]-111-2/[NAW5867/P30-SR]-25-1]-8-1-1-B-1]-1-2-2-B]-1-1-1-1-BBB-1-B/LaPostaSeqC7-F180-1-2-2-1-BBB)F2-18-2-3-1	CKDHL0228/CML442	([CML202/CML442//[DTP2WC4H255-1-2-2-BB/[[NAW5867/P30-SR]-111-2/[NAW5867/P30-SR]-25-1]-8-1-1-B-1]-1-2-2-B]-1-1-1-1-BBB-1-B/LaPostaSeqC7-F180-1-2-2-1-BBB)F2-18-2-3-1	2.11754	1.99931	1.58835	1.39528	1.58373	1.41813	7.55711	7.72	70.3077	70.8655	0.710857	0.740571	3.2958	1.16572	0.489711	0.489017	1.00655	1.01332	223.76	221.882	110.749	109.719	67.7314	68.5955
(CKDHL0228/CML442)//([CML202/CML442//[DTP2WC4H255-1-2-2-BB/[[NAW5867/P30-SR]-111-2/[NAW5867/P30-SR]-25-1]-8-1-1-B-1]-1-2-2-B]-1-1-1-1-BBB-1-B/LaPostaSeqC7-F180-1-2-2-1-BBB)F2-18-3-4-1	CKDHL0228/CML442	([CML202/CML442//[DTP2WC4H255-1-2-2-BB/[[NAW5867/P30-SR]-111-2/[NAW5867/P30-SR]-25-1]-8-1-1-B-1]-1-2-2-B]-1-1-1-1-BBB-1-B/LaPostaSeqC7-F180-1-2-2-1-BBB)F2-18-3-4-1	2.11847	2.00854	1.58882	1.40363	1.79595	1.94478	7.79031	8.2225	70.1374	70.626	0.712122	0.742861	3.44187	2.27414	0.491659	0.492023	1.02203	1.08764	227.402	227.477	112.747	112.761	67.6295	68.4099
(CKDHL0228/CML442)//([CML202/CML442//[DTP2WC4H255-1-2-2-BB/[[NAW5867/P30-SR]-111-2/[NAW5867/P30-SR]-25-1]-8-1-1-B-1]-1-2-2-B]-1-1-1-1-BBB-1-B/LaPostaSeqC7-F180-1-2-2-1-BBB)F2-18-5-1-1	CKDHL0228/CML442	([CML202/CML442//[DTP2WC4H255-1-2-2-BB/[[NAW5867/P30-SR]-111-2/[NAW5867/P30-SR]-25-1]-8-1-1-B-1]-1-2-2-B]-1-1-1-1-BBB-1-B/LaPostaSeqC7-F180-1-2-2-1-BBB)F2-18-5-1-1	2.24591	2.22891	1.58817	1.39845	1.75836	1.86778	7.55537	7.71625	70.9157	71.6553	1.21333	1.75582	3.58902	3.43058	0.479271	0.473285	1.0083	1.02422	218.051	213.046	106.208	102.77	68.9603	70.4696
(CKDHL0228/CML442)//([CML202/CML442//[DTP2WC4H255-1-2-2-BB/[[NAW5867/P30-SR]-111-2/[NAW5867/P30-SR]-25-1]-8-1-1-B-1]-1-2-2-B]-1-1-1-1-BBB-1-B/LaPostaSeqC7-F180-1-2-2-1-BBB)F2-18-6-1-1	CKDHL0228/CML442	([CML202/CML442//[DTP2WC4H255-1-2-2-BB/[[NAW5867/P30-SR]-111-2/[NAW5867/P30-SR]-25-1]-8-1-1-B-1]-1-2-2-B]-1-1-1-1-BBB-1-B/LaPostaSeqC7-F180-1-2-2-1-BBB)F2-18-6-1-1	2.93404	3.49866	1.58061	1.30143	1.73584	1.83932	7.20614	6.96375	69.3998	69.71	0.782791	0.878916	3.74655	4.66793	0.464154	0.450579	1.01201	1.03826	215.038	208.411	101.291	95.2893	67.0668	67.5993
(CKDHL0228/CML442)//([CML202/CML442//[DTP2WC4H255-1-2-2-BB/[[NAW5867/P30-SR]-111-2/[NAW5867/P30-SR]-25-1]-8-1-1-B-1]-1-2-2-B]-1-1-1-1-BBB-1-B/LaPostaSeqC7-F180-1-2-2-1-BBB)F2-33-1-1-1	CKDHL0228/CML442	([CML202/CML442//[DTP2WC4H255-1-2-2-BB/[[NAW5867/P30-SR]-111-2/[NAW5867/P30-SR]-25-1]-8-1-1-B-1]-1-2-2-B]-1-1-1-1-BBB-1-B/LaPostaSeqC7-F180-1-2-2-1-BBB)F2-33-1-1-1	2.25567	2.25973	1.58894	1.40321	1.57225	1.34569	7.51592	7.63125	70.9139	71.6752	0.661867	0.631869	3.33935	1.4848	0.492482	0.493349	1.02238	1.08857	226.967	226.849	112.977	113.192	68.2023	69.3573
(CKDHL0228/CML442)//([CML202/CML442//[DTP2WC4H255-1-2-2-BB/[[NAW5867/P30-SR]-111-2/[NAW5867/P30-SR]-25-1]-8-1-1-B-1]-1-2-2-B]-1-1-1-1-BBB-1-B/LaPostaSeqC7-F180-1-2-2-1-BBB)F2-33-3-2-1	CKDHL0228/CML442	([CML202/CML442//[DTP2WC4H255-1-2-2-BB/[[NAW5867/P30-SR]-111-2/[NAW5867/P30-SR]-25-1]-8-1-1-B-1]-1-2-2-B]-1-1-1-1-BBB-1-B/LaPostaSeqC7-F180-1-2-2-1-BBB)F2-33-3-2-1	2.25671	2.25905	1.58964	1.40408	1.77915	1.90289	7.61744	7.85	69.5982	69.9667	0.781482	0.878894	3.36593	1.68539	0.489457	0.488704	1.01402	1.05024	229.23	230.304	113.433	113.815	67.2567	67.9072
(CKDHL0228/CML442)//([CML202/CML442//[DTP2WC4H255-1-2-2-BB/[[NAW5867/P30-SR]-111-2/[NAW5867/P30-SR]-25-1]-8-1-1-B-1]-1-2-2-B]-1-1-1-1-BBB-1-B/LaPostaSeqC7-F180-1-2-2-1-BBB)F2-33-5-2-1	CKDHL0228/CML442	([CML202/CML442//[DTP2WC4H255-1-2-2-BB/[[NAW5867/P30-SR]-111-2/[NAW5867/P30-SR]-25-1]-8-1-1-B-1]-1-2-2-B]-1-1-1-1-BBB-1-B/LaPostaSeqC7-F180-1-2-2-1-BBB)F2-33-5-2-1	2.11813	2.00218	1.58878	1.40306	1.76803	1.87265	7.5281	7.6575	69.455	69.7566	1.27424	1.87886	3.48936	2.63707	0.475425	0.46752	1.01939	1.07519	221.414	218.242	106.339	102.953	67.8521	68.7474
(CKDHL0228/CML442)//([CML202/CML442//[DTP2WC4H255-1-2-2-BB/[[NAW5867/P30-SR]-111-2/[NAW5867/P30-SR]-25-1]-8-1-1-B-1]-1-2-2-B]-1-1-1-1-BBB-1-B/LaPostaSeqC7-F180-1-2-2-1-BBB)F2-33-7-4-1	CKDHL0228/CML442	([CML202/CML442//[DTP2WC4H255-1-2-2-BB/[[NAW5867/P30-SR]-111-2/[NAW5867/P30-SR]-25-1]-8-1-1-B-1]-1-2-2-B]-1-1-1-1-BBB-1-B/LaPostaSeqC7-F180-1-2-2-1-BBB)F2-33-7-4-1	2.11279	1.99552	1.58655	1.36936	1.61874	1.44809	7.61628	7.8475	70.4655	71.0401	0.596369	0.504102	3.18706	0.306318	0.496909	0.499939	1.01321	1.04857	227.158	227.066	113.904	114.469	67.805	68.6577
(CKDHL0228/CML442)//([CML202/CML442//[DTP2WC4H255-1-2-2-BB/[[NAW5867/P30-SR]-111-2/[NAW5867/P30-SR]-25-1]-8-1-1-B-1]-1-2-2-B]-1-1-1-1-BBB-1-B/LaPostaSeqC7-F180-1-2-2-1-BBB)F2-43-7-2-1	CKDHL0228/CML442	([CML202/CML442//[DTP2WC4H255-1-2-2-BB/[[NAW5867/P30-SR]-111-2/[NAW5867/P30-SR]-25-1]-8-1-1-B-1]-1-2-2-B]-1-1-1-1-BBB-1-B/LaPostaSeqC7-F180-1-2-2-1-BBB)F2-43-7-2-1	2.11651	1.99031	1.59	1.41659	1.94023	2.40919	7.90343	8.46625	69.7654	70.1943	0.719521	0.753193	3.23885	0.704557	0.50318	0.509259	1.01155	1.03789	232.751	235.727	118.721	121.842	67.3012	68.0003
(CKDHL0228/CML442)//([CML202/CML442//[DTP2WC4H255-1-2-2-BB/[[NAW5867/P30-SR]-111-2/[NAW5867/P30-SR]-25-1]-8-1-1-B-1]-1-2-2-B]-1-1-1-1-BBB-1-B/LaPostaSeqC7-F180-1-2-2-1-BBB)F2-58-5-1-1	CKDHL0228/CML442	([CML202/CML442//[DTP2WC4H255-1-2-2-BB/[[NAW5867/P30-SR]-111-2/[NAW5867/P30-SR]-25-1]-8-1-1-B-1]-1-2-2-B]-1-1-1-1-BBB-1-B/LaPostaSeqC7-F180-1-2-2-1-BBB)F2-58-5-1-1	2.3941	2.50962	1.59001	1.41966	1.91996	2.31919	7.34943	7.2725	70.3213	70.9267	0.592458	0.495526	3.59751	3.49642	0.477433	0.470542	1.04788	1.21212	229.448	230.688	110.548	109.454	67.5548	68.4106
(CKDHL0228/CML442)//([CML202/CML442//[DTP2WC4H255-1-2-2-BB/[[NAW5867/P30-SR]-111-2/[NAW5867/P30-SR]-25-1]-8-1-1-B-1]-1-2-2-B]-1-1-1-1-BBB-1-B/LaPostaSeqC7-F180-1-2-2-1-BBB)F2-69-2-1-1	CKDHL0228/CML442	([CML202/CML442//[DTP2WC4H255-1-2-2-BB/[[NAW5867/P30-SR]-111-2/[NAW5867/P30-SR]-25-1]-8-1-1-B-1]-1-2-2-B]-1-1-1-1-BBB-1-B/LaPostaSeqC7-F180-1-2-2-1-BBB)F2-69-2-1-1	1.97704	1.74495	1.61298	1.67437	1.58355	1.36933	7.45095	7.49125	69.8463	70.2593	0.715993	0.748494	3.18254	0.259876	0.474626	0.466242	1.02216	1.08783	226.953	226.809	113.746	114.31	67.3984	68.0707
(CKDHL0228/CML442)//([CML202/CML442//[DTP2WC4H255-1-2-2-BB/[[NAW5867/P30-SR]-111-2/[NAW5867/P30-SR]-25-1]-8-1-1-B-1]-1-2-2-B]-1-1-1-1-BBB-1-B/LaPostaSeqC7-F180-1-2-2-1-BBB)F2-69-3-1-1	CKDHL0228/CML442	([CML202/CML442//[DTP2WC4H255-1-2-2-BB/[[NAW5867/P30-SR]-111-2/[NAW5867/P30-SR]-25-1]-8-1-1-B-1]-1-2-2-B]-1-1-1-1-BBB-1-B/LaPostaSeqC7-F180-1-2-2-1-BBB)F2-69-3-1-1	2.11548	2.00117	1.58393	1.35083	1.58912	1.38852	7.73636	8.10625	70.0708	70.5692	0.663163	0.630167	3.51794	2.87797	0.486156	0.483733	1.04476	1.19855	225.536	224.603	110.464	109.302	67.5369	68.2947
(CKDHL0228/CML442)//([CML202/CML442//[DTP2WC4H255-1-2-2-BB/[[NAW5867/P30-SR]-111-2/[NAW5867/P30-SR]-25-1]-8-1-1-B-1]-1-2-2-B]-1-1-1-1-BBB-1-B/LaPostaSeqC7-F180-1-2-2-1-BBB)F2-69-4-3-1	CKDHL0228/CML442	([CML202/CML442//[DTP2WC4H255-1-2-2-BB/[[NAW5867/P30-SR]-111-2/[NAW5867/P30-SR]-25-1]-8-1-1-B-1]-1-2-2-B]-1-1-1-1-BBB-1-B/LaPostaSeqC7-F180-1-2-2-1-BBB)F2-69-4-3-1	2.10865	1.98612	1.58505	1.35161	1.94806	2.36597	7.66443	7.95125	70.2263	70.736	0.655862	0.622545	3.44575	2.29654	0.488933	0.487923	1.0403	1.17496	225.461	224.471	110.924	109.973	67.6459	68.41
(CKDHL0228/CML442)//([CML202/CML442//[DTP2WC4H255-1-2-2-BB/[[NAW5867/P30-SR]-111-2/[NAW5867/P30-SR]-25-1]-8-1-1-B-1]-1-2-2-B]-1-1-1-1-BBB-1-B/LaPostaSeqC7-F180-1-2-2-1-BBB)F2-69-6-1-1	CKDHL0228/CML442	([CML202/CML442//[DTP2WC4H255-1-2-2-BB/[[NAW5867/P30-SR]-111-2/[NAW5867/P30-SR]-25-1]-8-1-1-B-1]-1-2-2-B]-1-1-1-1-BBB-1-B/LaPostaSeqC7-F180-1-2-2-1-BBB)F2-69-6-1-1	2.25584	2.25626	1.58983	1.4137	1.75253	1.85616	7.70387	8.03625	70.2693	70.8543	0.771961	0.861058	3.23323	0.654615	0.489582	0.488869	1.01426	1.05034	224.724	223.399	110.748	109.776	67.7514	68.6776
(CKDHL0228/CML442)//([CML202/CML442//[DTP2WC4H255-1-2-2-BB/[[NAW5867/P30-SR]-111-2/[NAW5867/P30-SR]-25-1]-8-1-1-B-1]-1-2-2-B]-1-1-1-1-BBB-1-B/LaPostaSeqC7-F180-1-2-2-1-BBB)F2-69-7-2-1	CKDHL0228/CML442	([CML202/CML442//[DTP2WC4H255-1-2-2-BB/[[NAW5867/P30-SR]-111-2/[NAW5867/P30-SR]-25-1]-8-1-1-B-1]-1-2-2-B]-1-1-1-1-BBB-1-B/LaPostaSeqC7-F180-1-2-2-1-BBB)F2-69-7-2-1	2.2589	2.26003	1.58944	1.40184	1.75834	1.87072	7.47821	7.55	71.0471	71.8333	0.534591	0.376637	3.70615	4.34898	0.481439	0.476569	1.01424	1.05063	219.244	214.873	107.009	103.99	68.1254	69.2253
(CKDHL0228/CML442)//([CML202/CML442//[DTP2WC4H255-1-2-2-BB/[[NAW5867/P30-SR]-111-2/[NAW5867/P30-SR]-25-1]-8-1-1-B-1]-1-2-2-B]-1-1-1-1-BBB-1-B/LaPostaSeqC7-F180-1-2-2-1-BBB)F2-72-1-7-1	CKDHL0228/CML442	([CML202/CML442//[DTP2WC4H255-1-2-2-BB/[[NAW5867/P30-SR]-111-2/[NAW5867/P30-SR]-25-1]-8-1-1-B-1]-1-2-2-B]-1-1-1-1-BBB-1-B/LaPostaSeqC7-F180-1-2-2-1-BBB)F2-72-1-7-1	2.11061	1.98351	1.61641	1.6229	1.55397	1.29791	7.51186	7.6225	70.5789	71.1201	0.47808	0.259635	3.54896	3.1613	0.487005	0.484773	1.00921	1.02527	229.088	230.122	112.724	112.725	67.9271	68.9039
(CKDHL0228/CML442)//([CML202/CML442//[DTP2WC4H255-1-2-2-BB/[[NAW5867/P30-SR]-111-2/[NAW5867/P30-SR]-25-1]-8-1-1-B-1]-1-2-2-B]-1-1-1-1-BBB-1-B/LaPostaSeqC7-F180-1-2-2-1-BBB)F2-72-2-2-1	CKDHL0228/CML442	([CML202/CML442//[DTP2WC4H255-1-2-2-BB/[[NAW5867/P30-SR]-111-2/[NAW5867/P30-SR]-25-1]-8-1-1-B-1]-1-2-2-B]-1-1-1-1-BBB-1-B/LaPostaSeqC7-F180-1-2-2-1-BBB)F2-72-2-2-1	2.1254	2.02022	1.55594	1.10355	1.6316	1.52991	7.71026	8.05	69.3873	69.7073	0.789501	0.886132	3.35885	1.64314	0.492783	0.493449	1.00858	1.02497	228.948	229.908	114.137	114.904	67.4132	68.1809
(CKDHL0228/CML442)//([CML202/CML442//[DTP2WC4H255-1-2-2-BB/[[NAW5867/P30-SR]-111-2/[NAW5867/P30-SR]-25-1]-8-1-1-B-1]-1-2-2-B]-1-1-1-1-BBB-1-B/LaPostaSeqC7-F180-1-2-2-1-BBB)F2-72-4-1-1	CKDHL0228/CML442	([CML202/CML442//[DTP2WC4H255-1-2-2-BB/[[NAW5867/P30-SR]-111-2/[NAW5867/P30-SR]-25-1]-8-1-1-B-1]-1-2-2-B]-1-1-1-1-BBB-1-B/LaPostaSeqC7-F180-1-2-2-1-BBB)F2-72-4-1-1	2.12932	2.02798	1.60235	1.53885	1.61285	1.47406	7.46139	7.51375	70.8653	71.5163	0.412163	0.129034	3.76121	4.78494	0.492726	0.493346	1.00652	1.01299	230.271	231.957	114.407	115.3	67.8392	68.8455
(CKDHL0228/CML442)//([CML202/CML442//[DTP2WC4H255-1-2-2-BB/[[NAW5867/P30-SR]-111-2/[NAW5867/P30-SR]-25-1]-8-1-1-B-1]-1-2-2-B]-1-1-1-1-BBB-1-B/LaPostaSeqC7-F180-1-2-2-1-BBB)F2-72-5-6-1	CKDHL0228/CML442	([CML202/CML442//[DTP2WC4H255-1-2-2-BB/[[NAW5867/P30-SR]-111-2/[NAW5867/P30-SR]-25-1]-8-1-1-B-1]-1-2-2-B]-1-1-1-1-BBB-1-B/LaPostaSeqC7-F180-1-2-2-1-BBB)F2-72-5-6-1	2.11874	1.99979	1.54379	1.03383	1.7694	1.88852	7.46951	7.53125	70.67	71.2525	0.655361	0.624041	3.4352	2.24222	0.490268	0.489807	1.00639	1.01297	229.266	230.405	113.552	114.018	67.8303	68.7895
(CKDHL0228/CML442)//([CML202/CML442//[DTP2WC4H255-1-2-2-BB/[[NAW5867/P30-SR]-111-2/[NAW5867/P30-SR]-25-1]-8-1-1-B-1]-1-2-2-B]-1-1-1-1-BBB-1-B/LaPostaSeqC7-F180-1-2-2-1-BBB)F2-72-6-3-1	CKDHL0228/CML442	([CML202/CML442//[DTP2WC4H255-1-2-2-BB/[[NAW5867/P30-SR]-111-2/[NAW5867/P30-SR]-25-1]-8-1-1-B-1]-1-2-2-B]-1-1-1-1-BBB-1-B/LaPostaSeqC7-F180-1-2-2-1-BBB)F2-72-6-3-1	2.12625	2.00912	1.55715	1.13235	1.781	1.9714	7.91271	8.48625	69.6424	70.0034	0.650914	0.620426	3.2963	1.13593	0.487592	0.485602	1.00893	1.02484	232.173	234.89	114.337	115.182	67.1803	67.8668
(CKDHL0228/CML442)//([CML202/CML442//[DTP2WC4H255-1-2-2-BB/[[NAW5867/P30-SR]-111-2/[NAW5867/P30-SR]-25-1]-8-1-1-B-1]-1-2-2-B]-1-1-1-1-BBB-1-B/LaPostaSeqC7-F180-1-2-2-1-BBB)F2-72-8-3-1	CKDHL0228/CML442	([CML202/CML442//[DTP2WC4H255-1-2-2-BB/[[NAW5867/P30-SR]-111-2/[NAW5867/P30-SR]-25-1]-8-1-1-B-1]-1-2-2-B]-1-1-1-1-BBB-1-B/LaPostaSeqC7-F180-1-2-2-1-BBB)F2-72-8-3-1	2.12192	2.01303	1.57929	1.33074	1.62309	1.5135	7.22007	6.99375	70.6576	71.2537	0.96302	1.24865	3.5011	2.74922	0.48248	0.477906	1.00829	1.02367	225.354	224.408	110.001	108.638	68.383	69.6433
(CKDHL0228/CML442)//([CML202/CML442//[DTP2WC4H255-1-2-2-BB/[[NAW5867/P30-SR]-111-2/[NAW5867/P30-SR]-25-1]-8-1-1-B-1]-1-2-2-B]-1-1-1-1-BBB-1-B/LaPostaSeqC7-F180-1-2-2-1-BBB)F2-87-2-3-1	CKDHL0228/CML442	([CML202/CML442//[DTP2WC4H255-1-2-2-BB/[[NAW5867/P30-SR]-111-2/[NAW5867/P30-SR]-25-1]-8-1-1-B-1]-1-2-2-B]-1-1-1-1-BBB-1-B/LaPostaSeqC7-F180-1-2-2-1-BBB)F2-87-2-3-1	2.11668	2.00198	1.67699	2.1207	1.97667	2.5017	7.66385	7.95	70.231	70.7257	0.836737	0.99581	3.41263	2.06008	0.494696	0.496485	1.01064	1.03636	221.132	217.804	110.13	108.753	68.002	69.0629
(CKDHL0228/CML442)//([CML202/CML442//[DTP2WC4H255-1-2-2-BB/[[NAW5867/P30-SR]-111-2/[NAW5867/P30-SR]-25-1]-8-1-1-B-1]-1-2-2-B]-1-1-1-1-BBB-1-B/LaPostaSeqC7-F180-1-2-2-1-BBB)F2-87-3-3-1	CKDHL0228/CML442	([CML202/CML442//[DTP2WC4H255-1-2-2-BB/[[NAW5867/P30-SR]-111-2/[NAW5867/P30-SR]-25-1]-8-1-1-B-1]-1-2-2-B]-1-1-1-1-BBB-1-B/LaPostaSeqC7-F180-1-2-2-1-BBB)F2-87-3-3-1	2.12026	1.99868	1.54008	1.01071	1.92562	2.39417	7.70794	8.045	69.7296	70.1213	0.221978	-0.252686	3.31333	1.26774	0.485547	0.482524	1.00971	1.02584	220.396	216.765	108.06	105.665	66.4966	66.8454
(CKDHL0228/CML442)//([CML202/CML442//[DTP2WC4H255-1-2-2-BB/[[NAW5867/P30-SR]-111-2/[NAW5867/P30-SR]-25-1]-8-1-1-B-1]-1-2-2-B]-1-1-1-1-BBB-1-B/LaPostaSeqC7-F180-1-2-2-1-BBB)F2-87-4-2-1	CKDHL0228/CML442	([CML202/CML442//[DTP2WC4H255-1-2-2-BB/[[NAW5867/P30-SR]-111-2/[NAW5867/P30-SR]-25-1]-8-1-1-B-1]-1-2-2-B]-1-1-1-1-BBB-1-B/LaPostaSeqC7-F180-1-2-2-1-BBB)F2-87-4-2-1	2.12016	2.00099	1.62732	1.72526	1.78963	1.98558	7.63716	7.8925	68.6727	68.8467	1.08869	1.5043	3.40139	1.9429	0.466109	0.453562	1.01153	1.03713	219.439	215.291	103.286	98.4548	66.8971	67.4681
(CKDHL0228/CML442)//([CML202/CML442//[DTP2WC4H255-1-2-2-BB/[[NAW5867/P30-SR]-111-2/[NAW5867/P30-SR]-25-1]-8-1-1-B-1]-1-2-2-B]-1-1-1-1-BBB-1-B/LaPostaSeqC7-F180-1-2-2-1-BBB)F2-87-6-5-1	CKDHL0228/CML442	([CML202/CML442//[DTP2WC4H255-1-2-2-BB/[[NAW5867/P30-SR]-111-2/[NAW5867/P30-SR]-25-1]-8-1-1-B-1]-1-2-2-B]-1-1-1-1-BBB-1-B/LaPostaSeqC7-F180-1-2-2-1-BBB)F2-87-6-5-1	2.11541	1.9915	1.57501	1.30399	2.1277	2.94009	7.7091	8.0475	69.4825	69.7965	0.83838	0.999859	3.51049	2.81293	0.498674	0.502381	1.00898	1.02493	229.617	230.932	115.439	116.865	67.3875	68.154
(CKDHL0228/CML442)//(ZM521B-66-4-1-1-B*4/DTPWC9-F92-2-1-1-1-BB)F2-100-1-1-1	CKDHL0228/CML442	(ZM521B-66-4-1-1-B*4/DTPWC9-F92-2-1-1-1-BB)F2-100-1-1-1	2.79095	3.23503	1.56107	1.17776	1.34594	0.987689	8.10183	8.89375	70.1473	70.4719	0.287757	-0.126166	4.07783	7.24022	0.504007	0.510671	1.02955	1.12487	234.414	238.269	119.343	122.795	67.4753	68.1433
(CKDHL0228/CML442)//(ZM521B-66-4-1-1-B*4/DTPWC9-F92-2-1-1-1-BB)F2-100-4-2-1	CKDHL0228/CML442	(ZM521B-66-4-1-1-B*4/DTPWC9-F92-2-1-1-1-BB)F2-100-4-2-1	2.52801	2.75443	1.58963	1.41018	1.29383	0.884448	7.07388	6.67875	67.487	67.3348	0.0987073	-0.50644	3.77274	4.8538	0.477824	0.471244	1.01643	1.06239	222.859	220.476	107.624	104.967	64.8332	64.2349
(CKDHL0228/CML442)//(ZM521B-66-4-1-1-B*4/DTPWC9-F92-2-1-1-1-BB)F2-100-7-5-1	CKDHL0228/CML442	(ZM521B-66-4-1-1-B*4/DTPWC9-F92-2-1-1-1-BB)F2-100-7-5-1	2.24744	2.23723	1.60792	1.59709	1.32749	0.9437	7.81758	8.28125	68.4676	68.507	0.609784	0.519851	3.78956	4.99167	0.496935	0.500033	1.02428	1.09953	217.984	212.934	109.003	107.06	66.3566	66.5466
(CKDHL0228/CML442)//(ZM521B-66-4-1-1-B*4/DTPWC9-F92-2-1-1-1-BB)F2-100-9-3-1	CKDHL0228/CML442	(ZM521B-66-4-1-1-B*4/DTPWC9-F92-2-1-1-1-BB)F2-100-9-3-1	2.11826	2.00425	1.54269	1.00772	1.49279	1.24512	8.08268	8.8525	69.8758	70.1585	0.539546	0.381894	3.58188	3.34891	0.500903	0.505891	1.02175	1.08735	228.213	228.742	115.233	116.55	67.5329	68.2339
(CKDHL0228/CML442)//(ZM521B-66-4-1-1-B*4/DTPWC9-F92-2-1-1-1-BB)F2-105-7-2-1	CKDHL0228/CML442	(ZM521B-66-4-1-1-B*4/DTPWC9-F92-2-1-1-1-BB)F2-105-7-2-1	2.65598	2.98709	1.61309	1.64577	1.34713	0.989938	7.53216	7.66625	68.0941	68.0714	0.358598	0.0110186	3.9468	6.19259	0.494918	0.497097	1.02143	1.08676	225.093	223.923	112.357	112.215	66.2671	66.4013
(CKDHL0228/CML442)//(ZM521B-66-4-1-1-B*4/DTPWC9-F92-2-1-1-1-BB)F2-105-8-2-1	CKDHL0228/CML442	(ZM521B-66-4-1-1-B*4/DTPWC9-F92-2-1-1-1-BB)F2-105-8-2-1	2.66877	3.01895	1.56848	1.24978	1.37372	1.01844	8.09719	8.88375	66.9749	66.7147	0.412717	0.130336	3.67182	4.08772	0.493063	0.494132	0.993175	0.950324	225.42	224.394	112.034	111.653	64.9119	64.3075
(CKDHL0228/CML442)//(ZM521B-66-4-1-1-B*4/DTPWC9-F92-2-1-1-1-BB)F2-18-5-1-1	CKDHL0228/CML442	(ZM521B-66-4-1-1-B*4/DTPWC9-F92-2-1-1-1-BB)F2-18-5-1-1	2.39355	2.51224	1.55905	1.17889	1.33887	0.967229	8.04672	8.775	67.8787	67.7975	0.910228	1.13264	3.64251	3.84125	0.486907	0.484842	1.00903	1.02535	233.874	237.467	114.819	115.901	66.3728	66.4812
(CKDHL0228/CML442)//(ZM521B-66-4-1-1-B*4/DTPWC9-F92-2-1-1-1-BB)F2-32-5-1-1	CKDHL0228/CML442	(ZM521B-66-4-1-1-B*4/DTPWC9-F92-2-1-1-1-BB)F2-32-5-1-1	2.66653	3.01743	1.55823	1.12339	1.48594	1.24559	7.54899	7.7025	66.5433	66.2028	0.105182	-0.493659	3.87124	5.66987	0.491285	0.491532	1.01624	1.06178	222.144	219.333	110.098	108.69	64.669	63.9758
(CKDHL0228/CML442)//(ZM521B-66-4-1-1-B*4/DTPWC9-F92-2-1-1-1-BB)F2-7-10-1-1	CKDHL0228/CML442	(ZM521B-66-4-1-1-B*4/DTPWC9-F92-2-1-1-1-BB)F2-7-10-1-1	2.52471	2.74943	1.57394	1.2746	1.37842	1.02938	7.84774	8.34625	68.2757	68.2812	0.60384	0.513803	3.51451	2.80819	0.491764	0.49225	1.0168	1.0629	229.261	230.327	114.133	114.863	66.3298	66.487
(CKDHL0228/CML442)//(ZM521B-66-4-1-1-B*4/DTPWC9-F92-2-1-1-1-BB)F2-7-5-4-1	CKDHL0228/CML442	(ZM521B-66-4-1-1-B*4/DTPWC9-F92-2-1-1-1-BB)F2-7-5-4-1	2.65722	2.98487	1.52704	0.949847	1.33566	0.983045	7.94694	8.56	67.4126	67.2676	0.293967	-0.116082	3.55813	3.17403	0.49109	0.491174	1.01393	1.05004	223.846	222.035	110.478	109.377	65.3982	65.1751
(CKDHL0228/CML442)//(ZM521B-66-4-1-1-B*4/DTPWC9-F92-2-1-1-1-BB)F2-7-7-4-1	CKDHL0228/CML442	(ZM521B-66-4-1-1-B*4/DTPWC9-F92-2-1-1-1-BB)F2-7-7-4-1	2.52962	2.76076	1.58005	1.37883	1.34428	0.956633	7.3854	7.35	66.8016	66.5463	0.168355	-0.368962	3.86527	5.582	0.493906	0.495384	1.02153	1.08724	224.854	223.522	112.118	111.775	64.7372	64.1413
(CKDHL0228/CML442)//(ZM521B-66-4-1-1-B*4/LaPostaSeqC7-F78-2-1-1-1-BBB/ZM521B-66-4-1-1-B*5)F2-1-4-7-1	CKDHL0228/CML442	(ZM521B-66-4-1-1-B*4/LaPostaSeqC7-F78-2-1-1-1-BBB/ZM521B-66-4-1-1-B*5)F2-1-4-7-1	2.10361	2.00337	1.55684	1.17085	1.95084	2.41567	7.32297	7.21607	68.8604	68.9995	0.847635	0.991665	3.95453	6.00187	0.491265	0.491172	1.00805	1.017	241.084	247.896	119.439	122.742	66.3187	66.5459
(CKDHL0228/CML442)//(ZM521B-66-4-1-1-B*4/LaPostaSeqC7-F78-2-1-1-1-BBB/ZM521B-66-4-1-1-B*5)F2-1-6-1-1	CKDHL0228/CML442	(ZM521B-66-4-1-1-B*4/LaPostaSeqC7-F78-2-1-1-1-BBB/ZM521B-66-4-1-1-B*5)F2-1-6-1-1	2.12696	2.05183	1.638	1.80482	1.75713	1.86977	7.75125	8.07785	68.2803	68.3285	0.677989	0.677146	3.51373	2.9519	0.480515	0.475548	1.01782	1.05948	233.564	236.644	112.874	112.971	65.7633	65.7533
(CKDHL0228/CML442)//(ZM521B-66-4-1-1-B*4/LaPostaSeqC7-F78-2-1-1-1-BBB/ZM521B-66-4-1-1-B*5)F2-100-1-2-1	CKDHL0228/CML442	(ZM521B-66-4-1-1-B*4/LaPostaSeqC7-F78-2-1-1-1-BBB/ZM521B-66-4-1-1-B*5)F2-100-1-2-1	2.30592	2.33714	1.62207	1.71149	1.75475	1.9159	7.45364	7.47777	68.2632	68.3204	0.539706	0.414456	3.60186	3.56827	0.474234	0.466238	1.00897	1.02161	224.205	222.776	107.104	104.435	65.3764	65.2099
(CKDHL0228/CML442)//(ZM521B-66-4-1-1-B*4/LaPostaSeqC7-F78-2-1-1-1-BBB/ZM521B-66-4-1-1-B*5)F2-100-2-1-1	CKDHL0228/CML442	(ZM521B-66-4-1-1-B*4/LaPostaSeqC7-F78-2-1-1-1-BBB/ZM521B-66-4-1-1-B*5)F2-100-2-1-1	2.09728	1.99423	1.61562	1.62361	1.57465	1.37258	7.4233	7.42258	68.1946	68.2342	0.895945	1.08146	3.41446	2.22578	0.475207	0.467672	1.0168	1.05454	223.558	221.795	107.187	104.532	65.4865	65.3445
(CKDHL0228/CML442)//(ZM521B-66-4-1-1-B*4/LaPostaSeqC7-F78-2-1-1-1-BBB/ZM521B-66-4-1-1-B*5)F2-100-3-1-1	CKDHL0228/CML442	(ZM521B-66-4-1-1-B*4/LaPostaSeqC7-F78-2-1-1-1-BBB/ZM521B-66-4-1-1-B*5)F2-100-3-1-1	2.18991	2.14116	1.58957	1.46166	1.9473	2.4008	7.13153	6.83605	69.0494	69.1957	0.373243	0.109279	3.68637	4.12469	0.462633	0.449128	1.02437	1.08881	218.447	214.186	102.695	97.8656	65.8659	65.9072
(CKDHL0228/CML442)//(ZM521B-66-4-1-1-B*4/LaPostaSeqC7-F78-2-1-1-1-BBB/ZM521B-66-4-1-1-B*5)F2-100-4-1-1	CKDHL0228/CML442	(ZM521B-66-4-1-1-B*4/LaPostaSeqC7-F78-2-1-1-1-BBB/ZM521B-66-4-1-1-B*5)F2-100-4-1-1	2.28462	2.29313	1.5706	1.2816	1.7854	1.97615	6.87442	6.31954	71.0517	71.4743	0.578927	0.492577	3.21285	0.805362	0.519064	0.532044	0.998326	0.97441	218.119	213.758	114.175	114.952	67.0015	67.5331
(CKDHL0228/CML442)//(ZM521B-66-4-1-1-B*4/LaPostaSeqC7-F78-2-1-1-1-BBB/ZM521B-66-4-1-1-B*5)F2-100-7-2-1	CKDHL0228/CML442	(ZM521B-66-4-1-1-B*4/LaPostaSeqC7-F78-2-1-1-1-BBB/ZM521B-66-4-1-1-B*5)F2-100-7-2-1	2.21388	2.17974	1.65678	1.92751	1.57084	1.38473	7.26312	7.09495	67.7616	67.7561	0.751187	0.815778	3.82951	5.14472	0.457873	0.441821	1.0076	1.01492	219.417	215.64	101.625	96.2031	65.5307	65.3983
(CKDHL0228/CML442)//(ZM521B-66-4-1-1-B*4/LaPostaSeqC7-F78-2-1-1-1-BBB/ZM521B-66-4-1-1-B*5)F2-103-1-1-1	CKDHL0228/CML442	(ZM521B-66-4-1-1-B*4/LaPostaSeqC7-F78-2-1-1-1-BBB/ZM521B-66-4-1-1-B*5)F2-103-1-1-1	2.25978	2.26337	1.61175	1.62437	1.75319	1.73933	8.03802	8.75625	67.5138	67.2967	0.653315	0.623148	3.42194	2.11767	0.479025	0.472808	1.01761	1.06344	234.452	238.501	112.717	112.88	65.291	64.9427
(CKDHL0228/CML442)//(ZM521B-66-4-1-1-B*4/LaPostaSeqC7-F78-2-1-1-1-BBB/ZM521B-66-4-1-1-B*5)F2-103-6-2-1	CKDHL0228/CML442	(ZM521B-66-4-1-1-B*4/LaPostaSeqC7-F78-2-1-1-1-BBB/ZM521B-66-4-1-1-B*5)F2-103-6-2-1	2.12162	2.00258	1.61275	1.65207	1.58508	1.43258	7.90807	8.47625	67.557	67.3749	0.841564	1.0031	3.93754	6.1369	0.486412	0.483844	1.03779	1.16235	233.058	236.284	114.364	115.277	65.5907	65.4453
(CKDHL0228/CML442)//(ZM521B-66-4-1-1-B*4/LaPostaSeqC7-F78-2-1-1-1-BBB/ZM521B-66-4-1-1-B*5)F2-124-1-3-1	CKDHL0228/CML442	(ZM521B-66-4-1-1-B*4/LaPostaSeqC7-F78-2-1-1-1-BBB/ZM521B-66-4-1-1-B*5)F2-124-1-3-1	2.11106	1.98808	1.63057	1.85862	1.90883	2.03873	7.97246	8.615	67.4838	67.2662	0.59538	0.500279	3.52909	2.95343	0.458872	0.442472	1.03245	1.13674	233.354	236.754	107.783	105.271	65.2015	64.819
(CKDHL0228/CML442)//(ZM521B-66-4-1-1-B*4/LaPostaSeqC7-F78-2-1-1-1-BBB/ZM521B-66-4-1-1-B*5)F2-124-4-1-1	CKDHL0228/CML442	(ZM521B-66-4-1-1-B*4/LaPostaSeqC7-F78-2-1-1-1-BBB/ZM521B-66-4-1-1-B*5)F2-124-4-1-1	2.38723	2.485	1.59619	1.44624	1.60126	1.49671	7.76131	8.16	67.2205	66.9676	0.648371	0.617176	3.723	4.45742	0.453717	0.434475	1.02738	1.11188	231.753	234.338	105.938	102.447	64.9637	64.5564
(CKDHL0228/CML442)//(ZM521B-66-4-1-1-B*4/LaPostaSeqC7-F78-2-1-1-1-BBB/ZM521B-66-4-1-1-B*5)F2-124-5-1-1	CKDHL0228/CML442	(ZM521B-66-4-1-1-B*4/LaPostaSeqC7-F78-2-1-1-1-BBB/ZM521B-66-4-1-1-B*5)F2-124-5-1-1	2.52817	2.74836	1.61761	1.71224	1.86541	1.97736	7.78509	8.21125	68.0041	67.9371	0.654289	0.626107	3.64789	3.8709	0.472267	0.462348	1.0326	1.13732	231.361	233.689	109.826	108.36	65.6973	65.5892
(CKDHL0228/CML442)//(ZM521B-66-4-1-1-B*4/LaPostaSeqC7-F78-2-1-1-1-BBB/ZM521B-66-4-1-1-B*5)F2-124-6-2-1	CKDHL0228/CML442	(ZM521B-66-4-1-1-B*4/LaPostaSeqC7-F78-2-1-1-1-BBB/ZM521B-66-4-1-1-B*5)F2-124-6-2-1	2.25665	2.24834	1.5934	1.42043	2.00614	2.24461	8.03395	8.7475	67.9701	67.8967	0.467119	0.243294	3.42213	2.13659	0.475742	0.467764	1.03333	1.13867	228.26	228.921	109.955	108.605	65.4697	65.2302
(CKDHL0228/CML442)//(ZM521B-66-4-1-1-B*4/LaPostaSeqC7-F78-2-1-1-1-BBB/ZM521B-66-4-1-1-B*5)F2-124-8-2-1	CKDHL0228/CML442	(ZM521B-66-4-1-1-B*4/LaPostaSeqC7-F78-2-1-1-1-BBB/ZM521B-66-4-1-1-B*5)F2-124-8-2-1	2.25279	2.24219	1.58789	1.37956	1.61478	1.50538	7.8576	8.3675	67.9217	67.8462	0.416622	0.137221	3.63501	3.79526	0.464918	0.451638	1.02814	1.11309	230.654	232.558	108.014	105.605	65.2784	64.9915
(CKDHL0228/CML442)//(ZM521B-66-4-1-1-B*4/LaPostaSeqC7-F78-2-1-1-1-BBB/ZM521B-66-4-1-1-B*5)F2-128-3-2-1	CKDHL0228/CML442	(ZM521B-66-4-1-1-B*4/LaPostaSeqC7-F78-2-1-1-1-BBB/ZM521B-66-4-1-1-B*5)F2-128-3-2-1	2.25676	2.24635	1.59231	1.42887	1.91189	2.0619	8.30776	9.3375	67.873	67.8002	0.470163	0.249595	3.53621	2.97887	0.486164	0.483302	1.04127	1.17594	236.498	241.654	115.448	116.973	65.2958	65.0351
(CKDHL0228/CML442)//(ZM521B-66-4-1-1-B*4/LaPostaSeqC7-F78-2-1-1-1-BBB/ZM521B-66-4-1-1-B*5)F2-134-11-2-1	CKDHL0228/CML442	(ZM521B-66-4-1-1-B*4/LaPostaSeqC7-F78-2-1-1-1-BBB/ZM521B-66-4-1-1-B*5)F2-134-11-2-1	2.11966	2.00118	1.59472	1.43714	2.0057	2.23696	7.63484	7.8875	67.0849	66.7855	0.780728	0.877979	3.50283	2.75196	0.482462	0.477797	1.01644	1.06187	221.467	218.429	107.891	105.412	65.0659	64.6847
(CKDHL0228/CML442)//(ZM521B-66-4-1-1-B*4/LaPostaSeqC7-F78-2-1-1-1-BBB/ZM521B-66-4-1-1-B*5)F2-134-2-2-1	CKDHL0228/CML442	(ZM521B-66-4-1-1-B*4/LaPostaSeqC7-F78-2-1-1-1-BBB/ZM521B-66-4-1-1-B*5)F2-134-2-2-1	2.39284	2.49566	1.61301	1.64816	1.89834	2.01158	7.7207	8.0725	67.5268	67.3327	0.715229	0.748518	3.52113	2.8894	0.465191	0.451685	1.03291	1.13752	222.552	220.173	104.304	100.039	65.3616	65.0855
(CKDHL0228/CML442)//(ZM521B-66-4-1-1-B*4/LaPostaSeqC7-F78-2-1-1-1-BBB/ZM521B-66-4-1-1-B*5)F2-134-3-1-1	CKDHL0228/CML442	(ZM521B-66-4-1-1-B*4/LaPostaSeqC7-F78-2-1-1-1-BBB/ZM521B-66-4-1-1-B*5)F2-134-3-1-1	2.11895	1.9959	1.59283	1.41762	1.90893	2.0322	8.03395	8.7475	67.7698	67.6359	0.649638	0.617611	3.33001	1.43097	0.465034	0.451608	1.02271	1.08828	224.052	222.472	105.362	101.669	65.487	65.2581
(CKDHL0228/CML442)//(ZM521B-66-4-1-1-B*4/LaPostaSeqC7-F78-2-1-1-1-BBB/ZM521B-66-4-1-1-B*5)F2-134-5-7-1	CKDHL0228/CML442	(ZM521B-66-4-1-1-B*4/LaPostaSeqC7-F78-2-1-1-1-BBB/ZM521B-66-4-1-1-B*5)F2-134-5-7-1	2.38739	2.48542	1.61415	1.67247	1.89477	2.03567	8.05542	8.79375	67.5972	67.4457	0.907858	1.13306	3.47246	2.52367	0.474967	0.466771	1.02422	1.09898	224.339	222.848	107.213	104.438	65.7266	65.6742
(CKDHL0228/CML442)//(ZM521B-66-4-1-1-B*4/LaPostaSeqC7-F78-2-1-1-1-BBB/ZM521B-66-4-1-1-B*5)F2-145-8-1-1	CKDHL0228/CML442	(ZM521B-66-4-1-1-B*4/LaPostaSeqC7-F78-2-1-1-1-BBB/ZM521B-66-4-1-1-B*5)F2-145-8-1-1	2.52718	2.74165	1.61368	1.64814	2.16129	2.5236	6.97236	6.46	65.9803	65.3487	0.411465	0.129509	3.50721	2.77833	0.49294	0.493711	1.00396	0.999991	205.511	193.807	101.747	96.0748	63.6288	62.4938
(CKDHL0228/CML442)//(ZM521B-66-4-1-1-B*4/LaPostaSeqC7-F78-2-1-1-1-BBB/ZM521B-66-4-1-1-B*5)F2-180-10-1-1	CKDHL0228/CML442	(ZM521B-66-4-1-1-B*4/LaPostaSeqC7-F78-2-1-1-1-BBB/ZM521B-66-4-1-1-B*5)F2-180-10-1-1	2.38793	2.48964	1.5866	1.35686	2.12557	2.47515	7.78915	8.22	67.947	67.8855	0.595511	0.500513	3.36319	1.65771	0.451873	0.431723	1.02455	1.09966	230.146	231.838	104.585	100.407	65.557	65.3994
(CKDHL0228/CML442)//(ZM521B-66-4-1-1-B*4/LaPostaSeqC7-F78-2-1-1-1-BBB/ZM521B-66-4-1-1-B*5)F2-180-5-1-1	CKDHL0228/CML442	(ZM521B-66-4-1-1-B*4/LaPostaSeqC7-F78-2-1-1-1-BBB/ZM521B-66-4-1-1-B*5)F2-180-5-1-1	2.52571	2.74259	1.63555	1.91879	1.57726	1.42082	8.04672	8.775	67.5605	67.3826	0.840397	1.00064	3.63747	3.79824	0.460035	0.44429	1.02277	1.08847	227.635	227.919	105.343	101.532	65.5468	65.3844
(CKDHL0228/CML442)//(ZM521B-66-4-1-1-B*4/LaPostaSeqC7-F78-2-1-1-1-BBB/ZM521B-66-4-1-1-B*5)F2-180-9-1-1	CKDHL0228/CML442	(ZM521B-66-4-1-1-B*4/LaPostaSeqC7-F78-2-1-1-1-BBB/ZM521B-66-4-1-1-B*5)F2-180-9-1-1	2.12297	2.00654	1.59394	1.41973	1.89312	2.02153	7.66791	7.95875	67.7701	67.6758	1.07899	1.49194	3.63289	3.73959	0.449372	0.428086	1.03074	1.12589	230.269	232.062	104.172	99.863	66.0339	66.1644
(CKDHL0228/CML442)//(ZM521B-66-4-1-1-B*4/LaPostaSeqC7-F78-2-1-1-1-BBB/ZM521B-66-4-1-1-B*5)F2-4-1-3-1	CKDHL0228/CML442	(ZM521B-66-4-1-1-B*4/LaPostaSeqC7-F78-2-1-1-1-BBB/ZM521B-66-4-1-1-B*5)F2-4-1-3-1	2.10342	2.00308	1.57458	1.35321	1.61357	1.45993	7.9628	8.50285	67.5291	67.4937	0.844309	0.99484	3.48777	2.73558	0.47624	0.469199	1.01336	1.04135	234.364	237.853	112.144	111.865	65.265	65.0417
(CKDHL0228/CML442)//(ZM521B-66-4-1-1-B*4/LaPostaSeqC7-F78-2-1-1-1-BBB/ZM521B-66-4-1-1-B*5)F2-7-6-4-1	CKDHL0228/CML442	(ZM521B-66-4-1-1-B*4/LaPostaSeqC7-F78-2-1-1-1-BBB/ZM521B-66-4-1-1-B*5)F2-7-6-4-1	2.10155	1.99683	1.61832	1.63407	1.5839	1.40237	7.61225	7.79873	69.4592	69.6614	0.429023	0.207829	3.69816	4.21223	0.494937	0.496503	1.01527	1.04988	227.616	227.875	113.845	114.433	66.0908	66.1892
(CKDHL0228/CML442)//(ZM521B-66-4-1-1-B*4/LaPostaSeqC7-F78-2-1-1-1-BBB/ZM521B-66-4-1-1-B*5)F2-76-4-2-1	CKDHL0228/CML442	(ZM521B-66-4-1-1-B*4/LaPostaSeqC7-F78-2-1-1-1-BBB/ZM521B-66-4-1-1-B*5)F2-76-4-2-1	2.10492	2.01034	1.6321	1.75589	1.77622	1.95268	7.45108	7.47209	68.0972	68.1311	1.12715	1.51763	3.20968	0.804007	0.495093	0.496853	1.00099	0.988919	222.33	219.99	110.627	109.658	65.8625	65.9207
(CKDHL0228/CML442)//(ZM521B-66-4-1-1-B*4/LaPostaSeqC7-F78-2-1-1-1-BBB/ZM521B-66-4-1-1-B*5)F2-81-1-1-1	CKDHL0228/CML442	(ZM521B-66-4-1-1-B*4/LaPostaSeqC7-F78-2-1-1-1-BBB/ZM521B-66-4-1-1-B*5)F2-81-1-1-1	2.40457	2.50503	1.60267	1.54327	1.78963	1.98558	7.46322	7.49894	69.4895	69.7029	0.866533	1.02764	3.43079	2.36317	0.495761	0.497878	1.0187	1.06216	235.751	239.908	117.881	120.395	66.6807	67.0721
(CKDHL0228/CML442)//(ZM521B-66-4-1-1-B*4/LaPostaSeqC7-F78-2-1-1-1-BBB/ZM521B-66-4-1-1-B*5)F2-81-4-1-1	CKDHL0228/CML442	(ZM521B-66-4-1-1-B*4/LaPostaSeqC7-F78-2-1-1-1-BBB/ZM521B-66-4-1-1-B*5)F2-81-4-1-1	2.09796	1.99246	1.62691	1.76959	1.97113	2.45756	7.70117	7.97652	69.1154	69.2718	0.753775	0.816839	3.59783	3.52887	0.497986	0.50104	1.04357	1.17132	234.337	237.802	117.747	120.15	66.0471	66.1338
(CKDHL0228/CML442)//(ZM521B-66-4-1-1-B*4/LaPostaSeqC7-F78-2-1-1-1-BBB/ZM521B-66-4-1-1-B*5)F2-84-2-1-1	CKDHL0228/CML442	(ZM521B-66-4-1-1-B*4/LaPostaSeqC7-F78-2-1-1-1-BBB/ZM521B-66-4-1-1-B*5)F2-84-2-1-1	2.21418	2.19364	1.55664	1.22707	1.76449	1.93636	7.34267	7.25881	68.0856	68.1279	0.979432	1.23634	3.5291	3.01692	0.469556	0.459356	1.01079	1.03139	226.844	226.688	107.528	105.065	65.7614	65.7843
(CKDHL0228/CML442)//(ZM521B-66-4-1-1-B*4/LaPostaSeqC7-F78-2-1-1-1-BBB/ZM521B-66-4-1-1-B*5)F2-84-5-6-1	CKDHL0228/CML442	(ZM521B-66-4-1-1-B*4/LaPostaSeqC7-F78-2-1-1-1-BBB/ZM521B-66-4-1-1-B*5)F2-84-5-6-1	2.37791	2.45227	1.621	1.70387	1.79697	1.96389	7.26256	7.09477	68.5079	68.5891	1.01109	1.29102	3.74398	4.54907	0.468423	0.457523	1.00539	1.00977	224.052	222.552	106.064	102.858	66.0324	66.1269
(CKDHL0228/CML442)//(ZM521B-66-4-1-1-B*4/LaPostaSeqC7-F78-2-1-1-1-BBB/ZM521B-66-4-1-1-B*5)F2-84-6-1-1	CKDHL0228/CML442	(ZM521B-66-4-1-1-B*4/LaPostaSeqC7-F78-2-1-1-1-BBB/ZM521B-66-4-1-1-B*5)F2-84-6-1-1	2.09594	1.98926	1.67782	2.07754	1.59683	1.4187	7.17413	6.9183	67.8737	67.8853	1.00079	1.28067	3.8495	5.29639	0.461346	0.447068	1.00319	0.999503	220.594	217.371	103.167	98.5267	65.8073	65.8311
(CKDHL0228/CML442)//(ZM521B-66-4-1-1-B*4/LaPostaSeqC7-F78-2-1-1-1-BBB/ZM521B-66-4-1-1-B*5)F2-92-1-1-1	CKDHL0228/CML442	(ZM521B-66-4-1-1-B*4/LaPostaSeqC7-F78-2-1-1-1-BBB/ZM521B-66-4-1-1-B*5)F2-92-1-1-1	2.51827	2.69317	1.59603	1.48235	1.81071	2.00276	7.40155	7.37525	67.9457	67.9553	0.599159	0.525438	3.44875	2.45131	0.467198	0.455676	1.01098	1.03306	227.103	227.063	106.976	104.183	65.3993	65.2242
(CKDHL0228/CML442)//(ZM521B-66-4-1-1-B*4/LaPostaSeqC7-F78-2-1-1-1-BBB/ZM521B-66-4-1-1-B*5)F2-92-3-3-1	CKDHL0228/CML442	(ZM521B-66-4-1-1-B*4/LaPostaSeqC7-F78-2-1-1-1-BBB/ZM521B-66-4-1-1-B*5)F2-92-3-3-1	2.37033	2.43082	1.59904	1.50177	1.75253	1.85616	7.29295	7.15449	68.9446	69.0824	0.584057	0.503104	4.36009	8.87265	0.47247	0.463567	1.00201	0.992996	230.39	231.996	109.361	107.782	65.8039	65.8164
(CML312/CML442)//([CML198/ZSR923S4BULK-2-2-X-X-X-X-1-BB]-3-3-1-1-B/DTPWC9-F16-1-1-1-1-BBB)F2-111-4-1-1	CML312/CML442	([CML198/ZSR923S4BULK-2-2-X-X-X-X-1-BB]-3-3-1-1-B/DTPWC9-F16-1-1-1-1-BBB)F2-111-4-1-1	2.39633	2.48761	1.65533	2.09164	1.95389	2.43021	6.21212	4.98549	71.0919	71.5263	0.61306	0.551985	4.30665	8.4466	0.481447	0.476845	0.986167	0.926687	215.31	209.485	106.305	103.188	68.2088	69.1808
(CML312/CML442)//([CML198/ZSR923S4BULK-2-2-X-X-X-X-1-BB]-3-3-1-1-B/DTPWC9-F16-1-1-1-1-BBB)F2-13-2-2-1	CML312/CML442	([CML198/ZSR923S4BULK-2-2-X-X-X-X-1-BB]-3-3-1-1-B/DTPWC9-F16-1-1-1-1-BBB)F2-13-2-2-1	2.70895	3.01408	1.6948	2.48127	1.95699	2.40274	6.36218	5.2861	68.4379	68.4782	0.286474	-0.0622567	3.83187	5.14352	0.479046	0.473387	1.02836	1.10555	214.065	207.627	105.884	102.556	65.875	65.8096
(CML312/CML442)//([CML198/ZSR923S4BULK-2-2-X-X-X-X-1-BB]-3-3-1-1-B/DTPWC9-F16-1-1-1-1-BBB)F2-13-6-1-1	CML312/CML442	([CML198/ZSR923S4BULK-2-2-X-X-X-X-1-BB]-3-3-1-1-B/DTPWC9-F16-1-1-1-1-BBB)F2-13-6-1-1	2.30866	2.34394	1.61073	1.65434	1.75836	1.86778	7.16222	6.89756	70.9761	71.4188	1.12607	1.51555	3.7733	4.67403	0.491305	0.49146	1.00712	1.01598	225.713	224.962	113.869	114.441	68.9751	70.333
(CML312/CML442)//([CML198/ZSR923S4BULK-2-2-X-X-X-X-1-BB]-3-3-1-1-B/DTPWC9-F16-1-1-1-1-BBB)F2-140-1-1-1	CML312/CML442	([CML198/ZSR923S4BULK-2-2-X-X-X-X-1-BB]-3-3-1-1-B/DTPWC9-F16-1-1-1-1-BBB)F2-140-1-1-1	2.60017	2.82847	1.61663	1.70476	1.9087	2.28629	6.66334	5.89677	68.8225	68.9406	0.31341	-0.00516331	3.45993	2.56662	0.487622	0.486048	1.0063	1.01216	221.959	219.336	110.537	109.445	66.038	66.0883
(CML312/CML442)//([CML198/ZSR923S4BULK-2-2-X-X-X-X-1-BB]-3-3-1-1-B/DTPWC9-F16-1-1-1-1-BBB)F2-140-2-1-1	CML312/CML442	([CML198/ZSR923S4BULK-2-2-X-X-X-X-1-BB]-3-3-1-1-B/DTPWC9-F16-1-1-1-1-BBB)F2-140-2-1-1	2.60599	2.83181	1.60868	1.62188	1.59071	1.42992	6.69281	5.95317	68.5233	68.5985	0.660568	0.637347	3.67963	4.04524	0.485761	0.483229	0.995881	0.967846	221.759	219.045	111.356	110.648	66.6455	67.0092
(CML312/CML442)//([CML198/ZSR923S4BULK-2-2-X-X-X-X-1-BB]-3-3-1-1-B/DTPWC9-F16-1-1-1-1-BBB)F2-140-3-1-1	CML312/CML442	([CML198/ZSR923S4BULK-2-2-X-X-X-X-1-BB]-3-3-1-1-B/DTPWC9-F16-1-1-1-1-BBB)F2-140-3-1-1	2.60959	2.84433	1.67157	2.24432	1.93926	2.42533	6.72355	6.01695	67.6609	67.6305	0.550802	0.436598	3.67545	4.03637	0.475611	0.468163	1.00618	1.01316	218.599	214.388	106.718	103.789	65.6167	65.5434
(CML312/CML442)//([CML198/ZSR923S4BULK-2-2-X-X-X-X-1-BB]-3-3-1-1-B/DTPWC9-F16-1-1-1-1-BBB)F2-15-10-3-1	CML312/CML442	([CML198/ZSR923S4BULK-2-2-X-X-X-X-1-BB]-3-3-1-1-B/DTPWC9-F16-1-1-1-1-BBB)F2-15-10-3-1	2.28905	2.31155	1.61413	1.67838	1.76683	1.8717	7.19822	6.97314	69.3353	69.5168	1.21086	1.66647	3.56309	3.2167	0.49577	0.497825	1.00728	1.0159	217.724	213.063	111.219	110.455	68.1048	69.0464
(CML312/CML442)//([CML198/ZSR923S4BULK-2-2-X-X-X-X-1-BB]-3-3-1-1-B/DTPWC9-F16-1-1-1-1-BBB)F2-175-6-2-1	CML312/CML442	([CML198/ZSR923S4BULK-2-2-X-X-X-X-1-BB]-3-3-1-1-B/DTPWC9-F16-1-1-1-1-BBB)F2-175-6-2-1	2.70165	2.98267	1.71009	2.62606	1.57967	1.40919	6.21452	4.99141	68.6155	68.7116	0.929476	1.14757	3.76137	4.60841	0.456529	0.440093	1.00436	1.0035	211.186	203.334	102.57	97.2076	66.5103	66.8178
(CML312/CML442)//([CML198/ZSR923S4BULK-2-2-X-X-X-X-1-BB]-3-3-1-1-B/DTPWC9-F16-1-1-1-1-BBB)F2-21-8-1-1	CML312/CML442	([CML198/ZSR923S4BULK-2-2-X-X-X-X-1-BB]-3-3-1-1-B/DTPWC9-F16-1-1-1-1-BBB)F2-21-8-1-1	2.21483	2.19249	1.59313	1.47513	1.60304	1.44456	7.0876	6.7462	69.9742	70.2504	0.558617	0.438365	3.64809	3.8262	0.492991	0.493791	1.00407	1.00221	218.948	214.907	111.12	110.342	67.5006	68.1567
(CML312/CML442)//([CML198/ZSR923S4BULK-2-2-X-X-X-X-1-BB]-3-3-1-1-B/DTPWC9-F16-1-1-1-1-BBB)F2-21-9-2-1	CML312/CML442	([CML198/ZSR923S4BULK-2-2-X-X-X-X-1-BB]-3-3-1-1-B/DTPWC9-F16-1-1-1-1-BBB)F2-21-9-2-1	2.09787	1.99406	1.60247	1.5692	1.76449	1.93636	7.07582	6.72409	68.8435	68.9622	0.888825	1.06781	3.83933	5.22682	0.47626	0.4693	0.996418	0.969476	218.484	214.193	107.608	105.126	66.7761	67.1543
(CML312/CML442)//([CML198/ZSR923S4BULK-2-2-X-X-X-X-1-BB]-3-3-1-1-B/DTPWC9-F16-1-1-1-1-BBB)F2-24-1-4-1	CML312/CML442	([CML198/ZSR923S4BULK-2-2-X-X-X-X-1-BB]-3-3-1-1-B/DTPWC9-F16-1-1-1-1-BBB)F2-24-1-4-1	2.61413	2.85841	1.69675	2.4977	1.60578	1.41375	6.70237	5.97071	69.3151	69.5044	0.756149	0.821097	3.41009	2.19143	0.481665	0.477086	0.994901	0.962961	220.55	217.249	109.326	107.618	66.9986	67.4363
(CML312/CML442)//([CML198/ZSR923S4BULK-2-2-X-X-X-X-1-BB]-3-3-1-1-B/DTPWC9-F16-1-1-1-1-BBB)F2-24-3-2-1	CML312/CML442	([CML198/ZSR923S4BULK-2-2-X-X-X-X-1-BB]-3-3-1-1-B/DTPWC9-F16-1-1-1-1-BBB)F2-24-3-2-1	2.64339	2.88214	1.75714	3.08816	1.59633	1.43258	6.52463	5.60854	70.3763	70.7183	0.813567	0.927746	3.69527	4.18992	0.496052	0.498232	1.02063	1.07189	222.517	220.206	112.976	113.082	67.7612	68.5896
(CML312/CML442)//([CML198/ZSR923S4BULK-2-2-X-X-X-X-1-BB]-3-3-1-1-B/DTPWC9-F16-1-1-1-1-BBB)F2-85-2-2-1	CML312/CML442	([CML198/ZSR923S4BULK-2-2-X-X-X-X-1-BB]-3-3-1-1-B/DTPWC9-F16-1-1-1-1-BBB)F2-85-2-2-1	2.5259	2.71325	1.66707	2.20742	1.54898	1.28349	6.17238	4.90662	70.95	71.3865	-0.0553248	-0.698969	3.46165	2.55765	0.491454	0.491645	1.00085	0.98925	210.669	202.548	106.857	104.001	66.5868	66.8653
(CML312/CML442)//([CML198/ZSR923S4BULK-2-2-X-X-X-X-1-BB]-3-3-1-1-B/DTPWC9-F16-1-1-1-1-BBB)F2-89-1-3-1	CML312/CML442	([CML198/ZSR923S4BULK-2-2-X-X-X-X-1-BB]-3-3-1-1-B/DTPWC9-F16-1-1-1-1-BBB)F2-89-1-3-1	2.52535	2.70989	1.64197	1.95697	1.92948	2.36445	7.12739	6.82302	69.3219	69.4988	0.804414	0.912998	4.02692	6.52011	0.501236	0.506036	0.994558	0.96008	224.491	223.162	114.498	115.383	67.3753	68.013
(CML312/CML442)//([CML198/ZSR923S4BULK-2-2-X-X-X-X-1-BB]-3-3-1-1-B/DTPWC9-F16-1-1-1-1-BBB)F2-89-6-1-1	CML312/CML442	([CML198/ZSR923S4BULK-2-2-X-X-X-X-1-BB]-3-3-1-1-B/DTPWC9-F16-1-1-1-1-BBB)F2-89-6-1-1	2.30499	2.33804	1.61025	1.64392	1.55622	1.37984	6.64298	5.85431	69.8835	70.1597	0.97643	1.23294	3.88821	5.54974	0.488513	0.48728	1.01029	1.03094	213.315	206.485	107.675	105.195	67.627	68.4135
(CML312/CML442)//([CML198/ZSR923S4BULK-2-2-X-X-X-X-1-BB]-3-3-1-1-B/DTPWC9-F16-1-1-1-1-BBB)F2-89-7-1-1	CML312/CML442	([CML198/ZSR923S4BULK-2-2-X-X-X-X-1-BB]-3-3-1-1-B/DTPWC9-F16-1-1-1-1-BBB)F2-89-7-1-1	2.60997	2.84833	1.69508	2.48266	1.60622	1.46361	6.60701	5.77624	69.6784	69.896	0.663758	0.643584	4.1004	7.06814	0.481121	0.476483	0.998422	0.978564	217.376	212.513	108.79	106.866	67.435	68.0868
(CML312/CML442)//([CML198/ZSR923S4BULK-2-2-X-X-X-X-1-BB]-3-3-1-1-B/DTPWC9-F16-1-1-1-1-BBB)F2-89-8-1-1	CML312/CML442	([CML198/ZSR923S4BULK-2-2-X-X-X-X-1-BB]-3-3-1-1-B/DTPWC9-F16-1-1-1-1-BBB)F2-89-8-1-1	2.82416	3.20199	1.64228	1.95625	1.56643	1.33407	6.19893	4.96056	69.8604	70.1415	0.927122	1.14289	3.9703	6.09477	0.472326	0.463407	1.01236	1.03968	205	194.119	99.5693	93.1687	67.9026	68.8077
(CML312/CML442)//([CML202/CML442//[DTP2WC4H255-1-2-2-BB/[[NAW5867/P30-SR]-111-2/[NAW5867/P30-SR]-25-1]-8-1-1-B-1]-1-2-2-B]-1-1-1-1-BBB-1-B/LaPostaSeqC7-F180-1-2-2-1-BBB)F2-128-1-1-1	CML312/CML442	([CML202/CML442//[DTP2WC4H255-1-2-2-BB/[[NAW5867/P30-SR]-111-2/[NAW5867/P30-SR]-25-1]-8-1-1-B-1]-1-2-2-B]-1-1-1-1-BBB-1-B/LaPostaSeqC7-F180-1-2-2-1-BBB)F2-128-1-1-1	2.11968	2.00478	1.55805	1.18559	1.91536	2.29512	7.82396	8.295	68.4771	68.5739	0.705703	0.736948	3.33234	1.4367	0.463813	0.449882	1.00152	0.988131	231.68	234.141	108.518	106.33	66.3198	66.5694
(CML312/CML442)//([CML202/CML442//[DTP2WC4H255-1-2-2-BB/[[NAW5867/P30-SR]-111-2/[NAW5867/P30-SR]-25-1]-8-1-1-B-1]-1-2-2-B]-1-1-1-1-BBB-1-B/LaPostaSeqC7-F180-1-2-2-1-BBB)F2-128-3-1-1	CML312/CML442	([CML202/CML442//[DTP2WC4H255-1-2-2-BB/[[NAW5867/P30-SR]-111-2/[NAW5867/P30-SR]-25-1]-8-1-1-B-1]-1-2-2-B]-1-1-1-1-BBB-1-B/LaPostaSeqC7-F180-1-2-2-1-BBB)F2-128-3-1-1	2.11721	1.99832	1.68433	2.15948	2.08963	2.82681	7.6012	7.815	69.2348	69.5127	0.902687	1.12758	3.56285	3.25878	0.490697	0.490344	1.00696	1.01296	222.698	220.326	110.433	109.326	67.2726	67.9909
(CML312/CML442)//([CML202/CML442//[DTP2WC4H255-1-2-2-BB/[[NAW5867/P30-SR]-111-2/[NAW5867/P30-SR]-25-1]-8-1-1-B-1]-1-2-2-B]-1-1-1-1-BBB-1-B/LaPostaSeqC7-F180-1-2-2-1-BBB)F2-140-5-1-1	CML312/CML442	([CML202/CML442//[DTP2WC4H255-1-2-2-BB/[[NAW5867/P30-SR]-111-2/[NAW5867/P30-SR]-25-1]-8-1-1-B-1]-1-2-2-B]-1-1-1-1-BBB-1-B/LaPostaSeqC7-F180-1-2-2-1-BBB)F2-140-5-1-1	2.11588	1.98919	1.59977	1.48527	1.94494	2.39304	7.29548	7.15625	69.5484	69.8913	0.459284	0.235335	3.31752	1.29279	0.477289	0.469845	1.00105	0.987001	236.744	242.007	113.662	114.167	66.8074	67.2963
(CML312/CML442)//([CML202/CML442//[DTP2WC4H255-1-2-2-BB/[[NAW5867/P30-SR]-111-2/[NAW5867/P30-SR]-25-1]-8-1-1-B-1]-1-2-2-B]-1-1-1-1-BBB-1-B/LaPostaSeqC7-F180-1-2-2-1-BBB)F2-150-2-2-1	CML312/CML442	([CML202/CML442//[DTP2WC4H255-1-2-2-BB/[[NAW5867/P30-SR]-111-2/[NAW5867/P30-SR]-25-1]-8-1-1-B-1]-1-2-2-B]-1-1-1-1-BBB-1-B/LaPostaSeqC7-F180-1-2-2-1-BBB)F2-150-2-2-1	2.25303	2.24783	1.65105	1.90276	2.14706	2.96361	7.38308	7.345	68.7856	68.9398	0.830555	0.990376	3.43613	2.21753	0.46316	0.448939	1.01442	1.05	232.187	234.979	108.754	106.748	67.0128	67.5856
(CML312/CML442)//([CML202/CML442//[DTP2WC4H255-1-2-2-BB/[[NAW5867/P30-SR]-111-2/[NAW5867/P30-SR]-25-1]-8-1-1-B-1]-1-2-2-B]-1-1-1-1-BBB-1-B/LaPostaSeqC7-F180-1-2-2-1-BBB)F2-150-3-5-1	CML312/CML442	([CML202/CML442//[DTP2WC4H255-1-2-2-BB/[[NAW5867/P30-SR]-111-2/[NAW5867/P30-SR]-25-1]-8-1-1-B-1]-1-2-2-B]-1-1-1-1-BBB-1-B/LaPostaSeqC7-F180-1-2-2-1-BBB)F2-150-3-5-1	2.11396	1.98477	1.60508	1.56221	1.96378	2.4683	7.8663	8.38625	68.7237	68.8686	0.842995	0.999897	3.65192	3.9346	0.459536	0.443374	1.00526	1.01089	227.922	228.37	105.813	102.244	66.6192	66.9809
(CML312/CML442)//([CML202/CML442//[DTP2WC4H255-1-2-2-BB/[[NAW5867/P30-SR]-111-2/[NAW5867/P30-SR]-25-1]-8-1-1-B-1]-1-2-2-B]-1-1-1-1-BBB-1-B/LaPostaSeqC7-F180-1-2-2-1-BBB)F2-150-4-1-1	CML312/CML442	([CML202/CML442//[DTP2WC4H255-1-2-2-BB/[[NAW5867/P30-SR]-111-2/[NAW5867/P30-SR]-25-1]-8-1-1-B-1]-1-2-2-B]-1-1-1-1-BBB-1-B/LaPostaSeqC7-F180-1-2-2-1-BBB)F2-150-4-1-1	2.11752	1.99216	1.58809	1.41689	1.76296	1.89186	7.92257	8.5075	68.9984	69.2173	0.717139	0.748178	3.51044	2.83288	0.469203	0.458007	1.00098	0.98778	225.971	225.329	106.638	103.463	66.8355	67.3322
(CML312/CML442)//([CML202/CML442//[DTP2WC4H255-1-2-2-BB/[[NAW5867/P30-SR]-111-2/[NAW5867/P30-SR]-25-1]-8-1-1-B-1]-1-2-2-B]-1-1-1-1-BBB-1-B/LaPostaSeqC7-F180-1-2-2-1-BBB)F2-150-7-2-1	CML312/CML442	([CML202/CML442//[DTP2WC4H255-1-2-2-BB/[[NAW5867/P30-SR]-111-2/[NAW5867/P30-SR]-25-1]-8-1-1-B-1]-1-2-2-B]-1-1-1-1-BBB-1-B/LaPostaSeqC7-F180-1-2-2-1-BBB)F2-150-7-2-1	2.11896	1.99802	1.6119	1.60569	1.93741	2.36977	7.7526	8.14125	68.3626	68.4572	0.643461	0.609615	3.59072	3.4234	0.468866	0.457054	0.993689	0.950211	229.484	230.793	108.545	106.331	66.1252	66.2886
(CML312/CML442)//([CML202/CML442//[DTP2WC4H255-1-2-2-BB/[[NAW5867/P30-SR]-111-2/[NAW5867/P30-SR]-25-1]-8-1-1-B-1]-1-2-2-B]-1-1-1-1-BBB-1-B/LaPostaSeqC7-F180-1-2-2-1-BBB)F2-18-2-3-1	CML312/CML442	([CML202/CML442//[DTP2WC4H255-1-2-2-BB/[[NAW5867/P30-SR]-111-2/[NAW5867/P30-SR]-25-1]-8-1-1-B-1]-1-2-2-B]-1-1-1-1-BBB-1-B/LaPostaSeqC7-F180-1-2-2-1-BBB)F2-18-2-3-1	2.3855	2.4899	1.58634	1.375	1.78726	1.9147	7.81525	8.27625	69.6093	69.9749	0.846319	1.00315	3.19344	0.363444	0.486525	0.484365	0.998037	0.974799	226.998	226.831	111.633	111.05	67.3713	68.0451
(CML312/CML442)//([CML202/CML442//[DTP2WC4H255-1-2-2-BB/[[NAW5867/P30-SR]-111-2/[NAW5867/P30-SR]-25-1]-8-1-1-B-1]-1-2-2-B]-1-1-1-1-BBB-1-B/LaPostaSeqC7-F180-1-2-2-1-BBB)F2-18-3-4-1	CML312/CML442	([CML202/CML442//[DTP2WC4H255-1-2-2-BB/[[NAW5867/P30-SR]-111-2/[NAW5867/P30-SR]-25-1]-8-1-1-B-1]-1-2-2-B]-1-1-1-1-BBB-1-B/LaPostaSeqC7-F180-1-2-2-1-BBB)F2-18-3-4-1	2.11367	1.99397	1.58818	1.3988	1.79348	1.97541	8.01597	8.70875	69.5629	69.9521	0.720049	0.754096	3.31747	1.26577	0.48374	0.480266	1.01129	1.03716	234.403	238.289	113.728	114.318	67.1235	67.7595
(CML312/CML442)//([CML202/CML442//[DTP2WC4H255-1-2-2-BB/[[NAW5867/P30-SR]-111-2/[NAW5867/P30-SR]-25-1]-8-1-1-B-1]-1-2-2-B]-1-1-1-1-BBB-1-B/LaPostaSeqC7-F180-1-2-2-1-BBB)F2-18-5-1-1	CML312/CML442	([CML202/CML442//[DTP2WC4H255-1-2-2-BB/[[NAW5867/P30-SR]-111-2/[NAW5867/P30-SR]-25-1]-8-1-1-B-1]-1-2-2-B]-1-1-1-1-BBB-1-B/LaPostaSeqC7-F180-1-2-2-1-BBB)F2-18-5-1-1	2.24485	2.22953	1.58828	1.40396	2.14299	2.95467	7.65747	7.93625	70.5996	71.2588	1.09463	1.50966	3.3632	1.66503	0.493764	0.4952	1.00877	1.02459	232.204	234.889	115.646	117.179	68.5301	69.826
(CML312/CML442)//([CML202/CML442//[DTP2WC4H255-1-2-2-BB/[[NAW5867/P30-SR]-111-2/[NAW5867/P30-SR]-25-1]-8-1-1-B-1]-1-2-2-B]-1-1-1-1-BBB-1-B/LaPostaSeqC7-F180-1-2-2-1-BBB)F2-18-6-1-1	CML312/CML442	([CML202/CML442//[DTP2WC4H255-1-2-2-BB/[[NAW5867/P30-SR]-111-2/[NAW5867/P30-SR]-25-1]-8-1-1-B-1]-1-2-2-B]-1-1-1-1-BBB-1-B/LaPostaSeqC7-F180-1-2-2-1-BBB)F2-18-6-1-1	2.66327	3.0026	1.60836	1.62462	1.74791	1.83502	6.55411	5.55875	69.5862	69.9595	1.02992	1.37765	3.77438	4.85266	0.470043	0.459598	0.997569	0.973752	217.158	211.684	102.819	97.6792	67.5959	68.4011
(CML312/CML442)//([CML202/CML442//[DTP2WC4H255-1-2-2-BB/[[NAW5867/P30-SR]-111-2/[NAW5867/P30-SR]-25-1]-8-1-1-B-1]-1-2-2-B]-1-1-1-1-BBB-1-B/LaPostaSeqC7-F180-1-2-2-1-BBB)F2-33-1-1-1	CML312/CML442	([CML202/CML442//[DTP2WC4H255-1-2-2-BB/[[NAW5867/P30-SR]-111-2/[NAW5867/P30-SR]-25-1]-8-1-1-B-1]-1-2-2-B]-1-1-1-1-BBB-1-B/LaPostaSeqC7-F180-1-2-2-1-BBB)F2-33-1-1-1	2.12814	2.02989	1.59039	1.42437	1.95699	2.40274	8.12561	8.945	69.1153	69.3425	0.591009	0.494133	3.40081	1.96821	0.494329	0.495961	1.01162	1.03803	229.702	231.016	114.082	114.767	66.5745	66.8727
(CML312/CML442)//([CML202/CML442//[DTP2WC4H255-1-2-2-BB/[[NAW5867/P30-SR]-111-2/[NAW5867/P30-SR]-25-1]-8-1-1-B-1]-1-2-2-B]-1-1-1-1-BBB-1-B/LaPostaSeqC7-F180-1-2-2-1-BBB)F2-33-3-2-1	CML312/CML442	([CML202/CML442//[DTP2WC4H255-1-2-2-BB/[[NAW5867/P30-SR]-111-2/[NAW5867/P30-SR]-25-1]-8-1-1-B-1]-1-2-2-B]-1-1-1-1-BBB-1-B/LaPostaSeqC7-F180-1-2-2-1-BBB)F2-33-3-2-1	2.39679	2.51679	1.58809	1.39171	1.77782	1.93353	7.99683	8.6675	68.7913	68.9393	0.526692	0.367189	3.3041	1.21408	0.499627	0.503799	1.004	1.00063	226.287	225.804	113.585	114.055	66.1797	66.2932
(CML312/CML442)//([CML202/CML442//[DTP2WC4H255-1-2-2-BB/[[NAW5867/P30-SR]-111-2/[NAW5867/P30-SR]-25-1]-8-1-1-B-1]-1-2-2-B]-1-1-1-1-BBB-1-B/LaPostaSeqC7-F180-1-2-2-1-BBB)F2-33-5-2-1	CML312/CML442	([CML202/CML442//[DTP2WC4H255-1-2-2-BB/[[NAW5867/P30-SR]-111-2/[NAW5867/P30-SR]-25-1]-8-1-1-B-1]-1-2-2-B]-1-1-1-1-BBB-1-B/LaPostaSeqC7-F180-1-2-2-1-BBB)F2-33-5-2-1	2.25943	2.26349	1.58869	1.39915	1.80292	1.95658	7.68763	8.00125	69.6058	69.9794	1.01966	1.36643	3.46693	2.46172	0.484237	0.480717	1.00606	1.01255	226.8	226.565	110.522	109.357	67.5516	68.353
(CML312/CML442)//([CML202/CML442//[DTP2WC4H255-1-2-2-BB/[[NAW5867/P30-SR]-111-2/[NAW5867/P30-SR]-25-1]-8-1-1-B-1]-1-2-2-B]-1-1-1-1-BBB-1-B/LaPostaSeqC7-F180-1-2-2-1-BBB)F2-33-7-4-1	CML312/CML442	([CML202/CML442//[DTP2WC4H255-1-2-2-BB/[[NAW5867/P30-SR]-111-2/[NAW5867/P30-SR]-25-1]-8-1-1-B-1]-1-2-2-B]-1-1-1-1-BBB-1-B/LaPostaSeqC7-F180-1-2-2-1-BBB)F2-33-7-4-1	2.11566	2.0004	1.58331	1.33766	1.77099	1.92992	8.00321	8.68125	69.8829	70.3114	0.591407	0.495638	3.23417	0.670473	0.495497	0.497879	1.00419	1.00109	229.143	230.196	114.744	115.846	67.234	67.8278
(CML312/CML442)//([CML202/CML442//[DTP2WC4H255-1-2-2-BB/[[NAW5867/P30-SR]-111-2/[NAW5867/P30-SR]-25-1]-8-1-1-B-1]-1-2-2-B]-1-1-1-1-BBB-1-B/LaPostaSeqC7-F180-1-2-2-1-BBB)F2-43-7-2-1	CML312/CML442	([CML202/CML442//[DTP2WC4H255-1-2-2-BB/[[NAW5867/P30-SR]-111-2/[NAW5867/P30-SR]-25-1]-8-1-1-B-1]-1-2-2-B]-1-1-1-1-BBB-1-B/LaPostaSeqC7-F180-1-2-2-1-BBB)F2-43-7-2-1	2.24691	2.2396	1.58248	1.34644	2.09723	2.83652	7.81351	8.2725	69.6997	70.0797	0.590897	0.495275	3.19876	0.403661	0.498494	0.502279	1.00651	1.01305	234.473	238.381	117.427	119.873	67.0631	67.5796
(CML312/CML442)//([CML202/CML442//[DTP2WC4H255-1-2-2-BB/[[NAW5867/P30-SR]-111-2/[NAW5867/P30-SR]-25-1]-8-1-1-B-1]-1-2-2-B]-1-1-1-1-BBB-1-B/LaPostaSeqC7-F180-1-2-2-1-BBB)F2-58-5-1-1	CML312/CML442	([CML202/CML442//[DTP2WC4H255-1-2-2-BB/[[NAW5867/P30-SR]-111-2/[NAW5867/P30-SR]-25-1]-8-1-1-B-1]-1-2-2-B]-1-1-1-1-BBB-1-B/LaPostaSeqC7-F180-1-2-2-1-BBB)F2-58-5-1-1	2.3907	2.50163	1.58884	1.40328	2.11715	2.8651	8.36287	9.45625	69.432	69.743	0.903553	1.12799	3.83245	5.34501	0.483761	0.480143	1.0085	1.02414	237.806	243.498	116.285	118.118	67.2734	67.9151
(CML312/CML442)//([CML202/CML442//[DTP2WC4H255-1-2-2-BB/[[NAW5867/P30-SR]-111-2/[NAW5867/P30-SR]-25-1]-8-1-1-B-1]-1-2-2-B]-1-1-1-1-BBB-1-B/LaPostaSeqC7-F180-1-2-2-1-BBB)F2-69-2-1-1	CML312/CML442	([CML202/CML442//[DTP2WC4H255-1-2-2-BB/[[NAW5867/P30-SR]-111-2/[NAW5867/P30-SR]-25-1]-8-1-1-B-1]-1-2-2-B]-1-1-1-1-BBB-1-B/LaPostaSeqC7-F180-1-2-2-1-BBB)F2-69-2-1-1	2.11812	2.0044	1.5898	1.41229	1.94323	2.39186	7.65109	7.9225	69.1618	69.426	0.907983	1.13384	3.2686	0.950194	0.483429	0.479523	1.00897	1.02509	235.036	239.224	114.847	115.909	67.0307	67.6037
(CML312/CML442)//([CML202/CML442//[DTP2WC4H255-1-2-2-BB/[[NAW5867/P30-SR]-111-2/[NAW5867/P30-SR]-25-1]-8-1-1-B-1]-1-2-2-B]-1-1-1-1-BBB-1-B/LaPostaSeqC7-F180-1-2-2-1-BBB)F2-69-3-1-1	CML312/CML442	([CML202/CML442//[DTP2WC4H255-1-2-2-BB/[[NAW5867/P30-SR]-111-2/[NAW5867/P30-SR]-25-1]-8-1-1-B-1]-1-2-2-B]-1-1-1-1-BBB-1-B/LaPostaSeqC7-F180-1-2-2-1-BBB)F2-69-3-1-1	2.12251	2.01897	1.59235	1.4279	1.61176	1.4363	7.98813	8.64875	69.2483	69.4981	0.776133	0.872562	3.41108	2.03061	0.471588	0.461982	1.01416	1.05042	228.032	228.48	108.597	106.509	66.9551	67.4154
(CML312/CML442)//([CML202/CML442//[DTP2WC4H255-1-2-2-BB/[[NAW5867/P30-SR]-111-2/[NAW5867/P30-SR]-25-1]-8-1-1-B-1]-1-2-2-B]-1-1-1-1-BBB-1-B/LaPostaSeqC7-F180-1-2-2-1-BBB)F2-69-4-3-1	CML312/CML442	([CML202/CML442//[DTP2WC4H255-1-2-2-BB/[[NAW5867/P30-SR]-111-2/[NAW5867/P30-SR]-25-1]-8-1-1-B-1]-1-2-2-B]-1-1-1-1-BBB-1-B/LaPostaSeqC7-F180-1-2-2-1-BBB)F2-69-4-3-1	2.25426	2.25717	1.58702	1.38648	1.92698	2.33407	7.96318	8.595	69.5878	69.9385	0.592482	0.497028	3.15671	0.0542433	0.488876	0.487942	1.01412	1.04983	227.739	227.969	112.413	112.246	66.9869	67.472
(CML312/CML442)//([CML202/CML442//[DTP2WC4H255-1-2-2-BB/[[NAW5867/P30-SR]-111-2/[NAW5867/P30-SR]-25-1]-8-1-1-B-1]-1-2-2-B]-1-1-1-1-BBB-1-B/LaPostaSeqC7-F180-1-2-2-1-BBB)F2-69-6-1-1	CML312/CML442	([CML202/CML442//[DTP2WC4H255-1-2-2-BB/[[NAW5867/P30-SR]-111-2/[NAW5867/P30-SR]-25-1]-8-1-1-B-1]-1-2-2-B]-1-1-1-1-BBB-1-B/LaPostaSeqC7-F180-1-2-2-1-BBB)F2-69-6-1-1	2.12057	2.00022	1.58882	1.40421	1.9314	2.38473	8.13779	8.97125	69.7378	70.1422	0.835896	0.996131	3.45887	2.41246	0.482893	0.478714	1.0116	1.0376	229.537	230.757	111.708	111.142	67.4404	68.1816
(CML312/CML442)//([CML202/CML442//[DTP2WC4H255-1-2-2-BB/[[NAW5867/P30-SR]-111-2/[NAW5867/P30-SR]-25-1]-8-1-1-B-1]-1-2-2-B]-1-1-1-1-BBB-1-B/LaPostaSeqC7-F180-1-2-2-1-BBB)F2-69-7-2-1	CML312/CML442	([CML202/CML442//[DTP2WC4H255-1-2-2-BB/[[NAW5867/P30-SR]-111-2/[NAW5867/P30-SR]-25-1]-8-1-1-B-1]-1-2-2-B]-1-1-1-1-BBB-1-B/LaPostaSeqC7-F180-1-2-2-1-BBB)F2-69-7-2-1	2.10869	1.9919	1.58115	1.31602	1.93861	2.3848	7.85122	8.35375	69.2075	69.4533	0.835714	0.99455	3.39445	1.8894	0.481507	0.476716	1.01182	1.03804	228.301	228.852	110.953	109.995	66.9753	67.4664
(CML312/CML442)//([CML202/CML442//[DTP2WC4H255-1-2-2-BB/[[NAW5867/P30-SR]-111-2/[NAW5867/P30-SR]-25-1]-8-1-1-B-1]-1-2-2-B]-1-1-1-1-BBB-1-B/LaPostaSeqC7-F180-1-2-2-1-BBB)F2-72-1-7-1	CML312/CML442	([CML202/CML442//[DTP2WC4H255-1-2-2-BB/[[NAW5867/P30-SR]-111-2/[NAW5867/P30-SR]-25-1]-8-1-1-B-1]-1-2-2-B]-1-1-1-1-BBB-1-B/LaPostaSeqC7-F180-1-2-2-1-BBB)F2-72-1-7-1	2.11379	1.98587	1.61509	1.61029	1.58155	1.37329	7.85006	8.35125	68.9739	69.1937	0.781247	0.880365	3.54957	3.15964	0.468192	0.456513	0.98809	0.924948	230.202	231.864	108.921	106.95	66.9254	67.4793
(CML312/CML442)//([CML202/CML442//[DTP2WC4H255-1-2-2-BB/[[NAW5867/P30-SR]-111-2/[NAW5867/P30-SR]-25-1]-8-1-1-B-1]-1-2-2-B]-1-1-1-1-BBB-1-B/LaPostaSeqC7-F180-1-2-2-1-BBB)F2-72-2-2-1	CML312/CML442	([CML202/CML442//[DTP2WC4H255-1-2-2-BB/[[NAW5867/P30-SR]-111-2/[NAW5867/P30-SR]-25-1]-8-1-1-B-1]-1-2-2-B]-1-1-1-1-BBB-1-B/LaPostaSeqC7-F180-1-2-2-1-BBB)F2-72-2-2-1	2.11987	1.99492	1.63448	1.7797	1.96799	2.47162	8.01017	8.69625	68.9239	69.1251	0.403782	0.117995	3.42353	2.09643	0.480301	0.474525	1.0062	1.01273	231.122	233.301	112.684	112.677	65.8057	65.8159
(CML312/CML442)//([CML202/CML442//[DTP2WC4H255-1-2-2-BB/[[NAW5867/P30-SR]-111-2/[NAW5867/P30-SR]-25-1]-8-1-1-B-1]-1-2-2-B]-1-1-1-1-BBB-1-B/LaPostaSeqC7-F180-1-2-2-1-BBB)F2-72-4-1-1	CML312/CML442	([CML202/CML442//[DTP2WC4H255-1-2-2-BB/[[NAW5867/P30-SR]-111-2/[NAW5867/P30-SR]-25-1]-8-1-1-B-1]-1-2-2-B]-1-1-1-1-BBB-1-B/LaPostaSeqC7-F180-1-2-2-1-BBB)F2-72-4-1-1	2.11169	1.99407	1.64489	1.95071	1.90953	2.28349	7.92199	8.50625	70.7466	71.3412	0.600296	0.50688	3.31374	1.28113	0.495606	0.49793	1.00031	0.986141	233.038	236.186	116.678	118.778	67.8894	68.8805
(CML312/CML442)//([CML202/CML442//[DTP2WC4H255-1-2-2-BB/[[NAW5867/P30-SR]-111-2/[NAW5867/P30-SR]-25-1]-8-1-1-B-1]-1-2-2-B]-1-1-1-1-BBB-1-B/LaPostaSeqC7-F180-1-2-2-1-BBB)F2-72-5-6-1	CML312/CML442	([CML202/CML442//[DTP2WC4H255-1-2-2-BB/[[NAW5867/P30-SR]-111-2/[NAW5867/P30-SR]-25-1]-8-1-1-B-1]-1-2-2-B]-1-1-1-1-BBB-1-B/LaPostaSeqC7-F180-1-2-2-1-BBB)F2-72-5-6-1	2.11368	1.98888	1.59752	1.50725	2.12028	2.88706	7.30418	7.175	69.8302	70.2508	0.838379	0.998523	3.61679	3.67453	0.484467	0.480987	0.999108	0.976109	235.018	239.312	115.169	116.5	67.424	68.237
(CML312/CML442)//([CML202/CML442//[DTP2WC4H255-1-2-2-BB/[[NAW5867/P30-SR]-111-2/[NAW5867/P30-SR]-25-1]-8-1-1-B-1]-1-2-2-B]-1-1-1-1-BBB-1-B/LaPostaSeqC7-F180-1-2-2-1-BBB)F2-72-6-3-1	CML312/CML442	([CML202/CML442//[DTP2WC4H255-1-2-2-BB/[[NAW5867/P30-SR]-111-2/[NAW5867/P30-SR]-25-1]-8-1-1-B-1]-1-2-2-B]-1-1-1-1-BBB-1-B/LaPostaSeqC7-F180-1-2-2-1-BBB)F2-72-6-3-1	2.12149	2.00635	1.63641	1.81979	1.92819	2.33502	7.93012	8.52375	68.9745	69.1882	0.406514	0.122282	3.3658	1.67911	0.485521	0.482719	1.00678	1.01281	239.878	246.831	117.236	119.713	66.1097	66.2329
(CML312/CML442)//([CML202/CML442//[DTP2WC4H255-1-2-2-BB/[[NAW5867/P30-SR]-111-2/[NAW5867/P30-SR]-25-1]-8-1-1-B-1]-1-2-2-B]-1-1-1-1-BBB-1-B/LaPostaSeqC7-F180-1-2-2-1-BBB)F2-72-8-3-1	CML312/CML442	([CML202/CML442//[DTP2WC4H255-1-2-2-BB/[[NAW5867/P30-SR]-111-2/[NAW5867/P30-SR]-25-1]-8-1-1-B-1]-1-2-2-B]-1-1-1-1-BBB-1-B/LaPostaSeqC7-F180-1-2-2-1-BBB)F2-72-8-3-1	2.121	2.0007	1.56296	1.1694	2.1485	2.9657	7.5252	7.65125	69.5277	69.8614	1.0796	1.49114	3.73952	4.59141	0.480051	0.474124	1.00126	0.987679	230.216	231.945	111.441	110.832	67.6774	68.5889
(CML312/CML442)//([CML202/CML442//[DTP2WC4H255-1-2-2-BB/[[NAW5867/P30-SR]-111-2/[NAW5867/P30-SR]-25-1]-8-1-1-B-1]-1-2-2-B]-1-1-1-1-BBB-1-B/LaPostaSeqC7-F180-1-2-2-1-BBB)F2-87-2-3-1	CML312/CML442	([CML202/CML442//[DTP2WC4H255-1-2-2-BB/[[NAW5867/P30-SR]-111-2/[NAW5867/P30-SR]-25-1]-8-1-1-B-1]-1-2-2-B]-1-1-1-1-BBB-1-B/LaPostaSeqC7-F180-1-2-2-1-BBB)F2-87-2-3-1	2.1086	1.98308	1.57375	1.29687	1.77661	1.93258	7.76072	8.15875	69.9292	70.3511	0.969206	1.25634	3.59333	3.47219	0.490627	0.490449	1.01464	1.05044	222.35	219.704	110.727	109.705	67.6705	68.549
(CML312/CML442)//([CML202/CML442//[DTP2WC4H255-1-2-2-BB/[[NAW5867/P30-SR]-111-2/[NAW5867/P30-SR]-25-1]-8-1-1-B-1]-1-2-2-B]-1-1-1-1-BBB-1-B/LaPostaSeqC7-F180-1-2-2-1-BBB)F2-87-3-3-1	CML312/CML442	([CML202/CML442//[DTP2WC4H255-1-2-2-BB/[[NAW5867/P30-SR]-111-2/[NAW5867/P30-SR]-25-1]-8-1-1-B-1]-1-2-2-B]-1-1-1-1-BBB-1-B/LaPostaSeqC7-F180-1-2-2-1-BBB)F2-87-3-3-1	2.11993	2.00874	1.6162	1.61966	2.29559	3.4159	7.49098	7.5775	68.9727	69.1854	0.723614	0.760602	3.45416	2.39624	0.482658	0.478379	1.00101	0.987124	220.992	217.687	107.891	105.468	66.8582	67.3665
(CML312/CML442)//([CML202/CML442//[DTP2WC4H255-1-2-2-BB/[[NAW5867/P30-SR]-111-2/[NAW5867/P30-SR]-25-1]-8-1-1-B-1]-1-2-2-B]-1-1-1-1-BBB-1-B/LaPostaSeqC7-F180-1-2-2-1-BBB)F2-87-4-2-1	CML312/CML442	([CML202/CML442//[DTP2WC4H255-1-2-2-BB/[[NAW5867/P30-SR]-111-2/[NAW5867/P30-SR]-25-1]-8-1-1-B-1]-1-2-2-B]-1-1-1-1-BBB-1-B/LaPostaSeqC7-F180-1-2-2-1-BBB)F2-87-4-2-1	2.1144	1.98829	1.5904	1.40233	1.94023	2.40919	7.4289	7.44375	68.2807	68.3538	0.952183	1.23646	3.3657	1.65819	0.472571	0.462894	0.998205	0.97401	228.552	229.335	109.335	107.571	66.3729	66.6768
(CML312/CML442)//([CML202/CML442//[DTP2WC4H255-1-2-2-BB/[[NAW5867/P30-SR]-111-2/[NAW5867/P30-SR]-25-1]-8-1-1-B-1]-1-2-2-B]-1-1-1-1-BBB-1-B/LaPostaSeqC7-F180-1-2-2-1-BBB)F2-87-6-5-1	CML312/CML442	([CML202/CML442//[DTP2WC4H255-1-2-2-BB/[[NAW5867/P30-SR]-111-2/[NAW5867/P30-SR]-25-1]-8-1-1-B-1]-1-2-2-B]-1-1-1-1-BBB-1-B/LaPostaSeqC7-F180-1-2-2-1-BBB)F2-87-6-5-1	2.11874	1.99459	1.61382	1.65278	2.11891	2.86778	7.94578	8.5575	68.8468	69.0278	0.839916	1.00068	3.47576	2.54736	0.500303	0.504817	1.00402	1.00047	235.651	240.293	118.859	122.155	66.4722	66.8097
(CML312/CML442)//(ZM521B-66-4-1-1-B*4/DTPWC9-F92-2-1-1-1-BB)F2-100-1-1-1	CML312/CML442	(ZM521B-66-4-1-1-B*4/DTPWC9-F92-2-1-1-1-BB)F2-100-1-1-1	2.52655	2.75478	1.62649	1.74455	1.38687	1.04362	8.08848	8.865	69.3654	69.571	0.163694	-0.374959	3.80181	5.0589	0.495784	0.498311	1.01366	1.04945	238.572	244.74	119.306	122.819	66.6712	66.9994
(CML312/CML442)//(ZM521B-66-4-1-1-B*4/DTPWC9-F92-2-1-1-1-BB)F2-100-4-2-1	CML312/CML442	(ZM521B-66-4-1-1-B*4/DTPWC9-F92-2-1-1-1-BB)F2-100-4-2-1	2.79825	3.2488	1.62972	1.86565	1.37266	1.02187	7.59888	7.81	65.9514	65.5255	0.23278	-0.242316	3.7674	4.8533	0.481488	0.476555	1.00058	0.986733	226.27	225.774	110.515	109.375	64.5102	63.6975
(CML312/CML442)//(ZM521B-66-4-1-1-B*4/DTPWC9-F92-2-1-1-1-BB)F2-100-7-5-1	CML312/CML442	(ZM521B-66-4-1-1-B*4/DTPWC9-F92-2-1-1-1-BB)F2-100-7-5-1	2.38478	2.49077	1.5832	1.35152	1.45923	1.20216	8.02757	8.73375	67.9171	67.8377	0.106533	-0.494404	3.3927	1.90937	0.498741	0.502624	1.00626	1.01268	229.675	230.996	115.194	116.471	65.4775	65.1826
(CML312/CML442)//(ZM521B-66-4-1-1-B*4/DTPWC9-F92-2-1-1-1-BB)F2-100-9-3-1	CML312/CML442	(ZM521B-66-4-1-1-B*4/DTPWC9-F92-2-1-1-1-BB)F2-100-9-3-1	2.26186	2.26764	1.53935	1.00935	1.28987	0.87783	8.06296	8.81	69.336	69.5172	0.532821	0.373744	3.60348	3.54131	0.497545	0.500723	1.00335	0.999949	228.798	229.675	114.572	115.55	67.2819	67.8621
(CML312/CML442)//(ZM521B-66-4-1-1-B*4/DTPWC9-F92-2-1-1-1-BB)F2-105-7-2-1	CML312/CML442	(ZM521B-66-4-1-1-B*4/DTPWC9-F92-2-1-1-1-BB)F2-105-7-2-1	2.66656	3.01273	1.64552	1.8487	1.36157	1.02555	8.01771	8.7125	67.1135	66.8926	0.588222	0.490238	3.70651	4.38812	0.494039	0.495545	1.00907	1.0252	230.2	231.796	114.793	115.87	65.595	65.3653
(CML312/CML442)//(ZM521B-66-4-1-1-B*4/DTPWC9-F92-2-1-1-1-BB)F2-105-8-2-1	CML312/CML442	(ZM521B-66-4-1-1-B*4/DTPWC9-F92-2-1-1-1-BB)F2-105-8-2-1	2.66274	3.00433	1.58953	1.41562	1.32942	0.979701	7.88313	8.4225	66.1529	65.7563	0.526171	0.365745	3.74078	4.59479	0.494308	0.496048	0.998386	0.974996	232.453	235.315	115.982	117.749	64.8719	64.2933
(CML312/CML442)//(ZM521B-66-4-1-1-B*4/DTPWC9-F92-2-1-1-1-BB)F2-18-5-1-1	CML312/CML442	(ZM521B-66-4-1-1-B*4/DTPWC9-F92-2-1-1-1-BB)F2-18-5-1-1	2.2555	2.25884	1.6308	1.88527	1.33751	0.96726	8.33155	9.38875	68.293	68.293	0.723833	0.756494	3.56074	3.23893	0.486284	0.483938	1.01308	1.0484	232.223	234.933	113.916	114.573	66.5171	66.7472
(CML312/CML442)//(ZM521B-66-4-1-1-B*4/DTPWC9-F92-2-1-1-1-BB)F2-32-5-1-1	CML312/CML442	(ZM521B-66-4-1-1-B*4/DTPWC9-F92-2-1-1-1-BB)F2-32-5-1-1	2.52739	2.75096	1.57161	1.2569	1.47024	1.21748	7.40048	7.3825	65.4696	64.8875	0.160939	-0.448643	3.78453	4.94493	0.489637	0.488991	1.00374	1.00009	225.36	224.361	111.05	110.21	63.9593	62.788
(CML312/CML442)//(ZM521B-66-4-1-1-B*4/DTPWC9-F92-2-1-1-1-BB)F2-7-10-1-1	CML312/CML442	(ZM521B-66-4-1-1-B*4/DTPWC9-F92-2-1-1-1-BB)F2-7-10-1-1	2.66634	3.00888	1.69699	2.28474	1.30861	0.922749	7.92141	8.505	67.0375	66.8103	0.162044	-0.381193	3.66724	4.01724	0.491838	0.492354	1.01119	1.0371	232.528	235.403	115.319	116.723	65.2012	64.8302
(CML312/CML442)//(ZM521B-66-4-1-1-B*4/DTPWC9-F92-2-1-1-1-BB)F2-7-5-4-1	CML312/CML442	(ZM521B-66-4-1-1-B*4/DTPWC9-F92-2-1-1-1-BB)F2-7-5-4-1	2.66232	3.00312	1.64631	1.91767	1.30855	0.925763	7.89647	8.45125	67.6277	67.5013	0.162605	-0.376381	3.44601	2.2986	0.488629	0.487373	1.01382	1.04943	226.882	226.688	111.971	111.567	65.7934	65.6631
(CML312/CML442)//(ZM521B-66-4-1-1-B*4/DTPWC9-F92-2-1-1-1-BB)F2-7-7-4-1	CML312/CML442	(ZM521B-66-4-1-1-B*4/DTPWC9-F92-2-1-1-1-BB)F2-7-7-4-1	2.66454	3.0097	1.59465	1.45134	1.33248	0.93484	7.44109	7.47	66.2588	65.864	0.350358	0.00304407	3.39698	1.92565	0.4912	0.491314	1.0034	0.999843	231.652	234.06	115.256	116.606	64.6546	63.9372
(CML312/CML442)//(ZM521B-66-4-1-1-B*4/LaPostaSeqC7-F78-2-1-1-1-BBB/ZM521B-66-4-1-1-B*5)F2-1-4-7-1	CML312/CML442	(ZM521B-66-4-1-1-B*4/LaPostaSeqC7-F78-2-1-1-1-BBB/ZM521B-66-4-1-1-B*5)F2-1-4-7-1	2.38964	2.47343	1.60888	1.58277	2.13838	2.93353	7.92715	8.42951	69.3369	69.5219	0.955919	1.1944	3.59034	3.46317	0.487015	0.484725	0.997261	0.973054	242.629	250.155	119.772	123.144	66.4356	66.6811
(CML312/CML442)//(ZM521B-66-4-1-1-B*4/LaPostaSeqC7-F78-2-1-1-1-BBB/ZM521B-66-4-1-1-B*5)F2-1-6-1-1	CML312/CML442	(ZM521B-66-4-1-1-B*4/LaPostaSeqC7-F78-2-1-1-1-BBB/ZM521B-66-4-1-1-B*5)F2-1-6-1-1	2.52547	2.71661	1.64386	1.83211	1.96678	2.47067	7.63418	7.84286	68.2815	68.3269	0.637139	0.599507	3.76698	4.70301	0.488983	0.487782	1.01016	1.02847	238.133	243.474	116.995	119.061	65.2578	65.013
(CML312/CML442)//(ZM521B-66-4-1-1-B*4/LaPostaSeqC7-F78-2-1-1-1-BBB/ZM521B-66-4-1-1-B*5)F2-100-1-2-1	CML312/CML442	(ZM521B-66-4-1-1-B*4/LaPostaSeqC7-F78-2-1-1-1-BBB/ZM521B-66-4-1-1-B*5)F2-100-1-2-1	2.28634	2.29369	1.54916	1.06252	1.79041	1.99313	7.44569	7.461	68.2426	68.3001	0.901346	1.09104	3.57599	3.35719	0.47549	0.467799	0.998118	0.975529	229.924	231.307	110.002	108.726	65.5968	65.5096
(CML312/CML442)//(ZM521B-66-4-1-1-B*4/LaPostaSeqC7-F78-2-1-1-1-BBB/ZM521B-66-4-1-1-B*5)F2-100-2-1-1	CML312/CML442	(ZM521B-66-4-1-1-B*4/LaPostaSeqC7-F78-2-1-1-1-BBB/ZM521B-66-4-1-1-B*5)F2-100-2-1-1	2.52162	2.69735	1.5787	1.32593	1.73584	1.83932	7.28541	7.14336	67.7846	67.7684	0.952961	1.19002	3.92751	6.04322	0.474358	0.466229	1.00245	0.992365	224.02	222.46	107.455	104.883	65.676	65.6064
(CML312/CML442)//(ZM521B-66-4-1-1-B*4/LaPostaSeqC7-F78-2-1-1-1-BBB/ZM521B-66-4-1-1-B*5)F2-100-3-1-1	CML312/CML442	(ZM521B-66-4-1-1-B*4/LaPostaSeqC7-F78-2-1-1-1-BBB/ZM521B-66-4-1-1-B*5)F2-100-3-1-1	2.31286	2.34851	1.65967	1.97888	2.11891	2.86778	7.49905	7.5718	68.2999	68.3471	0.696425	0.70945	3.45759	2.53099	0.477853	0.471392	0.998935	0.980121	224.288	222.935	108.369	106.332	65.6545	65.5768
(CML312/CML442)//(ZM521B-66-4-1-1-B*4/LaPostaSeqC7-F78-2-1-1-1-BBB/ZM521B-66-4-1-1-B*5)F2-100-4-1-1	CML312/CML442	(ZM521B-66-4-1-1-B*4/LaPostaSeqC7-F78-2-1-1-1-BBB/ZM521B-66-4-1-1-B*5)F2-100-4-1-1	2.58147	2.79091	1.55257	1.16415	2.11954	2.92533	6.58098	5.72748	71.0634	71.466	0.431349	0.209851	3.37944	1.9917	0.524594	0.54029	0.96932	0.853796	221.877	219.312	116.865	118.948	67.2598	67.8906
(CML312/CML442)//(ZM521B-66-4-1-1-B*4/LaPostaSeqC7-F78-2-1-1-1-BBB/ZM521B-66-4-1-1-B*5)F2-100-7-2-1	CML312/CML442	(ZM521B-66-4-1-1-B*4/LaPostaSeqC7-F78-2-1-1-1-BBB/ZM521B-66-4-1-1-B*5)F2-100-7-2-1	2.31147	2.34544	1.6437	1.85367	1.75995	1.90919	7.53423	7.63746	67.8101	67.8074	0.74561	0.808072	3.72573	4.40083	0.441988	0.418334	0.990876	0.942394	227.662	227.921	101.36	95.8236	65.3297	65.1258
(CML312/CML442)//(ZM521B-66-4-1-1-B*4/LaPostaSeqC7-F78-2-1-1-1-BBB/ZM521B-66-4-1-1-B*5)F2-103-1-1-1	CML312/CML442	(ZM521B-66-4-1-1-B*4/LaPostaSeqC7-F78-2-1-1-1-BBB/ZM521B-66-4-1-1-B*5)F2-103-1-1-1	2.39147	2.49582	1.59555	1.45466	1.99902	2.21281	8.20683	9.12	67.3021	67.0386	0.954716	1.23949	3.97155	6.41578	0.476254	0.468579	1.01755	1.0634	240.288	247.492	114.996	116.309	65.4386	65.2058
(CML312/CML442)//(ZM521B-66-4-1-1-B*4/LaPostaSeqC7-F78-2-1-1-1-BBB/ZM521B-66-4-1-1-B*5)F2-103-6-2-1	CML312/CML442	(ZM521B-66-4-1-1-B*4/LaPostaSeqC7-F78-2-1-1-1-BBB/ZM521B-66-4-1-1-B*5)F2-103-6-2-1	2.39448	2.50665	1.58595	1.36709	1.74376	1.72687	7.82164	8.29	67.7611	67.6433	0.653188	0.625203	3.68236	4.14824	0.478561	0.471978	1.01728	1.06284	236.837	242.141	114.234	115.088	65.4745	65.2958
(CML312/CML442)//(ZM521B-66-4-1-1-B*4/LaPostaSeqC7-F78-2-1-1-1-BBB/ZM521B-66-4-1-1-B*5)F2-124-1-3-1	CML312/CML442	(ZM521B-66-4-1-1-B*4/LaPostaSeqC7-F78-2-1-1-1-BBB/ZM521B-66-4-1-1-B*5)F2-124-1-3-1	2.5306	2.75611	1.59316	1.43954	1.73829	1.72211	8.10531	8.90125	68.0641	68.0374	0.406126	0.121305	3.64109	3.82645	0.455534	0.437389	1.0149	1.05108	238.218	244.239	109.174	107.346	65.3778	65.1529
(CML312/CML442)//(ZM521B-66-4-1-1-B*4/LaPostaSeqC7-F78-2-1-1-1-BBB/ZM521B-66-4-1-1-B*5)F2-124-4-1-1	CML312/CML442	(ZM521B-66-4-1-1-B*4/LaPostaSeqC7-F78-2-1-1-1-BBB/ZM521B-66-4-1-1-B*5)F2-124-4-1-1	2.39128	2.49527	1.5967	1.46902	2.12135	2.46445	7.93882	8.5425	66.7084	66.2978	0.774177	0.868843	3.87072	5.5862	0.464071	0.450362	1.01973	1.07495	232.591	235.595	108.451	106.312	64.7102	64.1401
(CML312/CML442)//(ZM521B-66-4-1-1-B*4/LaPostaSeqC7-F78-2-1-1-1-BBB/ZM521B-66-4-1-1-B*5)F2-124-5-1-1	CML312/CML442	(ZM521B-66-4-1-1-B*4/LaPostaSeqC7-F78-2-1-1-1-BBB/ZM521B-66-4-1-1-B*5)F2-124-5-1-1	2.66456	2.98972	1.59297	1.43845	2.15523	2.48871	7.81061	8.26625	67.6914	67.5574	0.590938	0.496178	3.78839	4.95746	0.472903	0.463404	1.00986	1.02584	236.474	241.608	112.073	111.834	65.2897	65.0184
(CML312/CML442)//(ZM521B-66-4-1-1-B*4/LaPostaSeqC7-F78-2-1-1-1-BBB/ZM521B-66-4-1-1-B*5)F2-124-6-2-1	CML312/CML442	(ZM521B-66-4-1-1-B*4/LaPostaSeqC7-F78-2-1-1-1-BBB/ZM521B-66-4-1-1-B*5)F2-124-6-2-1	2.12133	2.00572	1.59222	1.37704	1.8903	2.00866	8.12851	8.95125	67.1337	66.8156	0.594256	0.503164	3.67037	4.03711	0.480761	0.475382	1.01651	1.06159	235.331	239.856	113.818	114.554	64.9247	64.4151
(CML312/CML442)//(ZM521B-66-4-1-1-B*4/LaPostaSeqC7-F78-2-1-1-1-BBB/ZM521B-66-4-1-1-B*5)F2-124-8-2-1	CML312/CML442	(ZM521B-66-4-1-1-B*4/LaPostaSeqC7-F78-2-1-1-1-BBB/ZM521B-66-4-1-1-B*5)F2-124-8-2-1	2.26111	2.26072	1.59632	1.45457	2.01636	2.27242	8.06992	8.825	68.0807	68.0505	0.533024	0.377169	3.64319	3.84911	0.466364	0.453766	1.00169	0.987832	236.206	241.178	110.206	109.015	65.5892	65.4479
(CML312/CML442)//(ZM521B-66-4-1-1-B*4/LaPostaSeqC7-F78-2-1-1-1-BBB/ZM521B-66-4-1-1-B*5)F2-128-3-2-1	CML312/CML442	(ZM521B-66-4-1-1-B*4/LaPostaSeqC7-F78-2-1-1-1-BBB/ZM521B-66-4-1-1-B*5)F2-128-3-2-1	2.26713	2.27213	1.61456	1.64619	2.15754	2.50992	8.5108	9.775	67.7326	67.6046	0.84234	1.00253	3.44413	2.28957	0.489969	0.488992	1.01221	1.038	239.875	246.882	117.712	120.465	65.6997	65.6083
(CML312/CML442)//(ZM521B-66-4-1-1-B*4/LaPostaSeqC7-F78-2-1-1-1-BBB/ZM521B-66-4-1-1-B*5)F2-134-11-2-1	CML312/CML442	(ZM521B-66-4-1-1-B*4/LaPostaSeqC7-F78-2-1-1-1-BBB/ZM521B-66-4-1-1-B*5)F2-134-11-2-1	2.25301	2.23827	1.61418	1.65835	2.14248	2.51847	7.90285	8.465	67.2039	66.9342	0.593002	0.500762	3.45298	2.32725	0.486572	0.484115	1.01455	1.05024	225.643	224.794	110.182	108.857	64.901	64.4386
(CML312/CML442)//(ZM521B-66-4-1-1-B*4/LaPostaSeqC7-F78-2-1-1-1-BBB/ZM521B-66-4-1-1-B*5)F2-134-2-2-1	CML312/CML442	(ZM521B-66-4-1-1-B*4/LaPostaSeqC7-F78-2-1-1-1-BBB/ZM521B-66-4-1-1-B*5)F2-134-2-2-1	2.25919	2.25529	1.65447	2.13251	1.90374	2.04004	8.20857	9.12375	66.7303	66.3231	0.600405	0.510348	3.49485	2.69063	0.478569	0.472075	1.01731	1.06332	234.245	238.123	112.554	112.536	64.5149	63.8513
(CML312/CML442)//(ZM521B-66-4-1-1-B*4/LaPostaSeqC7-F78-2-1-1-1-BBB/ZM521B-66-4-1-1-B*5)F2-134-3-1-1	CML312/CML442	(ZM521B-66-4-1-1-B*4/LaPostaSeqC7-F78-2-1-1-1-BBB/ZM521B-66-4-1-1-B*5)F2-134-3-1-1	2.24908	2.23578	1.58957	1.39127	2.12375	2.46413	7.64006	7.89875	67.4848	67.2884	1.1531	1.63321	3.76133	4.79402	0.477131	0.470095	1.00301	0.998902	229.641	230.977	110.102	108.784	65.9499	66.0014
(CML312/CML442)//(ZM521B-66-4-1-1-B*4/LaPostaSeqC7-F78-2-1-1-1-BBB/ZM521B-66-4-1-1-B*5)F2-134-5-7-1	CML312/CML442	(ZM521B-66-4-1-1-B*4/LaPostaSeqC7-F78-2-1-1-1-BBB/ZM521B-66-4-1-1-B*5)F2-134-5-7-1	2.38719	2.48698	1.67646	2.37095	2.02276	2.26908	7.90459	8.46875	66.7171	66.3137	0.787542	0.886196	3.5565	3.18853	0.484444	0.48099	1.01979	1.07522	229.745	231.189	111.815	111.45	64.7825	64.2566
(CML312/CML442)//(ZM521B-66-4-1-1-B*4/LaPostaSeqC7-F78-2-1-1-1-BBB/ZM521B-66-4-1-1-B*5)F2-145-8-1-1	CML312/CML442	(ZM521B-66-4-1-1-B*4/LaPostaSeqC7-F78-2-1-1-1-BBB/ZM521B-66-4-1-1-B*5)F2-145-8-1-1	2.65987	2.98582	1.59299	1.41571	2.02664	2.27498	6.96366	6.44125	65.3661	64.5749	0.226622	-0.245465	3.7397	4.61112	0.496281	0.498813	0.996518	0.963235	205.908	194.394	102.255	96.8299	62.8475	61.349
(CML312/CML442)//(ZM521B-66-4-1-1-B*4/LaPostaSeqC7-F78-2-1-1-1-BBB/ZM521B-66-4-1-1-B*5)F2-180-10-1-1	CML312/CML442	(ZM521B-66-4-1-1-B*4/LaPostaSeqC7-F78-2-1-1-1-BBB/ZM521B-66-4-1-1-B*5)F2-180-10-1-1	2.52789	2.74015	1.59814	1.47183	2.025	2.27447	7.89821	8.455	67.5002	67.3163	0.585348	0.490189	3.7929	5.03656	0.455707	0.437587	1.00875	1.02449	234.248	238.154	107.405	104.683	65.1429	64.8086
(CML312/CML442)//(ZM521B-66-4-1-1-B*4/LaPostaSeqC7-F78-2-1-1-1-BBB/ZM521B-66-4-1-1-B*5)F2-180-5-1-1	CML312/CML442	(ZM521B-66-4-1-1-B*4/LaPostaSeqC7-F78-2-1-1-1-BBB/ZM521B-66-4-1-1-B*5)F2-180-5-1-1	2.65831	2.97905	1.6118	1.6362	1.70946	1.68215	8.12909	8.9525	66.9408	66.5802	0.643409	0.609424	3.68349	4.1274	0.452663	0.432865	1.00995	1.02622	228.218	228.82	104.109	99.6078	64.6963	64.0968
(CML312/CML442)//(ZM521B-66-4-1-1-B*4/LaPostaSeqC7-F78-2-1-1-1-BBB/ZM521B-66-4-1-1-B*5)F2-180-9-1-1	CML312/CML442	(ZM521B-66-4-1-1-B*4/LaPostaSeqC7-F78-2-1-1-1-BBB/ZM521B-66-4-1-1-B*5)F2-180-9-1-1	2.12036	2.00478	1.60913	1.63123	2.04409	2.30191	8.02235	8.7225	67.4564	67.2419	1.40172	2.1307	3.72613	4.49482	0.451696	0.431516	1.00647	1.01272	235.291	239.784	107.194	104.389	66.2702	66.4229
(CML312/CML442)//(ZM521B-66-4-1-1-B*4/LaPostaSeqC7-F78-2-1-1-1-BBB/ZM521B-66-4-1-1-B*5)F2-4-1-3-1	CML312/CML442	(ZM521B-66-4-1-1-B*4/LaPostaSeqC7-F78-2-1-1-1-BBB/ZM521B-66-4-1-1-B*5)F2-4-1-3-1	2.09915	1.99917	1.57134	1.27728	1.92562	2.39417	7.79127	8.15511	67.6614	67.642	0.727929	0.7722	3.29656	1.43853	0.476212	0.469338	1.00949	1.02411	229.013	229.887	109.548	108.052	65.1351	64.8441
(CML312/CML442)//(ZM521B-66-4-1-1-B*4/LaPostaSeqC7-F78-2-1-1-1-BBB/ZM521B-66-4-1-1-B*5)F2-7-6-4-1	CML312/CML442	(ZM521B-66-4-1-1-B*4/LaPostaSeqC7-F78-2-1-1-1-BBB/ZM521B-66-4-1-1-B*5)F2-7-6-4-1	2.09658	1.98424	1.55257	1.17283	1.58356	1.39583	7.82096	8.2174	69.4382	69.6435	0.948426	1.18106	3.28894	1.31072	0.487222	0.48522	1.00321	0.998031	234.35	237.875	114.87	115.947	66.3972	66.6645
(CML312/CML442)//(ZM521B-66-4-1-1-B*4/LaPostaSeqC7-F78-2-1-1-1-BBB/ZM521B-66-4-1-1-B*5)F2-76-4-2-1	CML312/CML442	(ZM521B-66-4-1-1-B*4/LaPostaSeqC7-F78-2-1-1-1-BBB/ZM521B-66-4-1-1-B*5)F2-76-4-2-1	2.09569	1.98436	1.56972	1.28831	1.78794	1.9657	7.5024	7.57536	68.4135	68.4898	0.969601	1.22005	3.62324	3.67039	0.484442	0.481187	1.00164	0.991116	224.468	223.168	109.61	108.137	66.2157	66.3946
(CML312/CML442)//(ZM521B-66-4-1-1-B*4/LaPostaSeqC7-F78-2-1-1-1-BBB/ZM521B-66-4-1-1-B*5)F2-81-1-1-1	CML312/CML442	(ZM521B-66-4-1-1-B*4/LaPostaSeqC7-F78-2-1-1-1-BBB/ZM521B-66-4-1-1-B*5)F2-81-1-1-1	2.7049	2.99564	1.59291	1.45375	1.9485	2.42289	7.38098	7.3344	69.6775	69.9031	0.498474	0.337071	3.38384	1.99161	0.493987	0.49515	1.00318	0.999634	239.302	245.215	119.3	122.482	66.3306	66.5245
(CML312/CML442)//(ZM521B-66-4-1-1-B*4/LaPostaSeqC7-F78-2-1-1-1-BBB/ZM521B-66-4-1-1-B*5)F2-81-4-1-1	CML312/CML442	(ZM521B-66-4-1-1-B*4/LaPostaSeqC7-F78-2-1-1-1-BBB/ZM521B-66-4-1-1-B*5)F2-81-4-1-1	2.61707	2.8499	1.5941	1.4581	1.77015	1.92276	7.84319	8.26082	69.2224	69.3943	0.799278	0.902991	3.51941	2.98541	0.49891	0.502442	1.0289	1.10495	239.452	245.471	120.037	123.61	66.0265	66.1256
(CML312/CML442)//(ZM521B-66-4-1-1-B*4/LaPostaSeqC7-F78-2-1-1-1-BBB/ZM521B-66-4-1-1-B*5)F2-84-2-1-1	CML312/CML442	(ZM521B-66-4-1-1-B*4/LaPostaSeqC7-F78-2-1-1-1-BBB/ZM521B-66-4-1-1-B*5)F2-84-2-1-1	2.08907	1.97284	1.62631	1.74614	1.79348	1.97541	7.42416	7.42274	67.6226	67.606	0.744115	0.800249	4.05197	6.69902	0.468902	0.458271	0.991652	0.948238	234.035	237.416	110.802	109.915	65.3077	65.1118
(CML312/CML442)//(ZM521B-66-4-1-1-B*4/LaPostaSeqC7-F78-2-1-1-1-BBB/ZM521B-66-4-1-1-B*5)F2-84-5-6-1	CML312/CML442	(ZM521B-66-4-1-1-B*4/LaPostaSeqC7-F78-2-1-1-1-BBB/ZM521B-66-4-1-1-B*5)F2-84-5-6-1	2.52247	2.69701	1.56772	1.28712	1.92398	2.3317	7.48452	7.53722	67.6462	67.6129	0.867817	1.02886	3.76398	4.70885	0.467567	0.4562	1.00196	0.991592	231.439	233.537	109.339	107.706	65.7512	65.6829
(CML312/CML442)//(ZM521B-66-4-1-1-B*4/LaPostaSeqC7-F78-2-1-1-1-BBB/ZM521B-66-4-1-1-B*5)F2-84-6-1-1	CML312/CML442	(ZM521B-66-4-1-1-B*4/LaPostaSeqC7-F78-2-1-1-1-BBB/ZM521B-66-4-1-1-B*5)F2-84-6-1-1	2.19192	2.14475	1.61628	1.62225	1.9798	2.52367	7.48586	7.5396	67.694	67.6808	0.98018	1.23545	4.04539	6.67055	0.464863	0.452342	1.01414	1.04451	230.484	232.097	107.369	104.794	65.59	65.5185
(CML312/CML442)//(ZM521B-66-4-1-1-B*4/LaPostaSeqC7-F78-2-1-1-1-BBB/ZM521B-66-4-1-1-B*5)F2-92-1-1-1	CML312/CML442	(ZM521B-66-4-1-1-B*4/LaPostaSeqC7-F78-2-1-1-1-BBB/ZM521B-66-4-1-1-B*5)F2-92-1-1-1	2.52121	2.69838	1.56789	1.24236	1.94211	2.37329	7.28153	7.13281	67.34	67.2757	0.680015	0.685779	3.58383	3.37828	0.475106	0.467352	0.99463	0.961232	234.246	237.699	112.295	112.074	64.2886	63.6576
(CML312/CML442)//(ZM521B-66-4-1-1-B*4/LaPostaSeqC7-F78-2-1-1-1-BBB/ZM521B-66-4-1-1-B*5)F2-92-3-3-1	CML312/CML442	(ZM521B-66-4-1-1-B*4/LaPostaSeqC7-F78-2-1-1-1-BBB/ZM521B-66-4-1-1-B*5)F2-92-3-3-1	2.18808	2.14218	1.56931	1.28802	1.7467	1.83407	7.28702	7.14458	68.1443	68.1794	0.807525	0.91233	3.41168	2.2198	0.469616	0.459456	1.02537	1.09012	224.035	222.455	106.878	104.034	65.7661	65.7253
(CML395/CML444)//([CML202/CML442//[DTP2WC4H255-1-2-2-BB/[[NAW5867/P30-SR]-111-2/[NAW5867/P30-SR]-25-1]-8-1-1-B-1]-1-2-2-B]-1-1-1-1-BBB-1-B/LaPostaSeqC7-F103-1-2-1-1-BBB)F2-115-4-1-1	CML395/CML444	([CML202/CML442//[DTP2WC4H255-1-2-2-BB/[[NAW5867/P30-SR]-111-2/[NAW5867/P30-SR]-25-1]-8-1-1-B-1]-1-2-2-B]-1-1-1-1-BBB-1-B/LaPostaSeqC7-F103-1-2-1-1-BBB)F2-115-4-1-1	2.16583	1.95596	1.59476	1.22534	1.56627	1.11931	7.16912	6.79844	71.1255	72.1546	0.501769	0.245016	3.46437	2.09928	0.504796	0.513739	1.00532	1.00273	238.634	247.592	121.427	127.981	68.0877	69.4132
(CML395/CML444)//([CML202/CML442//[DTP2WC4H255-1-2-2-BB/[[NAW5867/P30-SR]-111-2/[NAW5867/P30-SR]-25-1]-8-1-1-B-1]-1-2-2-B]-1-1-1-1-BBB-1-B/LaPostaSeqC7-F103-1-2-1-1-BBB)F2-115-7-3-1	CML395/CML444	([CML202/CML442//[DTP2WC4H255-1-2-2-BB/[[NAW5867/P30-SR]-111-2/[NAW5867/P30-SR]-25-1]-8-1-1-B-1]-1-2-2-B]-1-1-1-1-BBB-1-B/LaPostaSeqC7-F103-1-2-1-1-BBB)F2-115-7-3-1	2.1721	1.9842	1.59505	1.21041	1.35513	0.534865	7.35549	7.27177	70.7082	71.6117	0.431024	0.0777196	3.3258	0.735867	0.519613	0.538809	1.00275	0.986681	234.301	240.08	122.319	129.468	67.6279	68.7087
(CML395/CML444)//([CML202/CML442//[DTP2WC4H255-1-2-2-BB/[[NAW5867/P30-SR]-111-2/[NAW5867/P30-SR]-25-1]-8-1-1-B-1]-1-2-2-B]-1-1-1-1-BBB-1-B/LaPostaSeqC7-F103-1-2-1-1-BBB)F2-115-9-1-1	CML395/CML444	([CML202/CML442//[DTP2WC4H255-1-2-2-BB/[[NAW5867/P30-SR]-111-2/[NAW5867/P30-SR]-25-1]-8-1-1-B-1]-1-2-2-B]-1-1-1-1-BBB-1-B/LaPostaSeqC7-F103-1-2-1-1-BBB)F2-115-9-1-1	2.16821	1.9723	1.59323	1.16007	1.40607	0.614939	7.41456	7.42177	70.7469	71.6306	0.571469	0.410447	3.36325	1.08987	0.50688	0.51737	0.997648	0.95381	228.493	230.131	117.194	120.84	67.8303	68.9737
(CML395/CML444)//([CML202/CML442//[DTP2WC4H255-1-2-2-BB/[[NAW5867/P30-SR]-111-2/[NAW5867/P30-SR]-25-1]-8-1-1-B-1]-1-2-2-B]-1-1-1-1-BBB-1-B/LaPostaSeqC7-F103-1-2-1-1-BBB)F2-120-1-1-1	CML395/CML444	([CML202/CML442//[DTP2WC4H255-1-2-2-BB/[[NAW5867/P30-SR]-111-2/[NAW5867/P30-SR]-25-1]-8-1-1-B-1]-1-2-2-B]-1-1-1-1-BBB-1-B/LaPostaSeqC7-F103-1-2-1-1-BBB)F2-120-1-1-1	2.16108	1.9556	1.59496	1.2353	1.38779	0.647909	7.48674	7.6051	69.3192	69.6715	-0.193949	-1.41446	3.47204	2.19661	0.509196	0.521221	1.00754	1.02225	228.384	229.887	117.668	121.541	65.6446	65.3142
(CML395/CML444)//([CML202/CML442//[DTP2WC4H255-1-2-2-BB/[[NAW5867/P30-SR]-111-2/[NAW5867/P30-SR]-25-1]-8-1-1-B-1]-1-2-2-B]-1-1-1-1-BBB-1-B/LaPostaSeqC7-F103-1-2-1-1-BBB)F2-120-2-2-1	CML395/CML444	([CML202/CML442//[DTP2WC4H255-1-2-2-BB/[[NAW5867/P30-SR]-111-2/[NAW5867/P30-SR]-25-1]-8-1-1-B-1]-1-2-2-B]-1-1-1-1-BBB-1-B/LaPostaSeqC7-F103-1-2-1-1-BBB)F2-120-2-2-1	2.16691	1.96525	1.59773	1.26611	1.70903	1.60207	7.55368	7.7751	69.3462	69.7426	0.714509	0.747919	3.4138	1.6079	0.499042	0.504441	1.00247	0.985959	234.596	240.554	117.895	121.911	66.8605	67.4445
(CML395/CML444)//([CML202/CML442//[DTP2WC4H255-1-2-2-BB/[[NAW5867/P30-SR]-111-2/[NAW5867/P30-SR]-25-1]-8-1-1-B-1]-1-2-2-B]-1-1-1-1-BBB-1-B/LaPostaSeqC7-F103-1-2-1-1-BBB)F2-120-8-10-1	CML395/CML444	([CML202/CML442//[DTP2WC4H255-1-2-2-BB/[[NAW5867/P30-SR]-111-2/[NAW5867/P30-SR]-25-1]-8-1-1-B-1]-1-2-2-B]-1-1-1-1-BBB-1-B/LaPostaSeqC7-F103-1-2-1-1-BBB)F2-120-8-10-1	2.35154	2.45631	1.59397	1.18617	1.90641	2.10895	7.65605	8.0351	69.7701	70.2915	0.438188	0.0865128	3.60227	3.473	0.517193	0.534598	1.00289	0.986815	243.247	255.491	126.734	136.941	66.9877	67.5569
(CML395/CML444)//([CML202/CML442//[DTP2WC4H255-1-2-2-BB/[[NAW5867/P30-SR]-111-2/[NAW5867/P30-SR]-25-1]-8-1-1-B-1]-1-2-2-B]-1-1-1-1-BBB-1-B/LaPostaSeqC7-F103-1-2-1-1-BBB)F2-120-9-1-1	CML395/CML444	([CML202/CML442//[DTP2WC4H255-1-2-2-BB/[[NAW5867/P30-SR]-111-2/[NAW5867/P30-SR]-25-1]-8-1-1-B-1]-1-2-2-B]-1-1-1-1-BBB-1-B/LaPostaSeqC7-F103-1-2-1-1-BBB)F2-120-9-1-1	2.16998	1.96356	1.59491	1.22939	1.70439	1.5754	7.74727	8.26677	69.5576	70.0223	0.506794	0.253982	3.52179	2.65699	0.526242	0.549697	1.00253	0.985885	240.55	250.854	127.132	137.595	66.801	67.3186
(CML395/CML444)//([CML202/CML442//[DTP2WC4H255-1-2-2-BB/[[NAW5867/P30-SR]-111-2/[NAW5867/P30-SR]-25-1]-8-1-1-B-1]-1-2-2-B]-1-1-1-1-BBB-1-B/LaPostaSeqC7-F103-1-2-1-1-BBB)F2-167-1-1-1	CML395/CML444	([CML202/CML442//[DTP2WC4H255-1-2-2-BB/[[NAW5867/P30-SR]-111-2/[NAW5867/P30-SR]-25-1]-8-1-1-B-1]-1-2-2-B]-1-1-1-1-BBB-1-B/LaPostaSeqC7-F103-1-2-1-1-BBB)F2-167-1-1-1	2.17053	1.96938	1.59811	1.27373	1.36276	0.57467	7.4559	7.52677	69.008	69.2844	0.644251	0.58114	3.4603	2.05093	0.517519	0.535415	1.00227	0.98553	234.079	239.728	122.051	129.086	66.536	66.9015
(CML395/CML444)//([CML202/CML442//[DTP2WC4H255-1-2-2-BB/[[NAW5867/P30-SR]-111-2/[NAW5867/P30-SR]-25-1]-8-1-1-B-1]-1-2-2-B]-1-1-1-1-BBB-1-B/LaPostaSeqC7-F103-1-2-1-1-BBB)F2-167-3-6-1	CML395/CML444	([CML202/CML442//[DTP2WC4H255-1-2-2-BB/[[NAW5867/P30-SR]-111-2/[NAW5867/P30-SR]-25-1]-8-1-1-B-1]-1-2-2-B]-1-1-1-1-BBB-1-B/LaPostaSeqC7-F103-1-2-1-1-BBB)F2-167-3-6-1	2.16862	1.97202	1.59274	1.20861	1.55419	1.13149	7.42243	7.44177	69.0222	69.275	0.498662	0.242834	3.44214	1.87045	0.518095	0.536164	0.99965	0.969573	227.577	228.489	118.919	123.628	66.3267	66.5244
(CML395/CML444)//([CML202/CML442//[DTP2WC4H255-1-2-2-BB/[[NAW5867/P30-SR]-111-2/[NAW5867/P30-SR]-25-1]-8-1-1-B-1]-1-2-2-B]-1-1-1-1-BBB-1-B/LaPostaSeqC7-F103-1-2-1-1-BBB)F2-167-4-2-1	CML395/CML444	([CML202/CML442//[DTP2WC4H255-1-2-2-BB/[[NAW5867/P30-SR]-111-2/[NAW5867/P30-SR]-25-1]-8-1-1-B-1]-1-2-2-B]-1-1-1-1-BBB-1-B/LaPostaSeqC7-F103-1-2-1-1-BBB)F2-167-4-2-1	2.16876	1.96422	1.59001	1.12456	1.53033	1.03421	7.32662	7.19844	69.4484	69.8699	0.714926	0.749702	3.59455	3.40644	0.530994	0.557682	0.997179	0.952727	227.366	228.163	121.509	128.121	66.9805	67.6072
(CML395/CML444)//([CML202/CML442//[DTP2WC4H255-1-2-2-BB/[[NAW5867/P30-SR]-111-2/[NAW5867/P30-SR]-25-1]-8-1-1-B-1]-1-2-2-B]-1-1-1-1-BBB-1-B/LaPostaSeqC7-F103-1-2-1-1-BBB)F2-167-7-1-1	CML395/CML444	([CML202/CML442//[DTP2WC4H255-1-2-2-BB/[[NAW5867/P30-SR]-111-2/[NAW5867/P30-SR]-25-1]-8-1-1-B-1]-1-2-2-B]-1-1-1-1-BBB-1-B/LaPostaSeqC7-F103-1-2-1-1-BBB)F2-167-7-1-1	2.16331	1.94484	1.59615	1.20233	1.3607	0.522062	7.27346	7.06344	69.5066	69.949	0.364246	-0.0852057	3.35471	0.979724	0.517695	0.535271	0.991888	0.919876	222.4	219.656	115.743	118.37	66.5391	66.8472
(CML395/CML444)//([CML202/CML442//[DTP2WC4H255-1-2-2-BB/[[NAW5867/P30-SR]-111-2/[NAW5867/P30-SR]-25-1]-8-1-1-B-1]-1-2-2-B]-1-1-1-1-BBB-1-B/LaPostaSeqC7-F103-1-2-1-1-BBB)F2-167-8-5-1	CML395/CML444	([CML202/CML442//[DTP2WC4H255-1-2-2-BB/[[NAW5867/P30-SR]-111-2/[NAW5867/P30-SR]-25-1]-8-1-1-B-1]-1-2-2-B]-1-1-1-1-BBB-1-B/LaPostaSeqC7-F103-1-2-1-1-BBB)F2-167-8-5-1	2.16482	1.95482	1.59239	1.15388	1.38879	0.649716	7.57927	7.8401	70.0506	70.7092	0.221962	-0.418646	3.59375	3.42823	0.494419	0.496726	1.01162	1.03802	228.76	230.561	114.551	116.311	66.7746	67.2971
(CML395/CML444)//([CML202/CML442//[DTP2WC4H255-1-2-2-BB/[[NAW5867/P30-SR]-111-2/[NAW5867/P30-SR]-25-1]-8-1-1-B-1]-1-2-2-B]-1-1-1-1-BBB-1-B/LaPostaSeqC7-F103-1-2-1-1-BBB)F2-27-4-1-1	CML395/CML444	([CML202/CML442//[DTP2WC4H255-1-2-2-BB/[[NAW5867/P30-SR]-111-2/[NAW5867/P30-SR]-25-1]-8-1-1-B-1]-1-2-2-B]-1-1-1-1-BBB-1-B/LaPostaSeqC7-F103-1-2-1-1-BBB)F2-27-4-1-1	2.16108	1.93656	1.60038	1.31287	1.56823	1.14948	7.27871	7.07677	68.4142	68.4408	0.363843	-0.0849845	3.58999	3.43794	0.520859	0.540822	1.01141	1.03751	229.344	231.589	120.575	126.563	65.6318	65.3409
(CML395/CML444)//([CML202/CML442//[DTP2WC4H255-1-2-2-BB/[[NAW5867/P30-SR]-111-2/[NAW5867/P30-SR]-25-1]-8-1-1-B-1]-1-2-2-B]-1-1-1-1-BBB-1-B/LaPostaSeqC7-F103-1-2-1-1-BBB)F2-52-2-1-1	CML395/CML444	([CML202/CML442//[DTP2WC4H255-1-2-2-BB/[[NAW5867/P30-SR]-111-2/[NAW5867/P30-SR]-25-1]-8-1-1-B-1]-1-2-2-B]-1-1-1-1-BBB-1-B/LaPostaSeqC7-F103-1-2-1-1-BBB)F2-52-2-1-1	2.15844	1.93982	1.59036	1.10794	1.36589	0.556003	7.59174	7.87177	70.4297	71.1994	0.508568	0.254006	3.77422	5.22552	0.508368	0.519866	1.00531	1.00261	230.462	233.493	117.583	121.439	67.5501	68.5121
(CML395/CML444)//([CML202/CML442//[DTP2WC4H255-1-2-2-BB/[[NAW5867/P30-SR]-111-2/[NAW5867/P30-SR]-25-1]-8-1-1-B-1]-1-2-2-B]-1-1-1-1-BBB-1-B/LaPostaSeqC7-F103-1-2-1-1-BBB)F2-52-4-3-1	CML395/CML444	([CML202/CML442//[DTP2WC4H255-1-2-2-BB/[[NAW5867/P30-SR]-111-2/[NAW5867/P30-SR]-25-1]-8-1-1-B-1]-1-2-2-B]-1-1-1-1-BBB-1-B/LaPostaSeqC7-F103-1-2-1-1-BBB)F2-52-4-3-1	2.16574	1.95351	1.59805	1.27225	1.3574	0.556278	7.24393	6.98844	69.7185	70.2497	0.718583	0.752144	3.38169	1.27508	0.502008	0.509349	1.00288	0.987075	230.481	233.494	116.44	119.48	67.2291	68.0304
(CML395/CML444)//([CML202/CML442//[DTP2WC4H255-1-2-2-BB/[[NAW5867/P30-SR]-111-2/[NAW5867/P30-SR]-25-1]-8-1-1-B-1]-1-2-2-B]-1-1-1-1-BBB-1-B/LaPostaSeqC7-F103-1-2-1-1-BBB)F2-52-5-1-1	CML395/CML444	([CML202/CML442//[DTP2WC4H255-1-2-2-BB/[[NAW5867/P30-SR]-111-2/[NAW5867/P30-SR]-25-1]-8-1-1-B-1]-1-2-2-B]-1-1-1-1-BBB-1-B/LaPostaSeqC7-F103-1-2-1-1-BBB)F2-52-5-1-1	2.16686	1.9554	1.59265	1.14568	1.3378	0.571083	7.4769	7.5801	70.1234	70.8034	0.43318	0.080793	3.49346	2.39703	0.517662	0.535312	0.999912	0.969614	233.55	238.836	121.522	128.11	67.1371	67.8839
(CML395/CML444)//([CML202/CML442//[DTP2WC4H255-1-2-2-BB/[[NAW5867/P30-SR]-111-2/[NAW5867/P30-SR]-25-1]-8-1-1-B-1]-1-2-2-B]-1-1-1-1-BBB-1-B/LaPostaSeqC7-F103-1-2-1-1-BBB)F2-61-2-8-1	CML395/CML444	([CML202/CML442//[DTP2WC4H255-1-2-2-BB/[[NAW5867/P30-SR]-111-2/[NAW5867/P30-SR]-25-1]-8-1-1-B-1]-1-2-2-B]-1-1-1-1-BBB-1-B/LaPostaSeqC7-F103-1-2-1-1-BBB)F2-61-2-8-1	2.16023	1.93831	1.60038	1.33426	1.34626	0.552325	7.37846	7.3301	69.7588	70.2689	0.643558	0.578263	3.55523	3.09763	0.531978	0.559382	1.00267	0.986485	234.458	240.344	124.943	133.899	67.1773	67.874
(CML395/CML444)//([CML202/CML442//[DTP2WC4H255-1-2-2-BB/[[NAW5867/P30-SR]-111-2/[NAW5867/P30-SR]-25-1]-8-1-1-B-1]-1-2-2-B]-1-1-1-1-BBB-1-B/LaPostaSeqC7-F103-1-2-1-1-BBB)F2-61-8-3-1	CML395/CML444	([CML202/CML442//[DTP2WC4H255-1-2-2-BB/[[NAW5867/P30-SR]-111-2/[NAW5867/P30-SR]-25-1]-8-1-1-B-1]-1-2-2-B]-1-1-1-1-BBB-1-B/LaPostaSeqC7-F103-1-2-1-1-BBB)F2-61-8-3-1	2.16122	1.94287	1.5964	1.21247	1.37322	0.6024	7.1094	6.64677	68.314	68.3263	1.1391	1.75026	3.46235	2.0512	0.51717	0.534746	0.997572	0.953547	224.588	223.384	116.748	120.084	66.6462	67.0557
(CML395/CML444)//([CML202/CML442//[DTP2WC4H255-1-2-2-BB/[[NAW5867/P30-SR]-111-2/[NAW5867/P30-SR]-25-1]-8-1-1-B-1]-1-2-2-B]-1-1-1-1-BBB-1-B/LaPostaSeqC7-F103-1-2-1-1-BBB)F2-73-10-1-1	CML395/CML444	([CML202/CML442//[DTP2WC4H255-1-2-2-BB/[[NAW5867/P30-SR]-111-2/[NAW5867/P30-SR]-25-1]-8-1-1-B-1]-1-2-2-B]-1-1-1-1-BBB-1-B/LaPostaSeqC7-F103-1-2-1-1-BBB)F2-73-10-1-1	2.16883	1.96321	1.6001	1.3234	1.3479	0.539179	7.43556	7.4751	69.7998	70.3593	0.500451	0.242065	3.57698	3.21353	0.518399	0.536939	1.00507	1.0022	232.399	236.853	120.863	127.104	66.9651	67.5842
(CML395/CML444)//([CML202/CML442//[DTP2WC4H255-1-2-2-BB/[[NAW5867/P30-SR]-111-2/[NAW5867/P30-SR]-25-1]-8-1-1-B-1]-1-2-2-B]-1-1-1-1-BBB-1-B/LaPostaSeqC7-F103-1-2-1-1-BBB)F2-73-6-1-1	CML395/CML444	([CML202/CML442//[DTP2WC4H255-1-2-2-BB/[[NAW5867/P30-SR]-111-2/[NAW5867/P30-SR]-25-1]-8-1-1-B-1]-1-2-2-B]-1-1-1-1-BBB-1-B/LaPostaSeqC7-F103-1-2-1-1-BBB)F2-73-6-1-1	2.16466	1.96796	1.58812	1.07325	1.57759	1.09639	7.19209	6.85677	70.4807	71.2694	0.648247	0.583397	3.45367	1.99112	0.535043	0.564613	0.999598	0.968686	228.297	229.759	122.278	129.465	67.8566	68.9976
(CML395/CML444)//([CML202/CML442//[DTP2WC4H255-1-2-2-BB/[[NAW5867/P30-SR]-111-2/[NAW5867/P30-SR]-25-1]-8-1-1-B-1]-1-2-2-B]-1-1-1-1-BBB-1-B/LaPostaSeqC7-F103-1-2-1-1-BBB)F2-73-8-1-1	CML395/CML444	([CML202/CML442//[DTP2WC4H255-1-2-2-BB/[[NAW5867/P30-SR]-111-2/[NAW5867/P30-SR]-25-1]-8-1-1-B-1]-1-2-2-B]-1-1-1-1-BBB-1-B/LaPostaSeqC7-F103-1-2-1-1-BBB)F2-73-8-1-1	2.34807	2.44162	1.59574	1.22948	1.39466	0.712296	7.36862	7.3051	69.6833	70.2077	0.646287	0.582456	3.71604	4.69077	0.516071	0.532446	1.008	1.01959	224.335	222.925	116.399	119.316	67.0401	67.7352
(CML395/CML444)//([CML202/CML442//[DTP2WC4H255-1-2-2-BB/[[NAW5867/P30-SR]-111-2/[NAW5867/P30-SR]-25-1]-8-1-1-B-1]-1-2-2-B]-1-1-1-1-BBB-1-B/LaPostaSeqC7-F103-1-2-1-1-BBB)F2-73-9-4-1	CML395/CML444	([CML202/CML442//[DTP2WC4H255-1-2-2-BB/[[NAW5867/P30-SR]-111-2/[NAW5867/P30-SR]-25-1]-8-1-1-B-1]-1-2-2-B]-1-1-1-1-BBB-1-B/LaPostaSeqC7-F103-1-2-1-1-BBB)F2-73-9-4-1	2.15328	1.92323	1.59113	1.11103	1.39272	0.597325	7.36665	7.3001	69.9122	70.4797	0.583042	0.425539	3.70328	4.50128	0.51318	0.528193	1.00257	0.985824	231.29	234.913	119.467	124.721	67.2653	67.9976
(CML395/CML444)//([CML390/CML206]-BB-2-4-BBB/LaPostaSeqC7-F71-1-2-1-1-BBB)F2-1-4-2-1	CML395/CML444	([CML390/CML206]-BB-2-4-BBB/LaPostaSeqC7-F71-1-2-1-1-BBB)F2-1-4-2-1	2.1253	2.01232	1.57177	1.34139	1.84866	1.93806	7.48982	7.575	71.8287	72.544	0.101889	-0.49887	3.93009	6.06657	0.488504	0.487119	1.01686	1.06263	222.355	219.748	109.137	107.3	67.806	68.7472
(CML395/CML444)//([CML390/CML206]-BB-2-4-BBB/LaPostaSeqC7-F71-1-2-1-1-BBB)F2-1-5-1-1	CML395/CML444	([CML390/CML206]-BB-2-4-BBB/LaPostaSeqC7-F71-1-2-1-1-BBB)F2-1-5-1-1	2.3982	2.51644	1.59095	1.50399	1.77506	1.79887	6.95902	6.43125	70.1421	70.5701	0.835137	0.994328	5.19135	15.8991	0.497439	0.500627	1.00493	1.00197	225.554	224.683	113.149	113.413	67.2223	67.9085
(CML395/CML444)//([CML390/CML206]-BB-2-4-BBB/LaPostaSeqC7-F71-1-2-1-1-BBB)F2-106-2-4-1	CML395/CML444	([CML390/CML206]-BB-2-4-BBB/LaPostaSeqC7-F71-1-2-1-1-BBB)F2-106-2-4-1	2.2582	2.25993	1.67877	2.19864	1.75435	1.7556	7.26125	7.0825	71.8698	72.592	0.895385	1.11817	4.24052	8.50863	0.508837	0.517678	0.99634	0.963362	218.291	213.504	111.548	110.997	68.986	70.519
(CML395/CML444)//([CML390/CML206]-BB-2-4-BBB/LaPostaSeqC7-F71-1-2-1-1-BBB)F2-114-3-11-1	CML395/CML444	([CML390/CML206]-BB-2-4-BBB/LaPostaSeqC7-F71-1-2-1-1-BBB)F2-114-3-11-1	1.9879	1.75946	1.62902	1.81203	1.87722	1.99373	7.35059	7.275	71.9314	72.6814	0.712707	0.742768	3.34108	1.53247	0.502212	0.507572	1.00624	1.01277	228.154	228.673	115.462	116.887	68.6713	70.0412
(CML395/CML444)//([CML390/CML206]-BB-2-4-BBB/LaPostaSeqC7-F71-1-2-1-1-BBB)F2-118-2-3-1	CML395/CML444	([CML390/CML206]-BB-2-4-BBB/LaPostaSeqC7-F71-1-2-1-1-BBB)F2-118-2-3-1	1.98879	1.75774	1.61056	1.63707	2.03313	2.31216	7.55479	7.715	73.3247	74.3547	0.845681	1.00986	3.52961	2.94744	0.503928	0.510255	0.996028	0.963018	234.113	237.915	118.59	121.752	70.1335	72.298
(CML395/CML444)//([CML390/CML206]-BB-2-4-BBB/LaPostaSeqC7-F71-1-2-1-1-BBB)F2-118-3-5-1	CML395/CML444	([CML390/CML206]-BB-2-4-BBB/LaPostaSeqC7-F71-1-2-1-1-BBB)F2-118-3-5-1	2.12069	2.00313	1.61051	1.65989	2.00401	2.2373	7.46487	7.52125	72.2766	73.0849	0.714842	0.744583	3.32778	1.39249	0.500021	0.504469	0.998872	0.973952	226.448	226.037	113.503	113.942	69.1182	70.7153
(CML395/CML444)//([CML390/CML206]-BB-2-4-BBB/LaPostaSeqC7-F71-1-2-1-1-BBB)F2-118-4-1-1	CML395/CML444	([CML390/CML206]-BB-2-4-BBB/LaPostaSeqC7-F71-1-2-1-1-BBB)F2-118-4-1-1	2.25056	2.24407	1.56485	1.289	1.89972	2.04218	7.38192	7.3425	72.9859	73.9421	0.170916	-0.362448	3.43959	2.26989	0.499413	0.503703	1.00899	1.02512	223.856	222.025	112.439	112.327	68.9814	70.5567
(CML395/CML444)//([CML390/CML206]-BB-2-4-BBB/LaPostaSeqC7-F71-1-2-1-1-BBB)F2-118-5-6-1	CML395/CML444	([CML390/CML206]-BB-2-4-BBB/LaPostaSeqC7-F71-1-2-1-1-BBB)F2-118-5-6-1	2.26335	2.27078	1.67203	2.15087	1.84707	1.94887	7.47241	7.5375	73.3557	74.3597	-0.333785	-1.37773	3.40655	1.99684	0.49819	0.501647	0.992747	0.949622	223.532	221.544	112.379	112.22	68.7015	70.0939
(CML395/CML444)//([CML390/CML206]-BB-2-4-BBB/LaPostaSeqC7-F71-1-2-1-1-BBB)F2-118-7-1-1	CML395/CML444	([CML390/CML206]-BB-2-4-BBB/LaPostaSeqC7-F71-1-2-1-1-BBB)F2-118-7-1-1	2.11416	1.98563	1.58587	1.46489	1.96886	2.1729	7.2015	6.95375	72.7741	73.6687	0.528688	0.37195	3.83326	5.33799	0.502687	0.507966	1.00182	0.988411	224.717	223.421	113.501	113.883	69.5011	71.3059
(CML395/CML444)//([CML390/CML206]-BB-2-4-BBB/LaPostaSeqC7-F71-1-2-1-1-BBB)F2-127-4-2-1	CML395/CML444	([CML390/CML206]-BB-2-4-BBB/LaPostaSeqC7-F71-1-2-1-1-BBB)F2-127-4-2-1	2.12292	2.01548	1.5718	1.32872	1.75083	1.76909	7.49968	7.59625	71.97	72.7167	0.0379769	-0.626655	3.47961	2.58027	0.503986	0.510217	1.00642	1.01237	222.797	220.469	113.117	113.373	68.1741	69.3049
(CML395/CML444)//([CML390/CML206]-BB-2-4-BBB/LaPostaSeqC7-F71-1-2-1-1-BBB)F2-127-5-4-1	CML395/CML444	([CML390/CML206]-BB-2-4-BBB/LaPostaSeqC7-F71-1-2-1-1-BBB)F2-127-5-4-1	2.12247	2.00947	1.58592	1.4467	1.73727	1.74941	7.41614	7.41625	70.5094	70.9964	0.54034	0.385278	3.78583	4.96067	0.493712	0.494833	1.00593	1.01181	220.512	216.866	109.636	107.984	67.6461	68.4865
(CML395/CML444)//([CML390/CML206]-BB-2-4-BBB/LaPostaSeqC7-F71-1-2-1-1-BBB)F2-127-8-1-1	CML395/CML444	([CML390/CML206]-BB-2-4-BBB/LaPostaSeqC7-F71-1-2-1-1-BBB)F2-127-8-1-1	2.12478	2.00649	1.67563	2.18005	1.77838	1.81921	7.10811	6.7525	69.1945	69.4383	1.14827	1.62706	3.62828	3.69332	0.486182	0.48347	1.0061	1.01218	216.976	211.493	106.151	102.758	67.2	67.9118
(CML395/CML444)//([CML390/CML206]-BB-2-4-BBB/LaPostaSeqC7-F71-1-2-1-1-BBB)F2-139-5-1-1	CML395/CML444	([CML390/CML206]-BB-2-4-BBB/LaPostaSeqC7-F71-1-2-1-1-BBB)F2-139-5-1-1	2.24821	2.24556	1.5659	1.30995	1.73957	1.73481	7.09302	6.72	71.565	72.2549	0.72099	0.7547	3.71745	4.40308	0.494879	0.496918	1.00042	0.986551	232.306	235.038	115.236	116.588	68.7958	70.2371
(CML395/CML444)//([CML390/CML206]-BB-2-4-BBB/LaPostaSeqC7-F71-1-2-1-1-BBB)F2-139-6-2-1	CML395/CML444	([CML390/CML206]-BB-2-4-BBB/LaPostaSeqC7-F71-1-2-1-1-BBB)F2-139-6-2-1	2.25786	2.25196	1.59123	1.49744	1.49458	1.2745	7.63426	7.88625	70.7574	71.3205	0.538628	0.383731	4.4124	9.83797	0.498298	0.50174	1.00107	0.987091	229.338	230.546	114.839	116.005	67.7672	68.7594
(CML395/CML444)//([CML390/CML206]-BB-2-4-BBB/LaPostaSeqC7-F71-1-2-1-1-BBB)F2-139-8-2-1	CML395/CML444	([CML390/CML206]-BB-2-4-BBB/LaPostaSeqC7-F71-1-2-1-1-BBB)F2-139-8-2-1	1.97604	1.73411	1.58273	1.44612	1.7392	1.7278	6.94568	6.4025	72.0297	72.7876	0.660299	0.630884	4.53424	10.8137	0.496077	0.498249	1.01167	1.03744	221.275	218.078	110.758	109.716	69.026	70.5682
(CML395/CML444)//([CML390/CML206]-BB-2-4-BBB/LaPostaSeqC7-F71-1-2-1-1-BBB)F2-144-1-2-1	CML395/CML444	([CML390/CML206]-BB-2-4-BBB/LaPostaSeqC7-F71-1-2-1-1-BBB)F2-144-1-2-1	2.11677	1.99475	1.5903	1.50178	1.8958	2.01908	7.48053	7.555	71.77	72.48	0.780044	0.880095	3.48376	2.58661	0.515216	0.527255	0.998902	0.975865	219.664	215.568	113.446	113.816	68.8067	70.2746
(CML395/CML444)//([CML390/CML206]-BB-2-4-BBB/LaPostaSeqC7-F71-1-2-1-1-BBB)F2-144-2-1-1	CML395/CML444	([CML390/CML206]-BB-2-4-BBB/LaPostaSeqC7-F71-1-2-1-1-BBB)F2-144-2-1-1	2.2499	2.24829	1.61066	1.67204	1.83872	1.93531	7.62962	7.87625	70.9696	71.5231	-0.0236777	-0.753197	3.68729	4.20578	0.516976	0.529726	1.00286	0.998491	227.738	228.012	118.195	121.007	67.256	67.9289
(CML395/CML444)//([CML390/CML206]-BB-2-4-BBB/LaPostaSeqC7-F71-1-2-1-1-BBB)F2-144-4-2-1	CML395/CML444	([CML390/CML206]-BB-2-4-BBB/LaPostaSeqC7-F71-1-2-1-1-BBB)F2-144-4-2-1	2.259	2.25741	1.58996	1.48479	1.60482	1.48373	7.46661	7.525	70.5518	71.0546	0.156549	-0.382195	3.42074	2.11598	0.518892	0.532815	1.00091	0.987583	221.245	218.055	115.227	116.578	66.8191	67.3097
(CML395/CML444)//([CML390/CML206]-BB-2-4-BBB/LaPostaSeqC7-F71-1-2-1-1-BBB)F2-181-1-1-1	CML395/CML444	([CML390/CML206]-BB-2-4-BBB/LaPostaSeqC7-F71-1-2-1-1-BBB)F2-181-1-1-1	2.11209	1.97988	1.68052	2.2063	1.89293	2.03021	7.12783	6.795	71.7171	72.4301	0.829681	0.986983	3.93002	6.07575	0.500164	0.504613	1.00731	1.01399	222.943	220.691	111.829	111.429	68.8759	70.3831
(CML395/CML444)//([CML390/CML206]-BB-2-4-BBB/LaPostaSeqC7-F71-1-2-1-1-BBB)F2-181-2-1-1	CML395/CML444	([CML390/CML206]-BB-2-4-BBB/LaPostaSeqC7-F71-1-2-1-1-BBB)F2-181-2-1-1	2.11772	1.98992	1.59552	1.51605	1.64929	1.55259	6.7612	6.005	72.4203	73.2785	0.630353	0.56754	3.74029	4.57658	0.520567	0.535011	1.01173	1.03736	219.222	214.994	114.147	114.955	69.9606	72.0204
(CML395/CML444)//([CML390/CML206]-BB-2-4-BBB/LaPostaSeqC7-F71-1-2-1-1-BBB)F2-43-7-2-1	CML395/CML444	([CML390/CML206]-BB-2-4-BBB/LaPostaSeqC7-F71-1-2-1-1-BBB)F2-43-7-2-1	2.24755	2.23362	1.66362	2.08982	1.584	1.42864	7.11391	6.765	71.8648	72.5933	0.231014	-0.241537	3.42581	2.1447	0.507766	0.515986	0.995714	0.961977	220.379	216.714	112.446	112.344	68.304	69.5123
(CML395/CML444)//([Ent320:92SEW2-77/[DMRESR-W]EarlySel-#I-2-4-B/CML386]-B-11-3-B-2-#-B*4/[INTA-2-1-3/INTA-60-1-2]-X-11-6-3-BBB)F2-106-4-3-1	CML395/CML444	([Ent320:92SEW2-77/[DMRESR-W]EarlySel-#I-2-4-B/CML386]-B-11-3-B-2-#-B*4/[INTA-2-1-3/INTA-60-1-2]-X-11-6-3-BBB)F2-106-4-3-1	2.39209	2.50456	1.61366	1.6735	1.73935	1.73793	7.59249	7.79625	69.1503	69.4203	1.39232	2.12131	3.47973	2.58478	0.512965	0.523964	1.00651	1.01319	249.465	261.527	129.194	137.823	67.6473	68.5396
(CML395/CML444)//([Ent320:92SEW2-77/[DMRESR-W]EarlySel-#I-2-4-B/CML386]-B-11-3-B-2-#-B*4/[INTA-2-1-3/INTA-60-1-2]-X-11-6-3-BBB)F2-112-4-1-1	CML395/CML444	([Ent320:92SEW2-77/[DMRESR-W]EarlySel-#I-2-4-B/CML386]-B-11-3-B-2-#-B*4/[INTA-2-1-3/INTA-60-1-2]-X-11-6-3-BBB)F2-112-4-1-1	2.39407	2.51236	1.5902	1.41106	1.65273	1.57103	7.62034	7.85625	69.6329	70.0531	0.898428	1.12135	3.46944	2.47019	0.505153	0.512157	0.991193	0.938286	232.968	236.121	118.687	121.843	67.3779	68.1728
(CML395/CML444)//([Ent320:92SEW2-77/[DMRESR-W]EarlySel-#I-2-4-B/CML386]-B-11-3-B-2-#-B*4/[INTA-2-1-3/INTA-60-1-2]-X-11-6-3-BBB)F2-150-1-1-1	CML395/CML444	([Ent320:92SEW2-77/[DMRESR-W]EarlySel-#I-2-4-B/CML386]-B-11-3-B-2-#-B*4/[INTA-2-1-3/INTA-60-1-2]-X-11-6-3-BBB)F2-150-1-1-1	2.67027	3.01339	1.65416	2.14145	1.73116	1.74999	7.12551	6.79	69.1693	69.4666	1.32687	1.99401	3.38672	1.85942	0.508057	0.516405	1.012	1.03813	240.768	248.162	122.954	128.339	67.5623	68.462
(CML395/CML444)//([Ent320:92SEW2-77/[DMRESR-W]EarlySel-#I-2-4-B/CML386]-B-11-3-B-2-#-B*4/[INTA-2-1-3/INTA-60-1-2]-X-11-6-3-BBB)F2-150-3-1-1	CML395/CML444	([Ent320:92SEW2-77/[DMRESR-W]EarlySel-#I-2-4-B/CML386]-B-11-3-B-2-#-B*4/[INTA-2-1-3/INTA-60-1-2]-X-11-6-3-BBB)F2-150-3-1-1	1.98306	1.74958	1.6109	1.65277	1.87539	2.02061	7.46081	7.5125	68.9715	69.1943	0.402706	0.115172	3.44082	2.27312	0.485506	0.482688	0.993185	0.950546	232.88	235.946	113.416	113.797	66.1365	66.2867
(CML395/CML444)//([Ent320:92SEW2-77/[DMRESR-W]EarlySel-#I-2-4-B/CML386]-B-11-3-B-2-#-B*4/[INTA-2-1-3/INTA-60-1-2]-X-11-6-3-BBB)F2-150-5-1-1	CML395/CML444	([Ent320:92SEW2-77/[DMRESR-W]EarlySel-#I-2-4-B/CML386]-B-11-3-B-2-#-B*4/[INTA-2-1-3/INTA-60-1-2]-X-11-6-3-BBB)F2-150-5-1-1	2.9314	3.48334	1.65395	2.13292	1.79904	1.83655	6.91087	6.3275	68.0766	68.0534	1.39626	2.12538	3.77757	4.92036	0.491384	0.491462	1.00614	1.01254	229.674	230.978	113.381	113.695	66.7426	67.1897
(CML395/CML444)//([Ent320:92SEW2-77/[DMRESR-W]EarlySel-#I-2-4-B/CML386]-B-11-3-B-2-#-B*4/[INTA-2-1-3/INTA-60-1-2]-X-11-6-3-BBB)F2-150-9-1-1	CML395/CML444	([Ent320:92SEW2-77/[DMRESR-W]EarlySel-#I-2-4-B/CML386]-B-11-3-B-2-#-B*4/[INTA-2-1-3/INTA-60-1-2]-X-11-6-3-BBB)F2-150-9-1-1	2.38878	2.49849	1.62959	1.86088	1.89536	2.03835	7.502	7.60125	70.1585	70.6823	0.342654	-0.00532371	3.46298	2.42412	0.515871	0.528239	1.00066	0.986743	230.826	232.791	120.185	124.1	67.0883	67.6649
(CML395/CML444)//([Ent320:92SEW2-77/[DMRESR-W]EarlySel-#I-2-4-B/CML386]-B-11-3-B-2-#-B*4/[INTA-2-1-3/INTA-60-1-2]-X-11-6-3-BBB)F2-155-3-1-1	CML395/CML444	([Ent320:92SEW2-77/[DMRESR-W]EarlySel-#I-2-4-B/CML386]-B-11-3-B-2-#-B*4/[INTA-2-1-3/INTA-60-1-2]-X-11-6-3-BBB)F2-155-3-1-1	2.66095	2.99767	1.63201	1.87294	1.8865	2.02297	7.04139	6.60875	70.0614	70.584	0.785632	0.88563	3.25438	0.866928	0.519181	0.533064	0.988363	0.925587	235.216	239.587	122.858	128.146	67.6555	68.5431
(CML395/CML444)//([Ent320:92SEW2-77/[DMRESR-W]EarlySel-#I-2-4-B/CML386]-B-11-3-B-2-#-B*4/[INTA-2-1-3/INTA-60-1-2]-X-11-6-3-BBB)F2-159-5-1-1	CML395/CML444	([Ent320:92SEW2-77/[DMRESR-W]EarlySel-#I-2-4-B/CML386]-B-11-3-B-2-#-B*4/[INTA-2-1-3/INTA-60-1-2]-X-11-6-3-BBB)F2-159-5-1-1	2.93954	3.50728	1.63378	1.91003	1.70947	1.66995	7.67197	7.9675	70.6596	71.3472	0.847208	1.00911	3.38472	1.84305	0.519552	0.533721	0.993313	0.949805	234.259	238.117	122.653	127.89	68.2376	69.4094
(CML395/CML444)//([Ent320:92SEW2-77/[DMRESR-W]EarlySel-#I-2-4-B/CML386]-B-11-3-B-2-#-B*4/[INTA-2-1-3/INTA-60-1-2]-X-11-6-3-BBB)F2-159-8-1-1	CML395/CML444	([Ent320:92SEW2-77/[DMRESR-W]EarlySel-#I-2-4-B/CML386]-B-11-3-B-2-#-B*4/[INTA-2-1-3/INTA-60-1-2]-X-11-6-3-BBB)F2-159-8-1-1	2.11822	1.99628	1.61365	1.68104	2.02052	2.26137	7.57625	7.76125	69.6403	70.0455	0.840402	1.00393	3.44581	2.3018	0.505435	0.512542	0.99577	0.962402	239.472	246.164	121.868	126.704	67.3294	68.0799
(CML395/CML444)//([Ent320:92SEW2-77/[DMRESR-W]EarlySel-#I-2-4-B/CML386]-B-11-3-B-2-#-B*4/[INTA-2-1-3/INTA-60-1-2]-X-11-6-3-BBB)F2-166-1-1-1	CML395/CML444	([Ent320:92SEW2-77/[DMRESR-W]EarlySel-#I-2-4-B/CML386]-B-11-3-B-2-#-B*4/[INTA-2-1-3/INTA-60-1-2]-X-11-6-3-BBB)F2-166-1-1-1	2.80431	3.26294	1.62884	1.86866	1.62528	1.50641	7.38424	7.3475	69.564	69.9167	0.902519	1.12611	3.54008	3.0734	0.504342	0.510947	1.00011	0.985932	234.086	237.744	118.679	121.709	67.3774	68.078
(CML395/CML444)//([Ent320:92SEW2-77/[DMRESR-W]EarlySel-#I-2-4-B/CML386]-B-11-3-B-2-#-B*4/[INTA-2-1-3/INTA-60-1-2]-X-11-6-3-BBB)F2-175-1-1-1	CML395/CML444	([Ent320:92SEW2-77/[DMRESR-W]EarlySel-#I-2-4-B/CML386]-B-11-3-B-2-#-B*4/[INTA-2-1-3/INTA-60-1-2]-X-11-6-3-BBB)F2-175-1-1-1	2.25465	2.2467	1.63704	1.93843	1.64684	1.55992	8.07108	8.8275	69.4128	69.7631	0.59565	0.504169	3.5339	2.99368	0.51972	0.533927	1.00471	1.0012	228.069	228.598	119.647	123.304	66.7696	67.2385
(CML395/CML444)//([Ent320:92SEW2-77/[DMRESR-W]EarlySel-#I-2-4-B/CML386]-B-11-3-B-2-#-B*4/[INTA-2-1-3/INTA-60-1-2]-X-11-6-3-BBB)F2-175-2-6-1	CML395/CML444	([Ent320:92SEW2-77/[DMRESR-W]EarlySel-#I-2-4-B/CML386]-B-11-3-B-2-#-B*4/[INTA-2-1-3/INTA-60-1-2]-X-11-6-3-BBB)F2-175-2-6-1	1.97796	1.74688	1.62903	1.85505	1.46237	1.20537	7.91155	8.48375	69.0299	69.2449	0.418342	0.137049	3.47976	2.60669	0.524613	0.541413	0.993131	0.949948	232.382	235.148	122.824	128.058	66.2792	66.455
(CML395/CML444)//([Ent320:92SEW2-77/[DMRESR-W]EarlySel-#I-2-4-B/CML386]-B-11-3-B-2-#-B*4/[INTA-2-1-3/INTA-60-1-2]-X-11-6-3-BBB)F2-175-8-2-1	CML395/CML444	([Ent320:92SEW2-77/[DMRESR-W]EarlySel-#I-2-4-B/CML386]-B-11-3-B-2-#-B*4/[INTA-2-1-3/INTA-60-1-2]-X-11-6-3-BBB)F2-175-8-2-1	2.25198	2.25039	1.65082	2.11273	1.49306	1.27062	7.79901	8.24125	69.1845	69.4387	0.778756	0.874232	3.43043	2.1808	0.534908	0.556818	0.997993	0.974407	233.423	236.79	126.44	133.605	66.8866	67.354
(CML395/CML444)//([Ent320:92SEW2-77/[DMRESR-W]EarlySel-#I-2-4-B/CML386]-B-11-3-B-2-#-B*4/[INTA-2-1-3/INTA-60-1-2]-X-11-6-3-BBB)F2-63-2-1-1	CML395/CML444	([Ent320:92SEW2-77/[DMRESR-W]EarlySel-#I-2-4-B/CML386]-B-11-3-B-2-#-B*4/[INTA-2-1-3/INTA-60-1-2]-X-11-6-3-BBB)F2-63-2-1-1	1.84396	1.50177	1.61038	1.63364	1.73458	1.71952	8.12767	9.04792	67.9405	67.881	0.353363	0.00655655	3.36715	1.72041	0.507134	0.515173	0.997907	0.974528	235.219	239.504	119.909	123.628	65.2315	64.9364
(CML395/CML444)//([Ent320:92SEW2-77/[DMRESR-W]EarlySel-#I-2-4-B/CML386]-B-11-3-B-2-#-B*4/[INTA-2-1-3/INTA-60-1-2]-X-11-6-3-BBB)F2-90-6-2-1	CML395/CML444	([Ent320:92SEW2-77/[DMRESR-W]EarlySel-#I-2-4-B/CML386]-B-11-3-B-2-#-B*4/[INTA-2-1-3/INTA-60-1-2]-X-11-6-3-BBB)F2-90-6-2-1	2.10793	1.9808	1.67311	2.36114	1.80898	1.84241	7.5954	7.8025	69.1235	69.3652	0.533779	0.379503	3.48695	2.62839	0.502132	0.507706	0.990199	0.936778	229.192	230.236	116.359	118.235	66.502	66.7975
(CML395/CML444)//([Ent320:92SEW2-77/[DMRESR-W]EarlySel-#I-2-4-B/CML386]-B-11-3-B-2-#-B*4/[INTA-2-1-3/INTA-60-1-2]-X-11-6-3-BBB)F2-98-2-2-1	CML395/CML444	([Ent320:92SEW2-77/[DMRESR-W]EarlySel-#I-2-4-B/CML386]-B-11-3-B-2-#-B*4/[INTA-2-1-3/INTA-60-1-2]-X-11-6-3-BBB)F2-98-2-2-1	2.38873	2.49574	1.65478	2.15443	1.60772	1.4719	7.62092	7.8575	69.4378	69.7933	0.834492	0.992423	3.36812	1.68171	0.503336	0.5093	1.00122	0.987969	234.566	238.589	118.871	122.101	67.1067	67.748
(CML395/CML444)//([Ent320:92SEW2-77/[DMRESR-W]EarlySel-#I-2-4-B/CML386]-B-22-1-B-2-#-1-BB-1-B/INTA-F2-192-2-1-1-1-B*9)F2-100-1-1-1	CML395/CML444	([Ent320:92SEW2-77/[DMRESR-W]EarlySel-#I-2-4-B/CML386]-B-22-1-B-2-#-1-BB-1-B/INTA-F2-192-2-1-1-1-B*9)F2-100-1-1-1	2.16295	1.94599	1.61946	1.75107	NA	NA	7.92774	8.7251	66.7604	66.3019	0.634846	0.564816	3.70269	4.50795	0.49388	0.495685	1.00857	1.02098	240.211	250.271	119.928	125.415	64.5547	63.5454
(CML395/CML444)//([Ent320:92SEW2-77/[DMRESR-W]EarlySel-#I-2-4-B/CML386]-B-22-1-B-2-#-1-BB-1-B/INTA-F2-192-2-1-1-1-B*9)F2-100-2-3-1	CML395/CML444	([Ent320:92SEW2-77/[DMRESR-W]EarlySel-#I-2-4-B/CML386]-B-22-1-B-2-#-1-BB-1-B/INTA-F2-192-2-1-1-1-B*9)F2-100-2-3-1	2.16916	1.96942	1.61831	1.68241	NA	NA	7.86211	8.55844	67.0534	66.6758	0.570792	0.407222	3.39441	1.43364	0.509034	0.520821	1.00552	1.00279	243.12	255.303	124.645	133.412	64.165	62.9425
(CML395/CML444)//([Ent320:92SEW2-77/[DMRESR-W]EarlySel-#I-2-4-B/CML386]-B-22-1-B-2-#-1-BB-1-B/INTA-F2-192-2-1-1-1-B*9)F2-100-5-1-1	CML395/CML444	([Ent320:92SEW2-77/[DMRESR-W]EarlySel-#I-2-4-B/CML386]-B-22-1-B-2-#-1-BB-1-B/INTA-F2-192-2-1-1-1-B*9)F2-100-5-1-1	2.16953	1.96647	1.61833	1.69793	NA	NA	7.61799	7.93844	66.5806	66.0634	0.708357	0.736964	3.6071	3.52774	0.498067	0.502593	1.00275	0.986192	233.863	239.394	117.179	120.811	64.5905	63.6602
(CML395/CML444)//([Ent320:92SEW2-77/[DMRESR-W]EarlySel-#I-2-4-B/CML386]-B-22-1-B-2-#-1-BB-1-B/INTA-F2-192-2-1-1-1-B*9)F2-100-6-2-1	CML395/CML444	([Ent320:92SEW2-77/[DMRESR-W]EarlySel-#I-2-4-B/CML386]-B-22-1-B-2-#-1-BB-1-B/INTA-F2-192-2-1-1-1-B*9)F2-100-6-2-1	2.15328	1.92323	1.59113	1.11103	NA	NA	7.53399	7.7251	65.5305	64.729	0.505545	0.24824	3.53017	2.78195	0.499684	0.505335	1.00289	0.986517	235.192	241.63	118.779	123.461	63.5483	61.848
(CML395/CML444)//([Ent320:92SEW2-77/[DMRESR-W]EarlySel-#I-2-4-B/CML386]-B-22-1-B-2-#-1-BB-1-B/INTA-F2-192-2-1-1-1-B*9)F2-100-7-6-1	CML395/CML444	([Ent320:92SEW2-77/[DMRESR-W]EarlySel-#I-2-4-B/CML386]-B-22-1-B-2-#-1-BB-1-B/INTA-F2-192-2-1-1-1-B*9)F2-100-7-6-1	2.16797	1.9624	1.62159	1.78968	NA	NA	7.79452	8.38677	66.5483	66.0325	0.574725	0.416091	3.74013	4.85321	0.504842	0.514169	1.00275	0.986401	239.337	248.762	121.771	128.565	64.7123	63.8398
(CML395/CML444)//([Ent320:92SEW2-77/[DMRESR-W]EarlySel-#I-2-4-B/CML386]-B-22-1-B-2-#-1-BB-1-B/INTA-F2-192-2-1-1-1-B*9)F2-100-8-2-1	CML395/CML444	([Ent320:92SEW2-77/[DMRESR-W]EarlySel-#I-2-4-B/CML386]-B-22-1-B-2-#-1-BB-1-B/INTA-F2-192-2-1-1-1-B*9)F2-100-8-2-1	2.17252	1.98093	1.64346	2.26205	NA	NA	7.44409	7.49677	66.6967	66.2403	0.990101	1.40543	3.71049	4.60591	0.494576	0.496711	1.00012	0.97045	240.676	251.077	119.869	125.241	65.0443	64.4513
(CML395/CML444)//([Ent320:92SEW2-77/[DMRESR-W]EarlySel-#I-2-4-B/CML386]-B-22-1-B-2-#-1-BB-1-B/INTA-F2-192-2-1-1-1-B*9)F2-100-9-4-1	CML395/CML444	([Ent320:92SEW2-77/[DMRESR-W]EarlySel-#I-2-4-B/CML386]-B-22-1-B-2-#-1-BB-1-B/INTA-F2-192-2-1-1-1-B*9)F2-100-9-4-1	2.15948	1.93326	1.60156	1.32825	NA	NA	7.55302	7.77344	66.1998	65.6121	0.509767	0.255796	3.75221	4.98633	0.486052	0.482712	0.999858	0.969219	237.967	246.461	116.848	120.295	64.2121	63.0191
(CML395/CML444)//([Ent320:92SEW2-77/[DMRESR-W]EarlySel-#I-2-4-B/CML386]-B-22-1-B-2-#-1-BB-1-B/INTA-F2-192-2-1-1-1-B*9)F2-132-5-1-1	CML395/CML444	([Ent320:92SEW2-77/[DMRESR-W]EarlySel-#I-2-4-B/CML386]-B-22-1-B-2-#-1-BB-1-B/INTA-F2-192-2-1-1-1-B*9)F2-132-5-1-1	2.16685	1.96114	1.64281	2.27132	NA	NA	7.86802	8.57344	66.1607	65.5337	0.49858	0.241256	3.67656	4.22067	0.497867	0.50252	1.00569	1.00331	239.821	249.614	120.094	125.747	63.5945	62.0016
(CML395/CML444)//([Ent320:92SEW2-77/[DMRESR-W]EarlySel-#I-2-4-B/CML386]-B-22-1-B-2-#-1-BB-1-B/INTA-F2-192-2-1-1-1-B*9)F2-132-7-1-1	CML395/CML444	([Ent320:92SEW2-77/[DMRESR-W]EarlySel-#I-2-4-B/CML386]-B-22-1-B-2-#-1-BB-1-B/INTA-F2-192-2-1-1-1-B*9)F2-132-7-1-1	2.35233	2.4658	1.61468	1.68273	NA	NA	7.76958	8.32344	65.9584	65.2649	0.855634	1.08023	3.69167	4.37415	0.480417	0.473174	1.00518	1.00204	239.165	248.472	115.618	118.073	64.35	63.2397
(CML395/CML444)//([Ent320:92SEW2-77/[DMRESR-W]EarlySel-#I-2-4-B/CML386]-B-22-1-B-2-#-1-BB-1-B/INTA-F2-192-2-1-1-1-B*9)F2-15-2-1-1	CML395/CML444	([Ent320:92SEW2-77/[DMRESR-W]EarlySel-#I-2-4-B/CML386]-B-22-1-B-2-#-1-BB-1-B/INTA-F2-192-2-1-1-1-B*9)F2-15-2-1-1	2.16686	1.9554	1.63881	2.14568	NA	NA	7.45262	7.51844	66.2833	65.7081	0.711969	0.744246	3.74144	4.86833	0.503417	0.511572	1.00565	1.00314	236.531	243.964	119.695	125.035	64.347	63.2581
(CML395/CML444)//([Ent320:92SEW2-77/[DMRESR-W]EarlySel-#I-2-4-B/CML386]-B-22-1-B-2-#-1-BB-1-B/INTA-F2-192-2-1-1-1-B*9)F2-150-3-1-1	CML395/CML444	([Ent320:92SEW2-77/[DMRESR-W]EarlySel-#I-2-4-B/CML386]-B-22-1-B-2-#-1-BB-1-B/INTA-F2-192-2-1-1-1-B*9)F2-150-3-1-1	2.16679	1.95698	1.61406	1.58976	NA	NA	7.52349	7.69844	65.2578	64.4	0.356419	-0.0968394	4.28662	10.3526	0.474332	0.462768	1.00891	1.02047	236.273	243.522	113.503	114.486	62.9674	60.9774
(CML395/CML444)//([Ent320:92SEW2-77/[DMRESR-W]EarlySel-#I-2-4-B/CML386]-B-22-1-B-2-#-1-BB-1-B/INTA-F2-192-2-1-1-1-B*9)F2-157-3-3-1	CML395/CML444	([Ent320:92SEW2-77/[DMRESR-W]EarlySel-#I-2-4-B/CML386]-B-22-1-B-2-#-1-BB-1-B/INTA-F2-192-2-1-1-1-B*9)F2-157-3-3-1	2.16383	1.94805	1.64211	2.19954	NA	NA	7.7604	8.3001	66.6643	66.1983	0.498198	0.240174	3.43686	1.84016	0.480745	0.473521	0.999873	0.969748	241.961	253.289	117.642	121.443	64.1137	62.8875
(CML395/CML444)//([Ent320:92SEW2-77/[DMRESR-W]EarlySel-#I-2-4-B/CML386]-B-22-1-B-2-#-1-BB-1-B/INTA-F2-192-2-1-1-1-B*9)F2-157-6-1-1	CML395/CML444	([Ent320:92SEW2-77/[DMRESR-W]EarlySel-#I-2-4-B/CML386]-B-22-1-B-2-#-1-BB-1-B/INTA-F2-192-2-1-1-1-B*9)F2-157-6-1-1	2.35645	2.4723	1.59323	1.16007	NA	NA	7.79715	8.39344	65.8522	65.1301	0.574203	0.413098	3.88614	6.34571	0.486305	0.48302	1.02233	1.10351	241.386	252.293	117.771	121.765	63.6903	62.112
(CML395/CML444)//([Ent320:92SEW2-77/[DMRESR-W]EarlySel-#I-2-4-B/CML386]-B-22-1-B-2-#-1-BB-1-B/INTA-F2-192-2-1-1-1-B*9)F2-157-7-1-1	CML395/CML444	([Ent320:92SEW2-77/[DMRESR-W]EarlySel-#I-2-4-B/CML386]-B-22-1-B-2-#-1-BB-1-B/INTA-F2-192-2-1-1-1-B*9)F2-157-7-1-1	2.15844	1.93982	1.61344	1.60794	NA	NA	8.00189	8.91344	66.3541	65.7809	0.512976	0.259727	3.91276	6.61685	0.484465	0.480092	1.00014	0.970115	243.863	256.557	118.812	123.532	64.1178	62.8376
(CML395/CML444)//([Ent320:92SEW2-77/[DMRESR-W]EarlySel-#I-2-4-B/CML386]-B-22-1-B-2-#-1-BB-1-B/INTA-F2-192-2-1-1-1-B*9)F2-212-1-1-1	CML395/CML444	([Ent320:92SEW2-77/[DMRESR-W]EarlySel-#I-2-4-B/CML386]-B-22-1-B-2-#-1-BB-1-B/INTA-F2-192-2-1-1-1-B*9)F2-212-1-1-1	2.16776	1.96873	1.59825	1.28794	NA	NA	7.65934	8.04344	65.2037	64.3068	0.71307	0.745004	3.58298	3.30677	0.46437	0.44607	1.00265	0.985947	235.107	241.536	110.405	109.268	63.4284	61.6814
(CML395/CML444)//([Ent320:92SEW2-77/[DMRESR-W]EarlySel-#I-2-4-B/CML386]-B-22-1-B-2-#-1-BB-1-B/INTA-F2-192-2-1-1-1-B*9)F2-212-9-1-1	CML395/CML444	([Ent320:92SEW2-77/[DMRESR-W]EarlySel-#I-2-4-B/CML386]-B-22-1-B-2-#-1-BB-1-B/INTA-F2-192-2-1-1-1-B*9)F2-212-9-1-1	2.17063	1.96765	1.63807	2.14915	NA	NA	7.2715	7.05844	66.3095	65.7387	0.781209	0.908343	3.83336	5.79009	0.490304	0.489943	0.994172	0.93563	227.275	227.966	113.093	113.822	64.5528	63.6083
(CML395/CML444)//([Ent320:92SEW2-77/[DMRESR-W]EarlySel-#I-2-4-B/CML386]-B-22-1-B-2-#-1-BB-1-B/INTA-F2-192-2-1-1-1-B*9)F2-235-2-1-1	CML395/CML444	([Ent320:92SEW2-77/[DMRESR-W]EarlySel-#I-2-4-B/CML386]-B-22-1-B-2-#-1-BB-1-B/INTA-F2-192-2-1-1-1-B*9)F2-235-2-1-1	2.16401	1.94482	1.66488	2.71209	NA	NA	7.5504	7.76677	66.0196	65.3539	0.637348	0.570816	3.52595	2.70356	0.487488	0.485072	0.999807	0.969142	233.617	238.941	114.648	116.506	63.9842	62.6416
(CML395/CML444)//([Ent320:92SEW2-77/[DMRESR-W]EarlySel-#I-2-4-B/CML386]-B-22-1-B-2-#-1-BB-1-B/INTA-F2-192-2-1-1-1-B*9)F2-235-3-1-1	CML395/CML444	([Ent320:92SEW2-77/[DMRESR-W]EarlySel-#I-2-4-B/CML386]-B-22-1-B-2-#-1-BB-1-B/INTA-F2-192-2-1-1-1-B*9)F2-235-3-1-1	2.16709	1.95503	1.63786	2.13467	NA	NA	7.70199	8.15177	65.8491	65.1268	0.359656	-0.0914957	3.76881	5.12919	0.483521	0.478246	1.00012	0.969869	231.013	234.449	112.36	112.565	63.4124	61.6743
(CML395/CML444)//([Ent320:92SEW2-77/[DMRESR-W]EarlySel-#I-2-4-B/CML386]-B-22-1-B-2-#-1-BB-1-B/INTA-F2-192-2-1-1-1-B*9)F2-236-2-1-1	CML395/CML444	([Ent320:92SEW2-77/[DMRESR-W]EarlySel-#I-2-4-B/CML386]-B-22-1-B-2-#-1-BB-1-B/INTA-F2-192-2-1-1-1-B*9)F2-236-2-1-1	2.16262	1.94726	1.59588	1.21515	NA	NA	7.42046	7.43677	65.9525	65.2882	0.640761	0.574838	3.53736	2.84407	0.493674	0.495296	1.00854	1.02013	237.76	246.139	118.415	122.943	64.2666	63.1113
(CML395/CML444)//([Ent320:92SEW2-77/[DMRESR-W]EarlySel-#I-2-4-B/CML386]-B-22-1-B-2-#-1-BB-1-B/INTA-F2-192-2-1-1-1-B*9)F2-236-3-1-1	CML395/CML444	([Ent320:92SEW2-77/[DMRESR-W]EarlySel-#I-2-4-B/CML386]-B-22-1-B-2-#-1-BB-1-B/INTA-F2-192-2-1-1-1-B*9)F2-236-3-1-1	2.17286	1.98676	1.5966	1.24824	NA	NA	7.16518	6.78844	66.5835	66.0968	0.710681	0.742855	3.70369	4.49601	0.493051	0.494411	1.00231	0.985832	236.588	244.089	117.956	122.128	64.7965	64.0182
(CML395/CML444)//([Ent320:92SEW2-77/[DMRESR-W]EarlySel-#I-2-4-B/CML386]-B-22-1-B-2-#-1-BB-1-B/INTA-F2-192-2-1-1-1-B*9)F2-236-6-1-1	CML395/CML444	([Ent320:92SEW2-77/[DMRESR-W]EarlySel-#I-2-4-B/CML386]-B-22-1-B-2-#-1-BB-1-B/INTA-F2-192-2-1-1-1-B*9)F2-236-6-1-1	2.34932	2.43656	1.62346	1.81287	NA	NA	7.42178	7.4401	66.5322	66.0249	1.20948	1.91647	3.69345	4.38212	0.501084	0.507686	1.00558	1.00297	231.081	234.633	116.538	119.777	65.285	64.8143
(CML395/CML444)//([Ent320:92SEW2-77/[DMRESR-W]EarlySel-#I-2-4-B/CML386]-B-22-1-B-2-#-1-BB-1-B/INTA-F2-192-2-1-1-1-B*9)F2-30-4-2-1	CML395/CML444	([Ent320:92SEW2-77/[DMRESR-W]EarlySel-#I-2-4-B/CML386]-B-22-1-B-2-#-1-BB-1-B/INTA-F2-192-2-1-1-1-B*9)F2-30-4-2-1	2.3559	2.46303	1.61643	1.67334	NA	NA	7.50512	7.65177	64.9338	63.9733	0.713864	0.747375	3.78518	5.31419	0.480449	0.473237	0.997166	0.952954	237.171	245.029	114.794	116.696	62.9747	60.9657
(CML395/CML444)//([Ent320:92SEW2-77/[DMRESR-W]EarlySel-#I-2-4-B/CML386]-B-22-1-B-2-#-1-BB-1-B/INTA-F2-192-2-1-1-1-B*9)F2-7-2-1-1	CML395/CML444	([Ent320:92SEW2-77/[DMRESR-W]EarlySel-#I-2-4-B/CML386]-B-22-1-B-2-#-1-BB-1-B/INTA-F2-192-2-1-1-1-B*9)F2-7-2-1-1	2.54313	2.96764	1.61307	1.60457	NA	NA	7.77943	8.34844	67.3693	67.1176	1.06617	1.58012	3.61951	3.6797	0.497557	0.501996	1.00556	1.00359	241.665	252.715	120.305	125.998	65.5635	65.3188
(CML395/CML444)//([Ent320:92SEW2-77/[DMRESR-W]EarlySel-#I-2-4-B/CML386]-B-22-1-B-2-#-1-BB-1-B/INTA-F2-192-2-1-1-1-B*9)F2-88-4-2-1	CML395/CML444	([Ent320:92SEW2-77/[DMRESR-W]EarlySel-#I-2-4-B/CML386]-B-22-1-B-2-#-1-BB-1-B/INTA-F2-192-2-1-1-1-B*9)F2-88-4-2-1	2.1659	1.96264	1.62051	1.77523	NA	NA	7.25312	7.01177	68.5732	68.6209	0.989991	1.40459	4.05404	8.02294	0.492058	0.492732	0.999478	0.969132	236.5	243.898	116.737	120.021	66.5009	66.7996
(CML395/CML444)//([Ent320:92SEW2-77/[DMRESR-W]EarlySel-#I-2-4-B/CML386]-B-22-1-B-2-#-1-BB-1-B/INTA-F2-192-2-1-1-1-B*9)F2-88-5-4-1	CML395/CML444	([Ent320:92SEW2-77/[DMRESR-W]EarlySel-#I-2-4-B/CML386]-B-22-1-B-2-#-1-BB-1-B/INTA-F2-192-2-1-1-1-B*9)F2-88-5-4-1	2.16134	1.94268	1.62064	1.76645	NA	NA	7.4244	7.44677	65.6414	64.8697	0.641355	0.575464	4.01231	7.64876	0.476429	0.466424	1.00601	1.00409	233.228	238.271	112.473	112.775	63.6087	62.0102
(CML395/CML444)//([Ent320:92SEW2-77/[DMRESR-W]EarlySel-#I-2-4-B/CML386]-B-22-1-B-2-#-1-BB-1-B/INTA-F2-192-2-1-1-1-B*9)F2-95-5-1-1	CML395/CML444	([Ent320:92SEW2-77/[DMRESR-W]EarlySel-#I-2-4-B/CML386]-B-22-1-B-2-#-1-BB-1-B/INTA-F2-192-2-1-1-1-B*9)F2-95-5-1-1	2.16583	1.95596	1.64092	2.22534	NA	NA	7.71971	8.19677	66.3717	65.8155	0.784995	0.916502	3.40563	1.50188	0.507378	0.518401	1.00835	1.02022	233.173	238.145	118.94	123.73	64.2897	63.1775
(CML395/CML444)//(INTA-F2-192-2-1-1-1-B*7-3-B/MAS[MSR/312]-117-2-2-1-B*4-2-1-B)F2-146-2-2-1	CML395/CML444	(INTA-F2-192-2-1-1-1-B*7-3-B/MAS[MSR/312]-117-2-2-1-B*4-2-1-B)F2-146-2-2-1	2.48762	2.69444	1.61988	1.73836	NA	NA	6.55045	5.57665	70.8425	71.2265	0.991885	1.27007	3.48955	2.68851	0.497411	0.50101	0.998491	0.969274	221.571	218.936	111.092	110.529	68.4012	69.5381
(CML395/CML444)//(INTA-F2-192-2-1-1-1-B*7-3-B/MAS[MSR/312]-117-2-2-1-B*4-2-1-B)F2-146-5-1-1	CML395/CML444	(INTA-F2-192-2-1-1-1-B*7-3-B/MAS[MSR/312]-117-2-2-1-B*4-2-1-B)F2-146-5-1-1	2.36452	2.44157	1.60597	1.49632	NA	NA	6.75314	6.00499	69.0549	69.1738	1.41377	2.0816	3.54665	3.08325	0.501429	0.507256	0.988036	0.922561	220.112	216.695	111.342	110.965	67.7135	68.4843
(CML395/CML444)//(INTA-F2-192-2-1-1-1-B*7-3-B/MAS[MSR/312]-117-2-2-1-B*4-2-1-B)F2-146-6-1-1	CML395/CML444	(INTA-F2-192-2-1-1-1-B*7-3-B/MAS[MSR/312]-117-2-2-1-B*4-2-1-B)F2-146-6-1-1	2.37067	2.45806	1.59239	1.26645	NA	NA	6.53571	5.54472	66.8258	66.6344	0.776053	0.863905	3.51538	2.87642	0.466833	0.452826	0.993355	0.949938	218.714	214.484	103.56	98.593	65.2987	64.9531
(CML395/CML444)//(INTA-F2-192-2-1-1-1-B*7-3-B/MAS[MSR/312]-117-2-2-1-B*4-2-1-B)F2-164-1-1-1	CML395/CML444	(INTA-F2-192-2-1-1-1-B*7-3-B/MAS[MSR/312]-117-2-2-1-B*4-2-1-B)F2-164-1-1-1	2.25355	2.21353	1.59089	1.24669	NA	NA	6.77425	6.051	69.2568	69.4092	0.690181	0.697232	3.38916	1.90853	0.478116	0.470575	0.99241	0.940554	215.329	209.263	104.046	99.5058	67.0328	67.4974
(CML395/CML444)//(INTA-F2-192-2-1-1-1-B*7-3-B/MAS[MSR/312]-117-2-2-1-B*4-2-1-B)F2-164-2-7-1	CML395/CML444	(INTA-F2-192-2-1-1-1-B*7-3-B/MAS[MSR/312]-117-2-2-1-B*4-2-1-B)F2-164-2-7-1	2.37878	2.46822	1.59058	1.21882	NA	NA	6.96029	6.41939	69.0151	69.1376	0.991704	1.27934	3.42413	2.15086	0.493462	0.494586	0.975333	0.863171	214.67	208.236	106.988	104.121	67.0497	67.526
(CML395/CML444)//(INTA-F2-192-2-1-1-1-B*7-3-B/MAS[MSR/312]-117-2-2-1-B*4-2-1-B)F2-164-5-2-1	CML395/CML444	(INTA-F2-192-2-1-1-1-B*7-3-B/MAS[MSR/312]-117-2-2-1-B*4-2-1-B)F2-164-5-2-1	2.24942	2.20701	1.58895	1.19777	NA	NA	6.05426	4.52336	68.4059	68.44	1.29195	1.85439	3.66651	4.03141	0.475262	0.466166	0.991224	0.938874	221.232	218.433	105.606	101.891	67.3322	67.9266
(CML395/CML444)//(INTA-F2-192-2-1-1-1-B*7-3-B/MAS[MSR/312]-117-2-2-1-B*4-2-1-B)F2-166-4-1-1	CML395/CML444	(INTA-F2-192-2-1-1-1-B*7-3-B/MAS[MSR/312]-117-2-2-1-B*4-2-1-B)F2-166-4-1-1	2.49807	2.71554	1.58971	1.21131	NA	NA	6.35252	5.15633	70.5086	70.8396	1.09105	1.46829	3.50656	2.76003	0.489447	0.488228	1.00073	0.980257	216.981	211.827	107.224	104.421	67.9431	68.8874
(CML395/CML444)//(INTA-F2-192-2-1-1-1-B*7-3-B/MAS[MSR/312]-117-2-2-1-B*4-2-1-B)F2-180-1-2-1	CML395/CML444	(INTA-F2-192-2-1-1-1-B*7-3-B/MAS[MSR/312]-117-2-2-1-B*4-2-1-B)F2-180-1-2-1	2.24711	2.20189	1.60316	1.46602	NA	NA	6.75969	6.01557	68.0603	68.0498	0.808432	0.916326	3.26468	0.98077	0.478276	0.470901	0.994966	0.95269	226.097	225.954	108.88	106.971	66.6224	66.9347
(CML395/CML444)//(INTA-F2-192-2-1-1-1-B*7-3-B/MAS[MSR/312]-117-2-2-1-B*4-2-1-B)F2-181-1-1-1	CML395/CML444	(INTA-F2-192-2-1-1-1-B*7-3-B/MAS[MSR/312]-117-2-2-1-B*4-2-1-B)F2-181-1-1-1	2.37415	2.45963	1.60579	1.47446	NA	NA	6.79472	6.09832	68.8415	68.9473	0.893909	1.08857	3.70551	4.32444	0.482433	0.47749	0.989768	0.931581	219.376	215.543	107.115	104.329	66.522	66.7794
(CML395/CML444)//(INTA-F2-192-2-1-1-1-B*7-3-B/MAS[MSR/312]-117-2-2-1-B*4-2-1-B)F2-181-5-1-1	CML395/CML444	(INTA-F2-192-2-1-1-1-B*7-3-B/MAS[MSR/312]-117-2-2-1-B*4-2-1-B)F2-181-5-1-1	2.13441	1.96885	1.5877	1.18219	NA	NA	6.89405	6.26479	68.6254	68.6931	1.26752	1.85442	3.616	3.6144	0.483447	0.479044	0.980062	0.884781	221.03	218.113	108.281	106.123	68.0455	68.9835
(CML395/CML444)//(INTA-F2-192-2-1-1-1-B*7-3-B/MAS[MSR/312]-117-2-2-1-B*4-2-1-B)F2-181-7-1-1	CML395/CML444	(INTA-F2-192-2-1-1-1-B*7-3-B/MAS[MSR/312]-117-2-2-1-B*4-2-1-B)F2-181-7-1-1	2.37548	2.46408	1.60082	1.36349	NA	NA	6.9211	6.33007	69.6033	69.8257	1.23906	1.75366	3.56722	3.24742	0.493508	0.49491	0.977865	0.874846	216.373	210.857	107.509	104.931	67.7175	68.5171
(CML395/CML444)//(INTA-F2-192-2-1-1-1-B*7-3-B/MAS[MSR/312]-117-2-2-1-B*4-2-1-B)F2-197-2-2-1	CML395/CML444	(INTA-F2-192-2-1-1-1-B*7-3-B/MAS[MSR/312]-117-2-2-1-B*4-2-1-B)F2-197-2-2-1	2.1899	2.09407	1.58689	1.17636	NA	NA	6.57357	5.62521	67.2048	67.0718	1.15792	1.59011	4.0889	7.29003	0.468431	0.455236	0.986803	0.92051	225.25	224.647	106.318	102.949	66.11	66.1329
(CML395/CML444)//(INTA-F2-192-2-1-1-1-B*7-3-B/MAS[MSR/312]-117-2-2-1-B*4-2-1-B)F2-197-3-2-1	CML395/CML444	(INTA-F2-192-2-1-1-1-B*7-3-B/MAS[MSR/312]-117-2-2-1-B*4-2-1-B)F2-197-3-2-1	2.07658	1.84757	1.6032	1.4433	NA	NA	6.73036	5.90773	67.7059	67.6315	0.924987	1.15403	3.61411	3.62119	0.499848	0.504665	0.977131	0.872549	223.274	221.603	112.498	112.768	65.9959	65.9518
(CML395/CML444)//(INTA-F2-192-2-1-1-1-B*7-3-B/MAS[MSR/312]-117-2-2-1-B*4-2-1-B)F2-197-4-2-1	CML395/CML444	(INTA-F2-192-2-1-1-1-B*7-3-B/MAS[MSR/312]-117-2-2-1-B*4-2-1-B)F2-197-4-2-1	2.00791	1.70707	1.60778	1.50806	NA	NA	6.62072	5.72473	68.1772	68.1715	0.937665	1.17152	4.26067	8.61875	0.464547	0.449463	0.99415	0.949326	222.059	219.752	104.073	99.5631	66.0976	66.0802
(CML395/CML444)//(INTA-F2-192-2-1-1-1-B*7-3-B/MAS[MSR/312]-117-2-2-1-B*4-2-1-B)F2-197-5-1-1	CML395/CML444	(INTA-F2-192-2-1-1-1-B*7-3-B/MAS[MSR/312]-117-2-2-1-B*4-2-1-B)F2-197-5-1-1	2.25292	2.20792	1.6078	1.51872	NA	NA	6.82525	6.1188	69.132	69.277	0.634433	0.586022	3.9568	6.23963	0.483108	0.478338	0.976265	0.866061	211.27	202.937	103.285	98.2702	65.9371	65.9033
(CML395/CML444)//(INTA-F2-192-2-1-1-1-B*7-3-B/MAS[MSR/312]-117-2-2-1-B*4-2-1-B)F2-4-3-1-1	CML395/CML444	(INTA-F2-192-2-1-1-1-B*7-3-B/MAS[MSR/312]-117-2-2-1-B*4-2-1-B)F2-4-3-1-1	2.41889	2.5531	1.58893	1.22078	NA	NA	6.80206	6.1041	71.2364	71.67	0.295903	-0.0747697	3.51935	2.92093	0.522834	0.540835	0.98228	0.8947	210.882	202.256	111.032	110.416	68.2946	69.3113
(CML395/CML444)//(INTA-F2-192-2-1-1-1-B*7-3-B/MAS[MSR/312]-117-2-2-1-B*4-2-1-B)F2-56-3-1-1	CML395/CML444	(INTA-F2-192-2-1-1-1-B*7-3-B/MAS[MSR/312]-117-2-2-1-B*4-2-1-B)F2-56-3-1-1	2.13499	1.97453	1.59022	1.2388	NA	NA	6.57039	5.61731	68.4248	68.4614	1.76883	2.7619	3.33035	1.43475	0.4698	0.457677	0.99051	0.932937	215.501	209.488	102.239	96.58	67.8184	68.5988
(CML395/CML444)//(INTA-F2-192-2-1-1-1-B*7-3-B/MAS[MSR/312]-117-2-2-1-B*4-2-1-B)F2-56-5-1-1	CML395/CML444	(INTA-F2-192-2-1-1-1-B*7-3-B/MAS[MSR/312]-117-2-2-1-B*4-2-1-B)F2-56-5-1-1	2.12477	1.94268	1.5918	1.24375	NA	NA	6.49061	5.44849	68.3083	68.3223	0.980107	1.27429	3.68058	4.13806	0.482005	0.476696	0.98344	0.902713	221.204	218.386	107.227	104.426	67.8671	68.7414
(CML395/CML444)//(INTA-F2-192-2-1-1-1-B*7-3-B/MAS[MSR/312]-117-2-2-1-B*4-2-1-B)F2-56-6-2-1	CML395/CML444	(INTA-F2-192-2-1-1-1-B*7-3-B/MAS[MSR/312]-117-2-2-1-B*4-2-1-B)F2-56-6-2-1	2.36775	2.44144	1.59319	1.21265	NA	NA	6.85485	6.18389	68.1688	68.165	1.08656	1.48281	3.36028	1.65112	0.47037	0.458229	0.980894	0.889467	219.404	215.654	104.272	99.8853	66.9818	67.3842
(CML395/CML444)//(INTA-F2-192-2-1-1-1-B*7-3-B/MAS[MSR/312]-117-2-2-1-B*4-2-1-B)F2-60-1-1-1	CML395/CML444	(INTA-F2-192-2-1-1-1-B*7-3-B/MAS[MSR/312]-117-2-2-1-B*4-2-1-B)F2-60-1-1-1	2.43591	2.59471	1.62147	1.74984	NA	NA	6.56367	5.60028	69.7045	69.9218	1.15628	1.59392	3.3314	1.44927	0.490914	0.49073	0.972815	0.853267	224.271	223.179	110.693	109.933	67.4814	68.1442
(CML395/CML444)//(INTA-F2-192-2-1-1-1-B*9/[Ent320:92SEW2-77/[DMRESR-W]EarlySel-#I-2-4-B/CML386]-B-11-3-B-2-#-B*4)F2-144-2-2-1	CML395/CML444	(INTA-F2-192-2-1-1-1-B*9/[Ent320:92SEW2-77/[DMRESR-W]EarlySel-#I-2-4-B/CML386]-B-11-3-B-2-#-B*4)F2-144-2-2-1	2.37128	2.46861	1.61532	1.68225	1.71648	1.59209	7.59087	7.80782	68.1572	68.1363	0.691705	0.686556	3.52668	2.78228	0.521411	0.540194	1.0052	1.00357	233.484	237.898	122.02	128.16	65.3266	64.8124
(CML395/CML444)//(INTA-F2-192-2-1-1-1-B*9/[Ent320:92SEW2-77/[DMRESR-W]EarlySel-#I-2-4-B/CML386]-B-11-3-B-2-#-B*4)F2-144-3-1-1	CML395/CML444	(INTA-F2-192-2-1-1-1-B*9/[Ent320:92SEW2-77/[DMRESR-W]EarlySel-#I-2-4-B/CML386]-B-11-3-B-2-#-B*4)F2-144-3-1-1	2.24938	2.2279	1.59265	1.45211	1.88381	2.04853	7.63889	7.92391	67.9167	67.857	0.455837	0.192837	3.53192	2.81788	0.508012	0.518653	0.999586	0.970136	236.363	242.592	121.07	126.624	64.9797	64.2764
(CML395/CML444)//(INTA-F2-192-2-1-1-1-B*9/[Ent320:92SEW2-77/[DMRESR-W]EarlySel-#I-2-4-B/CML386]-B-11-3-B-2-#-B*4)F2-144-6-3-1	CML395/CML444	(INTA-F2-192-2-1-1-1-B*9/[Ent320:92SEW2-77/[DMRESR-W]EarlySel-#I-2-4-B/CML386]-B-11-3-B-2-#-B*4)F2-144-6-3-1	2.14049	2.00274	1.61721	1.70798	1.88022	2.0804	7.25869	7.05078	68.1417	68.1194	0.979818	1.30222	3.68877	4.3687	0.499625	0.505148	1.00501	1.00321	231.914	235.359	117.404	120.681	66.0474	66.006
(CML395/CML444)//(INTA-F2-192-2-1-1-1-B*9/[Ent320:92SEW2-77/[DMRESR-W]EarlySel-#I-2-4-B/CML386]-B-11-3-B-2-#-B*4)F2-145-4-3-1	CML395/CML444	(INTA-F2-192-2-1-1-1-B*9/[Ent320:92SEW2-77/[DMRESR-W]EarlySel-#I-2-4-B/CML386]-B-11-3-B-2-#-B*4)F2-145-4-3-1	2.60593	2.95274	1.62798	1.82689	1.74727	1.70664	7.48248	7.5534	67.8185	67.75	0.575639	0.439471	3.6363	3.86861	0.509554	0.521175	1.00237	0.987382	235.881	241.812	120.867	126.308	64.7909	64.0559
(CML395/CML444)//(INTA-F2-192-2-1-1-1-B*9/[Ent320:92SEW2-77/[DMRESR-W]EarlySel-#I-2-4-B/CML386]-B-11-3-B-2-#-B*4)F2-146-3-4-1	CML395/CML444	(INTA-F2-192-2-1-1-1-B*9/[Ent320:92SEW2-77/[DMRESR-W]EarlySel-#I-2-4-B/CML386]-B-11-3-B-2-#-B*4)F2-146-3-4-1	2.26387	2.25773	1.59487	1.48593	1.69549	1.57248	7.22257	6.96047	68.2812	68.2968	0.962713	1.26274	4.98107	17.3941	0.482317	0.477096	1.00225	0.987133	226.399	226.309	109.711	108.05	65.7184	65.5468
(CML395/CML444)//(INTA-F2-192-2-1-1-1-B*9/[Ent320:92SEW2-77/[DMRESR-W]EarlySel-#I-2-4-B/CML386]-B-11-3-B-2-#-B*4)F2-153-1-5-1	CML395/CML444	(INTA-F2-192-2-1-1-1-B*9/[Ent320:92SEW2-77/[DMRESR-W]EarlySel-#I-2-4-B/CML386]-B-11-3-B-2-#-B*4)F2-153-1-5-1	2.36247	2.45328	1.58291	1.38272	1.65111	1.45773	7.49607	7.59263	68.4319	68.4375	1.10145	1.54903	3.62995	3.81218	0.492839	0.494009	1.00489	1.00284	226.715	226.863	112.777	113.055	65.831	65.6196
(CML395/CML444)//(INTA-F2-192-2-1-1-1-B*9/[Ent320:92SEW2-77/[DMRESR-W]EarlySel-#I-2-4-B/CML386]-B-11-3-B-2-#-B*4)F2-153-5-5-1	CML395/CML444	(INTA-F2-192-2-1-1-1-B*9/[Ent320:92SEW2-77/[DMRESR-W]EarlySel-#I-2-4-B/CML386]-B-11-3-B-2-#-B*4)F2-153-5-5-1	2.25147	2.22985	1.58335	1.39746	2.22217	3.01993	7.35092	7.26014	69.3089	69.4801	0.50017	0.29069	3.36217	1.07004	0.508606	0.519689	0.999313	0.969909	227.451	228.096	116.241	118.806	65.3011	64.9336
(CML395/CML444)//(INTA-F2-192-2-1-1-1-B*9/[Ent320:92SEW2-77/[DMRESR-W]EarlySel-#I-2-4-B/CML386]-B-11-3-B-2-#-B*4)F2-159-2-3-1	CML395/CML444	(INTA-F2-192-2-1-1-1-B*9/[Ent320:92SEW2-77/[DMRESR-W]EarlySel-#I-2-4-B/CML386]-B-11-3-B-2-#-B*4)F2-159-2-3-1	2.49023	2.72168	1.58756	1.42341	1.70689	1.57553	7.56489	7.74577	68.4752	68.498	-0.00526431	-0.779875	3.56744	3.16645	0.508727	0.519791	1.00429	1.00126	235.259	240.773	120.085	124.972	64.5958	63.7213
(CML395/CML444)//(INTA-F2-192-2-1-1-1-B*9/[Ent320:92SEW2-77/[DMRESR-W]EarlySel-#I-2-4-B/CML386]-B-11-3-B-2-#-B*4)F2-159-6-3-1	CML395/CML444	(INTA-F2-192-2-1-1-1-B*9/[Ent320:92SEW2-77/[DMRESR-W]EarlySel-#I-2-4-B/CML386]-B-11-3-B-2-#-B*4)F2-159-6-3-1	2.37442	2.47996	1.62393	1.80423	1.71976	1.60327	7.31886	7.18044	67.3209	67.1846	0.335855	-0.0573226	3.87706	6.24964	0.488911	0.487773	1.00185	0.985748	230.306	232.709	113.404	114.105	64.6633	63.8695
(CML395/CML444)//(INTA-F2-192-2-1-1-1-B*9/[Ent320:92SEW2-77/[DMRESR-W]EarlySel-#I-2-4-B/CML386]-B-11-3-B-2-#-B*4)F2-162-6-1-1	CML395/CML444	(INTA-F2-192-2-1-1-1-B*9/[Ent320:92SEW2-77/[DMRESR-W]EarlySel-#I-2-4-B/CML386]-B-11-3-B-2-#-B*4)F2-162-6-1-1	2.36566	2.45624	1.60884	1.6299	1.67854	1.52919	7.44515	7.47162	67.7307	67.6691	0.533926	0.351419	3.51034	2.56639	0.501132	0.50766	1.0017	0.985612	229.139	230.835	115.478	117.553	65.0421	64.4853
(CML395/CML444)//(INTA-F2-192-2-1-1-1-B*9/[Ent320:92SEW2-77/[DMRESR-W]EarlySel-#I-2-4-B/CML386]-B-11-3-B-2-#-B*4)F2-165-5-5-1	CML395/CML444	(INTA-F2-192-2-1-1-1-B*9/[Ent320:92SEW2-77/[DMRESR-W]EarlySel-#I-2-4-B/CML386]-B-11-3-B-2-#-B*4)F2-165-5-5-1	2.37397	2.47681	1.59809	1.55404	2.41382	3.58175	7.20736	6.9272	67.2194	67.0504	0.272434	-0.190515	3.59547	3.39503	0.50663	0.516466	1.01313	1.05292	233.901	238.618	119.333	123.863	64.2454	63.2455
(CML395/CML444)//(INTA-F2-192-2-1-1-1-B*9/[Ent320:92SEW2-77/[DMRESR-W]EarlySel-#I-2-4-B/CML386]-B-11-3-B-2-#-B*4)F2-165-7-3-1	CML395/CML444	(INTA-F2-192-2-1-1-1-B*9/[Ent320:92SEW2-77/[DMRESR-W]EarlySel-#I-2-4-B/CML386]-B-11-3-B-2-#-B*4)F2-165-7-3-1	2.12652	1.96257	1.58641	1.42678	2.07089	2.57435	7.70548	8.07322	68.2869	68.2939	0.414334	0.100388	3.42575	1.77828	0.520563	0.538874	0.996244	0.952164	242.906	253.257	127.313	136.811	65.0619	64.4862
(CML395/CML444)//(INTA-F2-192-2-1-1-1-B*9/[Ent320:92SEW2-77/[DMRESR-W]EarlySel-#I-2-4-B/CML386]-B-11-3-B-2-#-B*4)F2-170-8-3-1	CML395/CML444	(INTA-F2-192-2-1-1-1-B*9/[Ent320:92SEW2-77/[DMRESR-W]EarlySel-#I-2-4-B/CML386]-B-11-3-B-2-#-B*4)F2-170-8-3-1	2.36693	2.46498	1.64531	2.02436	2.00158	2.42073	7.28542	7.10551	67.5887	67.469	0.261313	-0.21553	3.92616	6.73852	0.49031	0.490063	1.002	0.986044	225.954	225.613	111.397	110.823	64.1784	63.0737
(CML395/CML444)//(ZEWAc1F2-151-6-1-B-1-BBB-1-B/ZEWAc1F2-300-2-2-B-1-B*4-1-B)F2-149-4-1-1	CML395/CML444	(ZEWAc1F2-151-6-1-B-1-BBB-1-B/ZEWAc1F2-300-2-2-B-1-B*4-1-B)F2-149-4-1-1	2.65136	2.97502	1.68246	2.25568	1.73564	1.72478	7.01239	6.54625	65.5269	65.0191	0.5378	0.380506	3.58573	3.3849	0.491642	0.491884	0.998566	0.975031	211.472	202.924	104.621	100.376	63.9007	62.8116
(CML395/CML444)//(ZEWAc1F2-151-6-1-B-1-BBB-1-B/ZEWAc1F2-300-2-2-B-1-B*4-1-B)F2-149-5-1-1	CML395/CML444	(ZEWAc1F2-151-6-1-B-1-BBB-1-B/ZEWAc1F2-300-2-2-B-1-B*4-1-B)F2-149-5-1-1	2.11462	1.9934	1.64221	1.94605	1.45638	1.19155	6.82328	6.13875	65.2305	64.6781	1.02809	1.37381	3.61372	3.62557	0.471663	0.462013	1.00837	1.02466	209.306	199.586	100.296	93.8161	64.1935	63.2577
(CML395/CML444)//(ZEWAc1F2-151-6-1-B-1-BBB-1-B/ZEWAc1F2-300-2-2-B-1-B*4-1-B)F2-149-6-1-1	CML395/CML444	(ZEWAc1F2-151-6-1-B-1-BBB-1-B/ZEWAc1F2-300-2-2-B-1-B*4-1-B)F2-149-6-1-1	2.12307	2.01099	1.64778	1.98322	1.69135	1.65066	7.31056	7.18875	65.9431	65.5056	0.953831	1.23578	3.28463	1.07111	0.49715	0.500085	0.998503	0.975326	215.806	209.611	108.075	105.604	64.6048	63.839
(CML395/CML444)//(ZEWAc1F2-151-6-1-B-1-BBB-1-B/ZEWAc1F2-300-2-2-B-1-B*4-1-B)F2-155-2-1-1	CML395/CML444	(ZEWAc1F2-151-6-1-B-1-BBB-1-B/ZEWAc1F2-300-2-2-B-1-B*4-1-B)F2-155-2-1-1	2.66484	3.01139	1.74234	2.72601	1.31566	0.915911	7.2775	7.1175	64.2458	63.4955	0.721666	0.754745	3.69212	4.25512	0.507263	0.515385	1.01458	1.05105	216.722	211.014	110.756	109.696	63.1284	61.665
(CML395/CML444)//(ZEWAc1F2-151-6-1-B-1-BBB-1-B/ZEWAc1F2-300-2-2-B-1-B*4-1-B)F2-155-4-1-1	CML395/CML444	(ZEWAc1F2-151-6-1-B-1-BBB-1-B/ZEWAc1F2-300-2-2-B-1-B*4-1-B)F2-155-4-1-1	2.38365	2.48795	1.70525	2.45428	1.45876	1.18082	7.22587	7.00625	63.8653	63.0394	0.728093	0.759918	3.93737	6.17858	0.489842	0.489241	1.00034	0.986628	207.51	196.784	102.627	97.3085	63.2882	61.873
(CML395/CML444)//(ZEWAc1F2-151-6-1-B-1-BBB-1-B/ZEWAc1F2-300-2-2-B-1-B*4-1-B)F2-3-4-2-1	CML395/CML444	(ZEWAc1F2-151-6-1-B-1-BBB-1-B/ZEWAc1F2-300-2-2-B-1-B*4-1-B)F2-3-4-2-1	2.53113	2.76628	1.63796	1.89326	1.5157	1.27895	7.18874	6.92625	64.5378	63.8459	1.03465	1.38391	3.98622	6.55923	0.476874	0.469752	1.01464	1.05111	216.993	211.441	105.129	101.164	63.9757	62.8987
(CML395/CML444)//(ZEWAc1F2-151-6-1-B-1-BBB-1-B/ZEWAc1F2-300-2-2-B-1-B*4-1-B)F2-30-3-1-1	CML395/CML444	(ZEWAc1F2-151-6-1-B-1-BBB-1-B/ZEWAc1F2-300-2-2-B-1-B*4-1-B)F2-30-3-1-1	2.52985	2.76168	1.64171	1.92229	1.57168	1.4188	7.2659	7.0925	65.3464	64.8079	0.474393	0.254051	3.44578	2.27084	0.488639	0.487453	1.00847	1.0242	212.747	204.916	105.063	101.085	63.722	62.5329
(CML395/CML444)//(ZEWAc1F2-151-6-1-B-1-BBB-1-B/ZEWAc1F2-300-2-2-B-1-B*4-1-B)F2-58-2-1-1	CML395/CML444	(ZEWAc1F2-151-6-1-B-1-BBB-1-B/ZEWAc1F2-300-2-2-B-1-B*4-1-B)F2-58-2-1-1	2.5254	2.74998	1.62745	1.79943	1.60842	1.47857	6.82908	6.15125	65.301	64.7494	0.603853	0.513075	3.77513	4.92187	0.478321	0.471857	1.00331	0.99965	209.505	199.848	101.15	95.0401	64.0294	63.0157
(CML395/CML444)//(ZEWAc1F2-151-6-1-B-1-BBB-1-B/ZEWAc1F2-300-2-2-B-1-B*4-1-B)F2-67-4-7-1	CML395/CML444	(ZEWAc1F2-151-6-1-B-1-BBB-1-B/ZEWAc1F2-300-2-2-B-1-B*4-1-B)F2-67-4-7-1	2.66817	3.01429	1.64812	1.96403	1.65172	1.53889	7.20034	6.95125	66.0068	65.587	0.841723	0.998845	3.55427	3.17203	0.494575	0.496297	1.00105	0.987553	208.958	199.105	104.541	100.332	64.6832	63.9438
(CML395/CML444)//(ZEWAc1F2-219-4-3-B-1-B*4-3-B/ZEWAc1F2-80-1-1-B-1-B*4-1-B)F2-104-5-4-1	CML395/CML444	(ZEWAc1F2-219-4-3-B-1-B*4-3-B/ZEWAc1F2-80-1-1-B-1-B*4-1-B)F2-104-5-4-1	2.52133	2.73853	1.62946	1.86454	1.91695	2.33652	7.00468	6.36581	65.3044	64.199	0.890248	1.16809	3.61563	3.68418	0.513997	0.529169	1.0051	1.00701	214.616	205.411	111.164	110.015	63.8262	62.4279
(CML395/CML444)//(ZEWAc1F2-219-4-3-B-1-B*4-3-B/ZEWAc1F2-80-1-1-B-1-B*4-1-B)F2-104-7-2-1	CML395/CML444	(ZEWAc1F2-219-4-3-B-1-B*4-3-B/ZEWAc1F2-80-1-1-B-1-B*4-1-B)F2-104-7-2-1	2.67006	3.0204	1.63263	1.89405	1.57225	1.34569	6.62603	5.40415	65.5356	64.5196	1.03084	1.50402	3.67086	4.19143	0.4869	0.484308	1.0082	1.0249	217.665	210.648	106.645	102.432	64.2181	63.0954
(CML395/CML444)//(ZEWAc1F2-219-4-3-B-1-B*4-3-B/ZEWAc1F2-80-1-1-B-1-B*4-1-B)F2-104-8-1-1	CML395/CML444	(ZEWAc1F2-219-4-3-B-1-B*4-3-B/ZEWAc1F2-80-1-1-B-1-B*4-1-B)F2-104-8-1-1	2.53149	2.77136	1.65251	2.12972	1.77672	1.90274	6.94431	6.21248	64.2058	62.6559	0.965163	1.34029	3.9158	6.65044	0.502711	0.510576	1.00181	0.989497	207.534	193.147	104.955	99.4562	63.0853	61.1162
(CML395/CML444)//(ZEWAc1F2-219-4-3-B-1-B*4-3-B/ZEWAc1F2-80-1-1-B-1-B*4-1-B)F2-111-1-1-1	CML395/CML444	(ZEWAc1F2-219-4-3-B-1-B*4-3-B/ZEWAc1F2-80-1-1-B-1-B*4-1-B)F2-111-1-1-1	2.80203	3.26037	1.61136	1.65525	1.7647	1.85469	7.14709	6.72748	66.6764	66.052	1.02652	1.49462	3.54107	2.84221	0.51601	0.532929	1.01026	1.03998	223.726	221.121	116.537	119.229	65.184	64.6224
(CML395/CML444)//(ZEWAc1F2-219-4-3-B-1-B*4-3-B/ZEWAc1F2-80-1-1-B-1-B*4-1-B)F2-111-5-4-1	CML395/CML444	(ZEWAc1F2-219-4-3-B-1-B*4-3-B/ZEWAc1F2-80-1-1-B-1-B*4-1-B)F2-111-5-4-1	2.12572	2.01943	1.6345	1.91255	1.59887	1.40289	7.40302	7.37748	66.4183	65.72	0.736551	0.811063	3.57852	3.24332	0.524346	0.546704	1.0076	1.02378	218.346	211.842	115.099	116.77	64.5006	63.5259
(CML395/CML444)//(ZEWAc1F2-219-4-3-B-1-B*4-3-B/ZEWAc1F2-80-1-1-B-1-B*4-1-B)F2-111-6-1-1	CML395/CML444	(ZEWAc1F2-219-4-3-B-1-B*4-3-B/ZEWAc1F2-80-1-1-B-1-B*4-1-B)F2-111-6-1-1	2.38851	2.49394	1.63321	1.89681	1.97929	2.44809	7.32624	7.18248	66.9773	66.4891	0.676642	0.6688	3.30152	0.442884	0.535504	0.565415	1.00467	1.00682	211.974	200.823	114.118	115.055	64.9053	64.2355
(CML395/CML444)//(ZEWAc1F2-219-4-3-B-1-B*4-3-B/ZEWAc1F2-80-1-1-B-1-B*4-1-B)F2-124-6-4-1	CML395/CML444	(ZEWAc1F2-219-4-3-B-1-B*4-3-B/ZEWAc1F2-80-1-1-B-1-B*4-1-B)F2-124-6-4-1	2.11983	2.0101	1.6076	1.61721	1.94385	2.37689	7.08343	6.56581	70.3574	71.1083	0.317687	-0.18193	3.4086	1.53854	0.516628	0.533987	0.999057	0.972627	232.693	236.536	121.728	128.017	67.1822	67.9527
(CML395/CML444)//(ZEWAc1F2-219-4-3-B-1-B*4-3-B/ZEWAc1F2-80-1-1-B-1-B*4-1-B)F2-125-7-1-1	CML395/CML444	(ZEWAc1F2-219-4-3-B-1-B*4-3-B/ZEWAc1F2-80-1-1-B-1-B*4-1-B)F2-125-7-1-1	2.79777	3.24883	1.62755	1.83824	1.9087	2.28629	6.81962	5.89581	68.0276	67.9181	0.677796	0.661005	3.45845	2.04125	0.520274	0.539993	1.00481	1.00654	222.302	218.654	117.002	119.986	65.7699	65.5979
(CML395/CML444)//(ZEWAc1F2-219-4-3-B-1-B*4-3-B/ZEWAc1F2-80-1-1-B-1-B*4-1-B)F2-134-4-5-1	CML395/CML444	(ZEWAc1F2-219-4-3-B-1-B*4-3-B/ZEWAc1F2-80-1-1-B-1-B*4-1-B)F2-134-4-5-1	2.38237	2.48291	1.63562	1.9311	1.60216	1.45467	7.22124	6.91581	65.8732	64.9614	1.37984	2.33115	3.46953	2.15117	0.514007	0.529505	1.005	1.00659	228.409	229.217	118.915	123.31	65.0079	64.3362
(CML395/CML444)//(ZEWAc1F2-219-4-3-B-1-B*4-3-B/ZEWAc1F2-80-1-1-B-1-B*4-1-B)F2-134-6-1-1	CML395/CML444	(ZEWAc1F2-219-4-3-B-1-B*4-3-B/ZEWAc1F2-80-1-1-B-1-B*4-1-B)F2-134-6-1-1	2.12307	2.01655	1.62893	1.85174	1.55397	1.29791	7.0749	6.54415	65.0623	63.8719	0.8081	0.985292	3.57396	3.21224	0.506804	0.517379	1.00282	0.991684	216.102	208	110.243	108.534	63.48	61.8796
(CML395/CML444)//(ZEWAc1F2-219-4-3-B-1-B*4-3-B/ZEWAc1F2-80-1-1-B-1-B*4-1-B)F2-134-8-2-1	CML395/CML444	(ZEWAc1F2-219-4-3-B-1-B*4-3-B/ZEWAc1F2-80-1-1-B-1-B*4-1-B)F2-134-8-2-1	2.17081	1.98088	1.59517	1.25124	NA	NA	7.32465	7.19344	66.5837	65.9163	0.773807	0.899615	3.6714	4.23731	0.49732	0.501126	1.00759	1.01871	221.305	217.553	111.05	110.034	64.679	63.7781
(CML395/CML444)//(ZEWAc1F2-219-4-3-B-1-B*4-3-B/ZEWAc1F2-80-1-1-B-1-B*4-1-B)F2-162-4-1-1	CML395/CML444	(ZEWAc1F2-219-4-3-B-1-B*4-3-B/ZEWAc1F2-80-1-1-B-1-B*4-1-B)F2-162-4-1-1	2.16778	1.97677	1.66121	2.69392	NA	NA	7.26362	7.03844	67.1746	66.7753	0.990638	1.40816	4.31999	10.7127	0.485825	0.482461	1.00786	1.01957	219.898	215.17	107.957	104.932	65.4723	65.1768
(CML395/CML444)//(ZEWAc1F2-219-4-3-B-1-B*4-3-B/ZEWAc1F2-80-1-1-B-1-B*4-1-B)F2-162-5-2-1	CML395/CML444	(ZEWAc1F2-219-4-3-B-1-B*4-3-B/ZEWAc1F2-80-1-1-B-1-B*4-1-B)F2-162-5-2-1	2.16963	1.99205	1.59039	1.15077	NA	NA	7.87458	8.5901	66.0881	65.2642	0.932313	1.25728	3.6567	4.09124	0.490155	0.489656	1.008	1.02028	226.218	225.988	111.171	110.329	64.5463	63.5815
(CML395/CML444)//(ZEWAc1F2-219-4-3-B-1-B*4-3-B/ZEWAc1F2-80-1-1-B-1-B*4-1-B)F2-164-2-1-1	CML395/CML444	(ZEWAc1F2-219-4-3-B-1-B*4-3-B/ZEWAc1F2-80-1-1-B-1-B*4-1-B)F2-164-2-1-1	2.15419	1.93823	1.61105	1.61696	NA	NA	7.61537	7.93177	66.5701	65.9574	0.929819	1.25111	3.68997	4.35561	0.500826	0.507526	1.01288	1.05239	224.467	222.976	112.629	112.839	64.887	64.2005
(CML395/CML444)//(ZEWAc1F2-219-4-3-B-1-B*4-3-B/ZEWAc1F2-80-1-1-B-1-B*4-1-B)F2-164-3-1-1	CML395/CML444	(ZEWAc1F2-219-4-3-B-1-B*4-3-B/ZEWAc1F2-80-1-1-B-1-B*4-1-B)F2-164-3-1-1	2.35896	2.48691	1.59035	1.16313	NA	NA	7.8818	8.60844	67.9346	67.7977	0.153323	-0.589665	3.58682	3.35426	0.498193	0.503147	1.00224	0.986712	228.538	230.043	114.863	116.687	64.9663	64.2591
(CML395/CML444)//(ZEWAc1F2-219-4-3-B-1-B*4-3-B/ZEWAc1F2-80-1-1-B-1-B*4-1-B)F2-216-1-1-1	CML395/CML444	(ZEWAc1F2-219-4-3-B-1-B*4-3-B/ZEWAc1F2-80-1-1-B-1-B*4-1-B)F2-216-1-1-1	2.35105	2.46795	1.588	1.12175	NA	NA	7.85949	8.55177	66.2845	65.5106	0.508475	0.254879	3.66541	4.12995	0.513386	0.528643	1.00746	1.0193	214.556	205.902	110.053	108.475	64.116	62.8315
(CML395/CML444)//(ZEWAc1F2-219-4-3-B-1-B*4-3-B/ZEWAc1F2-80-1-1-B-1-B*4-1-B)F2-216-3-1-1	CML395/CML444	(ZEWAc1F2-219-4-3-B-1-B*4-3-B/ZEWAc1F2-80-1-1-B-1-B*4-1-B)F2-216-3-1-1	2.16212	1.95899	1.61182	1.63392	NA	NA	7.38371	7.34344	66.5267	65.8756	0.508321	0.251293	3.76045	5.09179	0.496104	0.499725	1.00752	1.01937	221.807	218.398	110.701	109.572	64.2792	63.1542
(CML395/CML444)//(ZEWAc1F2-219-4-3-B-1-B*4-3-B/ZEWAc1F2-80-1-1-B-1-B*4-1-B)F2-216-5-1-1	CML395/CML444	(ZEWAc1F2-219-4-3-B-1-B*4-3-B/ZEWAc1F2-80-1-1-B-1-B*4-1-B)F2-216-5-1-1	2.15618	1.94353	1.59115	1.17302	NA	NA	7.83652	8.49344	69.7738	70.3266	0.72034	0.755255	3.5573	3.06722	0.50029	0.506608	1.00508	1.00371	233.855	239.152	118.402	122.609	67.2601	68.1025
(CML395/CML444)//(ZEWAc1F2-219-4-3-B-1-B*4-3-B/ZEWAc1F2-80-1-1-B-1-B*4-1-B)F2-223-3-2-1	CML395/CML444	(ZEWAc1F2-219-4-3-B-1-B*4-3-B/ZEWAc1F2-80-1-1-B-1-B*4-1-B)F2-223-3-2-1	2.35672	2.48827	1.59088	1.17109	NA	NA	7.36337	7.29177	68.2699	68.2817	0.926148	1.24589	3.45173	1.99008	0.5224	0.543483	1.01283	1.05215	218.808	213.233	114.775	116.458	66.2847	66.5094
(CML395/CML444)//(ZEWAc1F2-219-4-3-B-1-B*4-3-B/ZEWAc1F2-80-1-1-B-1-B*4-1-B)F2-223-5-1-1	CML395/CML444	(ZEWAc1F2-219-4-3-B-1-B*4-3-B/ZEWAc1F2-80-1-1-B-1-B*4-1-B)F2-223-5-1-1	2.35893	2.4892	1.59117	1.17435	NA	NA	7.5504	7.76677	66.2427	65.4679	0.515826	0.268767	3.66135	4.11332	0.511346	0.525106	1.01025	1.03536	220.432	215.983	113.049	113.504	64.1007	62.8416
(CML395/CML444)//(ZEWAc1F2-219-4-3-B-1-B*4-3-B/ZEWAc1F2-80-1-1-B-1-B*4-1-B)F2-223-6-1-1	CML395/CML444	(ZEWAc1F2-219-4-3-B-1-B*4-3-B/ZEWAc1F2-80-1-1-B-1-B*4-1-B)F2-223-6-1-1	2.348	2.47112	1.58535	1.06684	NA	NA	7.59896	7.8901	67.0803	66.6232	0.791501	0.919354	3.92528	6.76199	0.503994	0.512875	1.00679	1.01765	219.512	214.425	111.277	110.524	65.1684	64.5901
(CML395/CML444)//(ZEWAc1F2-219-4-3-B-1-B*4-3-B/ZEWAc1F2-80-1-1-B-1-B*4-1-B)F2-227-1-2-1	CML395/CML444	(ZEWAc1F2-219-4-3-B-1-B*4-3-B/ZEWAc1F2-80-1-1-B-1-B*4-1-B)F2-227-1-2-1	2.35162	2.45238	1.62108	1.8046	NA	NA	7.72037	8.19844	68.1883	68.1767	0.214024	-0.433384	3.4897	2.36844	0.497232	0.501344	1.00753	1.01965	225.752	225.259	112.828	113.206	65.1731	64.6951
(CML395/CML444)//(ZEWAc1F2-219-4-3-B-1-B*4-3-B/ZEWAc1F2-80-1-1-B-1-B*4-1-B)F2-227-2-1-1	CML395/CML444	(ZEWAc1F2-219-4-3-B-1-B*4-3-B/ZEWAc1F2-80-1-1-B-1-B*4-1-B)F2-227-2-1-1	2.35136	2.47156	1.58891	1.13586	NA	NA	7.65474	8.03177	68.615	68.7398	0.580565	0.420253	3.56598	3.17875	0.504951	0.514482	1.01002	1.03547	227.691	228.547	115.405	117.572	66.1161	66.1897
(CML395/CML444)//(ZEWAc1F2-219-4-3-B-1-B*4-3-B/ZEWAc1F2-80-1-1-B-1-B*4-1-B)F2-227-3-1-1	CML395/CML444	(ZEWAc1F2-219-4-3-B-1-B*4-3-B/ZEWAc1F2-80-1-1-B-1-B*4-1-B)F2-227-3-1-1	2.35105	2.46693	1.59133	1.18942	NA	NA	7.40996	7.4101	66.4609	65.8	0.508885	0.25436	3.51965	2.6525	0.493223	0.494928	1.0107	1.03699	222.533	219.74	110.488	109.302	64.2205	63.0842
(CML395/CML444)//(ZEWAc1F2-219-4-3-B-1-B*4-3-B/ZEWAc1F2-80-1-1-B-1-B*4-1-B)F2-31-2-1-1	CML395/CML444	(ZEWAc1F2-219-4-3-B-1-B*4-3-B/ZEWAc1F2-80-1-1-B-1-B*4-1-B)F2-31-2-1-1	2.52487	2.75623	1.62589	1.83477	1.76242	1.87672	7.00272	6.36081	66.5116	65.8349	0.601915	0.488504	3.49681	2.46121	0.502723	0.510732	0.998516	0.971561	224.926	223.176	114.274	115.388	64.415	63.3679
(CML395/CML444)//(ZEWAc1F2-219-4-3-B-1-B*4-3-B/ZEWAc1F2-80-1-1-B-1-B*4-1-B)F2-47-1-1-1	CML395/CML444	(ZEWAc1F2-219-4-3-B-1-B*4-3-B/ZEWAc1F2-80-1-1-B-1-B*4-1-B)F2-47-1-1-1	2.38416	2.49335	1.63174	1.88558	1.57685	1.36977	6.8964	6.09081	69.94	70.563	0.536141	0.330168	3.65579	4.04454	0.517584	0.535464	0.99634	0.956714	218.64	212.319	113.688	114.366	67.145	67.9433
(CML395/CML444)//(ZEWAc1F2-219-4-3-B-1-B*4-3-B/ZEWAc1F2-80-1-1-B-1-B*4-1-B)F2-47-3-3-1	CML395/CML444	(ZEWAc1F2-219-4-3-B-1-B*4-3-B/ZEWAc1F2-80-1-1-B-1-B*4-1-B)F2-47-3-3-1	2.12409	2.02498	1.63193	1.89824	1.74938	1.82113	7.1379	6.70415	67.0561	66.5671	0.825753	1.00743	3.71633	4.63325	0.500706	0.507313	1.00207	0.990106	217.245	209.922	109.478	107.195	65.2671	64.7362
(CML395/CML444)//(ZEWAc1F2-219-4-3-B-1-B*4-3-B/ZEWAc1F2-80-1-1-B-1-B*4-1-B)F2-60-1-3-1	CML395/CML444	(ZEWAc1F2-219-4-3-B-1-B*4-3-B/ZEWAc1F2-80-1-1-B-1-B*4-1-B)F2-60-1-3-1	2.12389	2.02208	1.63419	1.91984	1.58655	1.3717	7.13659	6.70081	67.811	67.6376	1.02636	1.49413	3.67542	4.1837	0.497197	0.501309	0.997557	0.959173	224.135	221.806	112.363	112.081	66.0824	66.1679
(CML395/CML444)//(ZEWAc1F2-219-4-3-B-1-B*4-3-B/ZEWAc1F2-80-1-1-B-1-B*4-1-B)F2-60-5-1-1	CML395/CML444	(ZEWAc1F2-219-4-3-B-1-B*4-3-B/ZEWAc1F2-80-1-1-B-1-B*4-1-B)F2-60-5-1-1	2.11737	1.99677	1.65051	2.09653	1.73584	1.83932	7.45684	7.51415	66.7983	66.2647	0.947961	1.31622	3.31774	0.580951	0.506303	0.516592	1.00265	0.991182	227.094	226.908	116.353	118.891	65.0883	64.5613
(CML395/CML444)//(ZEWAc1F2-219-4-3-B-1-B*5/ZEWAc1F2-300-2-2-B-1-B*5)F2-103-2-1-1	CML395/CML444	(ZEWAc1F2-219-4-3-B-1-B*5/ZEWAc1F2-300-2-2-B-1-B*5)F2-103-2-1-1	2.25687	2.26593	1.6105	1.64496	1.57685	1.36977	7.01123	6.54375	68.1546	68.1446	0.775448	0.869198	3.69973	4.3142	0.499335	0.503546	0.998605	0.975524	207.707	197.127	105.485	101.736	65.9669	66.0134
(CML395/CML444)//(ZEWAc1F2-219-4-3-B-1-B*5/ZEWAc1F2-300-2-2-B-1-B*5)F2-103-7-1-1	CML395/CML444	(ZEWAc1F2-219-4-3-B-1-B*5/ZEWAc1F2-300-2-2-B-1-B*5)F2-103-7-1-1	2.11574	1.99174	1.61131	1.6548	1.75995	1.90919	7.34711	7.2675	66.1521	65.5645	1.02451	1.3735	3.73649	4.57954	0.494467	0.496156	0.993426	0.950516	208.216	197.886	103.61	98.8276	64.6117	63.9573
(CML395/CML444)//(ZEWAc1F2-219-4-3-B-1-B*5/ZEWAc1F2-300-2-2-B-1-B*5)F2-111-2-1-1	CML395/CML444	(ZEWAc1F2-219-4-3-B-1-B*5/ZEWAc1F2-300-2-2-B-1-B*5)F2-111-2-1-1	2.66751	3.01131	1.65957	2.17644	1.77238	1.92316	6.56107	5.57375	65.5794	64.8545	1.20819	1.74714	4.03409	6.8697	0.497908	0.501143	0.995341	0.961633	209.617	200.073	106.025	102.487	64.3549	63.6146
(CML395/CML444)//(ZEWAc1F2-219-4-3-B-1-B*5/ZEWAc1F2-300-2-2-B-1-B*5)F2-119-3-1-1	CML395/CML444	(ZEWAc1F2-219-4-3-B-1-B*5/ZEWAc1F2-300-2-2-B-1-B*5)F2-119-3-1-1	2.2572	2.25084	1.65806	2.18174	1.58268	1.39186	7.73636	8.10625	68.3718	68.441	0.153895	-0.387837	4.09847	7.40918	0.485718	0.482785	0.999349	0.97638	226.689	226.446	111.967	111.6	65.2418	64.9677
(CML395/CML444)//(ZEWAc1F2-219-4-3-B-1-B*5/ZEWAc1F2-300-2-2-B-1-B*5)F2-123-4-4-1	CML395/CML444	(ZEWAc1F2-219-4-3-B-1-B*5/ZEWAc1F2-300-2-2-B-1-B*5)F2-123-4-4-1	2.67314	3.01496	1.63274	1.89693	1.55462	1.33844	6.94684	6.405	67.8545	67.7558	1.76389	2.87745	3.98671	6.52104	0.51947	0.533706	0.990559	0.937472	217.517	212.291	114.203	115.042	67.0784	67.6909
(CML395/CML444)//(ZEWAc1F2-219-4-3-B-1-B*5/ZEWAc1F2-300-2-2-B-1-B*5)F2-128-7-1-1	CML395/CML444	(ZEWAc1F2-219-4-3-B-1-B*5/ZEWAc1F2-300-2-2-B-1-B*5)F2-128-7-1-1	2.11481	1.9909	1.67789	2.41576	1.59754	1.43353	7.12609	6.79125	66.1284	65.5658	1.7004	2.74795	3.56201	3.17346	0.48759	0.485807	0.995687	0.962463	210.343	201.219	103.614	98.8922	65.5008	65.35
(CML395/CML444)//(ZEWAc1F2-219-4-3-B-1-B*5/ZEWAc1F2-300-2-2-B-1-B*5)F2-181-7-1-1	CML395/CML444	(ZEWAc1F2-219-4-3-B-1-B*5/ZEWAc1F2-300-2-2-B-1-B*5)F2-181-7-1-1	2.53049	2.75775	1.67791	2.39331	1.59956	1.44425	6.79833	6.085	68.1979	68.189	0.783262	0.878356	3.70597	4.38729	0.500829	0.505729	1.00147	0.988532	213.942	206.753	109.265	107.477	66.0495	66.1139
(CML395/CML444)//(ZEWAc1F2-219-4-3-B-1-B*5/ZEWAc1F2-300-2-2-B-1-B*5)F2-200-2-4-1	CML395/CML444	(ZEWAc1F2-219-4-3-B-1-B*5/ZEWAc1F2-300-2-2-B-1-B*5)F2-200-2-4-1	2.24996	2.23572	1.63579	1.922	1.9636	2.44456	6.9683	6.45125	68.8428	69.0301	0.416044	0.136831	3.83998	5.40365	0.494741	0.496268	1.00325	0.999078	212.852	205.094	106.777	103.659	66.107	66.2442
(CML395/CML444)//(ZEWAc1F2-219-4-3-B-1-B*5/ZEWAc1F2-300-2-2-B-1-B*5)F2-202-7-1-1	CML395/CML444	(ZEWAc1F2-219-4-3-B-1-B*5/ZEWAc1F2-300-2-2-B-1-B*5)F2-202-7-1-1	2.25418	2.24865	1.6557	2.16554	1.59612	1.40935	7.06112	6.65125	66.8838	66.5255	0.658803	0.627951	3.67065	4.07459	0.500371	0.505069	1.00017	0.986164	197.987	182.128	99.571	92.723	64.7114	64.155
(CML395/CML444)//(ZEWAc1F2-219-4-3-B-1-B*5/ZEWAc1F2-300-2-2-B-1-B*5)F2-225-1-1-1	CML395/CML444	(ZEWAc1F2-219-4-3-B-1-B*5/ZEWAc1F2-300-2-2-B-1-B*5)F2-225-1-1-1	2.25717	2.2545	1.65912	2.17772	1.59571	1.45442	6.55121	5.5525	66.2508	65.7227	1.08861	1.50313	3.76538	4.78731	0.506523	0.514253	0.996389	0.96342	192.175	173.215	97.9562	90.2882	64.7615	64.2395
(CML395/CML444)//(ZEWAc1F2-219-4-3-B-1-B*5/ZEWAc1F2-300-2-2-B-1-B*5)F2-225-4-2-1	CML395/CML444	(ZEWAc1F2-219-4-3-B-1-B*5/ZEWAc1F2-300-2-2-B-1-B*5)F2-225-4-2-1	2.38919	2.49872	1.6495	2.08279	1.72842	1.78629	7.05068	6.62875	67.3691	67.1287	0.904369	1.12833	3.67638	4.09758	0.505212	0.512325	0.985092	0.911772	202.05	188.444	103.341	98.4887	65.5066	65.3088
(CML395/CML444)//(ZEWAc1F2-219-4-3-B-1-B*5/ZEWAc1F2-300-2-2-B-1-B*5)F2-240-1-2-1	CML395/CML444	(ZEWAc1F2-219-4-3-B-1-B*5/ZEWAc1F2-300-2-2-B-1-B*5)F2-240-1-2-1	2.26672	2.27715	1.63495	1.89895	1.77358	1.92411	6.99499	6.50875	66.7485	66.3433	1.32198	1.98535	3.71471	4.37155	0.501395	0.506273	0.995928	0.962587	202.297	188.849	101.89	96.243	65.471	65.2745
(CML395/CML444)//(ZEWAc1F2-219-4-3-B-1-B*5/ZEWAc1F2-300-2-2-B-1-B*5)F2-240-2-1-1	CML395/CML444	(ZEWAc1F2-219-4-3-B-1-B*5/ZEWAc1F2-300-2-2-B-1-B*5)F2-240-2-1-1	2.25119	2.24539	1.65538	2.16252	1.57225	1.35616	6.67013	5.80875	67.3147	67.0768	1.45619	2.24695	3.79271	4.97653	0.493349	0.494453	0.99814	0.974514	203.237	190.285	101.208	95.2584	66.1668	66.3225
(CML395/CML444)//(ZEWAc1F2-219-4-3-B-1-B*5/ZEWAc1F2-300-2-2-B-1-B*5)F2-240-4-2-1	CML395/CML444	(ZEWAc1F2-219-4-3-B-1-B*5/ZEWAc1F2-300-2-2-B-1-B*5)F2-240-4-2-1	2.79932	3.24761	1.67582	2.38885	1.56524	1.35085	6.79601	6.08	66.8481	66.4721	1.51889	2.37633	3.6751	4.09282	0.502	0.507531	1.00345	0.999631	208.109	197.797	105.363	101.579	65.8741	65.8791
(CML395/CML444)//(ZEWAc1F2-219-4-3-B-1-B*5/ZEWAc1F2-300-2-2-B-1-B*5)F2-52-4-2-1	CML395/CML444	(ZEWAc1F2-219-4-3-B-1-B*5/ZEWAc1F2-300-2-2-B-1-B*5)F2-52-4-2-1	2.25495	2.2461	1.59207	1.42843	1.56343	1.3317	7.03153	6.5875	67.6959	67.5599	0.96248	1.24537	3.4309	2.21123	0.513235	0.524265	0.995641	0.962192	211.368	202.828	109.686	108.164	65.8407	65.8242
(CML395/CML444)//(ZEWAc1F2-219-4-3-B-1-B*5/ZEWAc1F2-300-2-2-B-1-B*5)F2-89-1-1-1	CML395/CML444	(ZEWAc1F2-219-4-3-B-1-B*5/ZEWAc1F2-300-2-2-B-1-B*5)F2-89-1-1-1	2.25033	2.2412	1.65669	2.14872	1.60199	1.45419	7.00601	6.5325	67.4693	67.2437	0.843916	1.00473	3.5581	3.2037	0.524001	0.540433	1.00033	0.986387	210.64	201.657	110.665	109.586	65.5216	65.3129
DH04	DH04		2.82041	3.01389	1.77815	2.55371	1.77396	1.78054	5.9209	5.29415	67.948	67.965	1.25062	1.40557	5.056	8.812	0.491158	0.490929	0.979159	0.947582	225.693	225.157	111.803	111.447	66.162	66.2486
DK8031	DK8031		2.29316	2.31767	1.66101	1.84477	1.95187	2.01524	4.89612	3.94993	68.5881	68.6348	2.15787	2.4822	4.85198	7.78038	0.482051	0.479113	0.988354	0.971906	220.713	218.993	107.712	106.158	68.0378	68.3859
H513	H513		2.83177	3.03402	1.71921	2.21551	1.97817	2.08094	6.75155	6.4407	67.9037	67.9296	0.896295	0.96687	4.13786	5.6054	0.511561	0.518033	1.00777	1.01402	233.056	234.404	120.469	122.837	65.4955	65.4555
PH3253	PH3253		2.48605	2.60301	1.7564	2.57107	2.09804	2.36573	6.64702	6.09914	68.3388	68.4147	0.871455	0.977318	4.14161	6.37846	0.499063	0.50182	0.979261	0.923908	234.954	237.668	117.795	119.705	66.1703	66.3298
Pioneer3253	Pioneer3253		2.40945	2.47093	1.81628	2.64158	1.89961	1.95171	6.36646	5.92361	69.3782	69.4701	1.32132	1.49281	4.92434	8.30579	0.49273	0.493027	0.974451	0.938394	231.038	231.814	114.978	115.582	67.992	68.356
WH505	WH505		2.50662	2.60946	1.58985	1.47957	2.16707	2.4603	7.15475	7.00853	70.7603	70.9751	0.446193	0.373111	3.90233	4.82173	0.489795	0.489139	0.993564	0.976004	228.844	229.207	112.845	112.879	67.2226	67.5427
	Mean		2.28863	2.28863	1.61209	1.61209	1.72427	1.72427	7.39543	7.39543	68.3393	68.3393	0.698671	0.698671	3.61684	3.61684	0.490626	0.490626	1.00529	1.00529	226.428	226.428	112.157	112.157	66.0497	66.0497
	Min		1.84396	1.44608	1.52704	0.949847	1.28987	0.506979	4.89612	3.94993	63.0625	62.1252	-0.333785	-1.41446	3.15671	-0.428364	0.441988	0.41719	0.96932	0.853267	191.404	171.995	95.1406	85.9577	62.3677	60.3156
	Max		3.08154	3.77192	1.81628	3.08816	2.41382	3.58175	8.5108	9.775	73.5961	74.6702	2.15787	3.01494	5.19135	17.3941	0.535504	0.565415	1.04788	1.21212	249.465	264.804	129.48	141.639	70.1335	72.298

## Sheet: MDt
Genotype	Tester	Line	BLUP_GY	BLUE_GY	BLUP_AD	BLUE_AD	BLUP_ASI	BLUE_ASI	BLUP_pER	BLUE_pER	BLUP_rEPH	BLUE_rEPH	BLUP_rEPP	BLUE_rEPP	BLUP_pRL	BLUE_pRL	BLUP_pSL	BLUE_pSL	BLUP_EarAsp	BLUE_EarAsp	BLUP_MOI	BLUE_MOI	BLUP_PH	BLUE_PH	BLUP_EH	BLUE_EH	BLUP_SD	BLUE_SD	BLUP_GYgrn	BLUE_GYgrn	BLUP_SEN	BLUE_SEN
(CKDHL0089/CKDHL0323)//([CML202/CML442//[DTP2WC4H255-1-2-2-BB/[[NAW5867/P30-SR]-111-2/[NAW5867/P30-SR]-25-1]-8-1-1-B-1]-1-2-2-B]-1-1-1-1-BBB-1-B/LaPostaSeqC7-F103-1-2-1-1-BBB)F2-115-4-1-1	(CKDHL0089/CKDHL0323	([CML202/CML442//[DTP2WC4H255-1-2-2-BB/[[NAW5867/P30-SR]-111-2/[NAW5867/P30-SR]-25-1]-8-1-1-B-1]-1-2-2-B]-1-1-1-1-BBB-1-B/LaPostaSeqC7-F103-1-2-1-1-BBB)F2-115-4-1-1	1.91055	1.70121	72.2367	73.4371	2.65775	2.54271	0.323237	-3.38368e-13	0.602482	0.616149	0.757302	0.746174	0.0429364	0.00287869	84.6693	97.4271	2.58809	2.5	12.9601	13.0215	211.448	208.363	126.057	128.934	74.1868	75.9432	1.86592	1.64368	6.5032	6.4435
(CKDHL0089/CKDHL0323)//([CML202/CML442//[DTP2WC4H255-1-2-2-BB/[[NAW5867/P30-SR]-111-2/[NAW5867/P30-SR]-25-1]-8-1-1-B-1]-1-2-2-B]-1-1-1-1-BBB-1-B/LaPostaSeqC7-F103-1-2-1-1-BBB)F2-115-7-3-1	(CKDHL0089/CKDHL0323	([CML202/CML442//[DTP2WC4H255-1-2-2-BB/[[NAW5867/P30-SR]-111-2/[NAW5867/P30-SR]-25-1]-8-1-1-B-1]-1-2-2-B]-1-1-1-1-BBB-1-B/LaPostaSeqC7-F103-1-2-1-1-BBB)F2-115-7-3-1	1.46514	1.11972	72.6859	73.7373	2.67777	2.58632	0.324493	1.07932e-15	0.613694	0.625373	0.61832	0.472275	0.0428489	-0.000288919	87.8337	94.4795	2.58744	2.5	13.4561	13.7603	212.094	213.357	128.748	132.791	74.839	76.347	1.43241	1.08097	6.53912	6.44291
(CKDHL0089/CKDHL0323)//([CML202/CML442//[DTP2WC4H255-1-2-2-BB/[[NAW5867/P30-SR]-111-2/[NAW5867/P30-SR]-25-1]-8-1-1-B-1]-1-2-2-B]-1-1-1-1-BBB-1-B/LaPostaSeqC7-F103-1-2-1-1-BBB)F2-115-9-1-1	(CKDHL0089/CKDHL0323	([CML202/CML442//[DTP2WC4H255-1-2-2-BB/[[NAW5867/P30-SR]-111-2/[NAW5867/P30-SR]-25-1]-8-1-1-B-1]-1-2-2-B]-1-1-1-1-BBB-1-B/LaPostaSeqC7-F103-1-2-1-1-BBB)F2-115-9-1-1	1.65517	1.29989	71.4972	72.5004	2.6487	2.55793	0.323794	7.68347e-16	0.57924	0.588979	0.688215	0.594479	0.0429361	0.00288854	NA	NA	2.58652	2.5	12.7476	12.7506	208.772	205.163	119.946	121.191	73.6115	75.0834	1.58871	1.21609	6.50422	6.44076
(CKDHL0089/CKDHL0323)//([CML202/CML442//[DTP2WC4H255-1-2-2-BB/[[NAW5867/P30-SR]-111-2/[NAW5867/P30-SR]-25-1]-8-1-1-B-1]-1-2-2-B]-1-1-1-1-BBB-1-B/LaPostaSeqC7-F103-1-2-1-1-BBB)F2-120-1-1-1	(CKDHL0089/CKDHL0323	([CML202/CML442//[DTP2WC4H255-1-2-2-BB/[[NAW5867/P30-SR]-111-2/[NAW5867/P30-SR]-25-1]-8-1-1-B-1]-1-2-2-B]-1-1-1-1-BBB-1-B/LaPostaSeqC7-F103-1-2-1-1-BBB)F2-120-1-1-1	1.79049	1.61501	70.7797	71.5101	0.937385	-0.549156	0.322594	4.56503e-16	0.609308	0.621861	0.682936	0.636447	0.0424883	-0.00363165	NA	NA	2.4593	2	12.6413	12.6014	220.237	225.132	133.091	139.253	70.901	70.9869	1.68209	1.45064	7.24807	7.45501
(CKDHL0089/CKDHL0323)//([CML202/CML442//[DTP2WC4H255-1-2-2-BB/[[NAW5867/P30-SR]-111-2/[NAW5867/P30-SR]-25-1]-8-1-1-B-1]-1-2-2-B]-1-1-1-1-BBB-1-B/LaPostaSeqC7-F103-1-2-1-1-BBB)F2-120-2-2-1	(CKDHL0089/CKDHL0323	([CML202/CML442//[DTP2WC4H255-1-2-2-BB/[[NAW5867/P30-SR]-111-2/[NAW5867/P30-SR]-25-1]-8-1-1-B-1]-1-2-2-B]-1-1-1-1-BBB-1-B/LaPostaSeqC7-F103-1-2-1-1-BBB)F2-120-2-2-1	1.37396	0.798836	70.6963	71.5743	4.02765	4.98496	0.323287	4.57594e-16	0.597039	0.612898	0.576746	0.32888	0.0426616	-0.00180028	79.5585	84.8097	2.45964	2	12.8184	12.8499	212.726	212.564	125.849	130.037	74.529	76.5359	1.33788	0.7734	6.96844	6.98241
(CKDHL0089/CKDHL0323)//([CML202/CML442//[DTP2WC4H255-1-2-2-BB/[[NAW5867/P30-SR]-111-2/[NAW5867/P30-SR]-25-1]-8-1-1-B-1]-1-2-2-B]-1-1-1-1-BBB-1-B/LaPostaSeqC7-F103-1-2-1-1-BBB)F2-120-8-10-1	(CKDHL0089/CKDHL0323	([CML202/CML442//[DTP2WC4H255-1-2-2-BB/[[NAW5867/P30-SR]-111-2/[NAW5867/P30-SR]-25-1]-8-1-1-B-1]-1-2-2-B]-1-1-1-1-BBB-1-B/LaPostaSeqC7-F103-1-2-1-1-BBB)F2-120-8-10-1	1.57806	0.713749	72.4965	73.6674	2.36765	2.01401	0.641446	2.1	0.605324	0.616234	0.658127	0.53795	0.0426849	-0.00293616	72.982	75.9234	2.71479	3	12.8539	12.8969	229.32	240.694	139.955	148.35	74.1512	75.6844	1.48915	1.09399	6.97334	6.98107
(CKDHL0089/CKDHL0323)//([CML202/CML442//[DTP2WC4H255-1-2-2-BB/[[NAW5867/P30-SR]-111-2/[NAW5867/P30-SR]-25-1]-8-1-1-B-1]-1-2-2-B]-1-1-1-1-BBB-1-B/LaPostaSeqC7-F103-1-2-1-1-BBB)F2-120-9-1-1	(CKDHL0089/CKDHL0323	([CML202/CML442//[DTP2WC4H255-1-2-2-BB/[[NAW5867/P30-SR]-111-2/[NAW5867/P30-SR]-25-1]-8-1-1-B-1]-1-2-2-B]-1-1-1-1-BBB-1-B/LaPostaSeqC7-F103-1-2-1-1-BBB)F2-120-9-1-1	1.49839	1.03556	70.6167	71.5048	3.18323	3.49374	0.323349	2.35157e-16	0.604011	0.616195	0.605344	0.389787	0.0427863	0.000183668	84.123	96.8243	2.45942	2	13.279	13.5041	233.404	243.85	140.406	149.264	73.4195	74.9972	1.43872	0.971579	6.76713	6.5557
(CKDHL0089/CKDHL0323)//([CML202/CML442//[DTP2WC4H255-1-2-2-BB/[[NAW5867/P30-SR]-111-2/[NAW5867/P30-SR]-25-1]-8-1-1-B-1]-1-2-2-B]-1-1-1-1-BBB-1-B/LaPostaSeqC7-F103-1-2-1-1-BBB)F2-167-1-1-1	(CKDHL0089/CKDHL0323	([CML202/CML442//[DTP2WC4H255-1-2-2-BB/[[NAW5867/P30-SR]-111-2/[NAW5867/P30-SR]-25-1]-8-1-1-B-1]-1-2-2-B]-1-1-1-1-BBB-1-B/LaPostaSeqC7-F103-1-2-1-1-BBB)F2-167-1-1-1	1.52651	1.04711	70.9811	71.9785	2.90899	2.98621	0.323179	-3.91153e-16	0.635848	0.656044	0.658555	0.512114	0.0426569	0.00364867	83.6647	97.2141	2.58705	2.5	12.5705	12.4928	217.472	219.163	135.836	143.125	73.3656	74.9483	1.47112	0.989124	7.34674	7.50898
(CKDHL0089/CKDHL0323)//([CML202/CML442//[DTP2WC4H255-1-2-2-BB/[[NAW5867/P30-SR]-111-2/[NAW5867/P30-SR]-25-1]-8-1-1-B-1]-1-2-2-B]-1-1-1-1-BBB-1-B/LaPostaSeqC7-F103-1-2-1-1-BBB)F2-167-3-6-1	(CKDHL0089/CKDHL0323	([CML202/CML442//[DTP2WC4H255-1-2-2-BB/[[NAW5867/P30-SR]-111-2/[NAW5867/P30-SR]-25-1]-8-1-1-B-1]-1-2-2-B]-1-1-1-1-BBB-1-B/LaPostaSeqC7-F103-1-2-1-1-BBB)F2-167-3-6-1	1.4557	0.962647	73.0631	74.4789	4.07082	5.05143	0.322196	-3.586e-16	0.598811	0.61216	0.607399	0.402394	0.0429283	0.00247378	76.4333	80.4455	2.45962	2	13.1018	13.2519	202.365	197.16	119.364	120.945	76.7848	79.6024	1.50184	1.06753	6.86129	6.92659
(CKDHL0089/CKDHL0323)//([CML202/CML442//[DTP2WC4H255-1-2-2-BB/[[NAW5867/P30-SR]-111-2/[NAW5867/P30-SR]-25-1]-8-1-1-B-1]-1-2-2-B]-1-1-1-1-BBB-1-B/LaPostaSeqC7-F103-1-2-1-1-BBB)F2-167-4-2-1	(CKDHL0089/CKDHL0323	([CML202/CML442//[DTP2WC4H255-1-2-2-BB/[[NAW5867/P30-SR]-111-2/[NAW5867/P30-SR]-25-1]-8-1-1-B-1]-1-2-2-B]-1-1-1-1-BBB-1-B/LaPostaSeqC7-F103-1-2-1-1-BBB)F2-167-4-2-1	1.60594	1.32058	70.2675	70.9569	2.95046	3.07875	0.323537	-7.86358e-16	0.624566	0.639154	0.67934	0.604038	0.0427778	0.000285076	88.947	95.5628	2.58786	2.5	12.9247	12.9988	217.656	222.138	134.989	141.561	72.9244	74.0484	1.57399	1.27498	6.35852	6.07857
(CKDHL0089/CKDHL0323)//([CML202/CML442//[DTP2WC4H255-1-2-2-BB/[[NAW5867/P30-SR]-111-2/[NAW5867/P30-SR]-25-1]-8-1-1-B-1]-1-2-2-B]-1-1-1-1-BBB-1-B/LaPostaSeqC7-F103-1-2-1-1-BBB)F2-167-7-1-1	(CKDHL0089/CKDHL0323	([CML202/CML442//[DTP2WC4H255-1-2-2-BB/[[NAW5867/P30-SR]-111-2/[NAW5867/P30-SR]-25-1]-8-1-1-B-1]-1-2-2-B]-1-1-1-1-BBB-1-B/LaPostaSeqC7-F103-1-2-1-1-BBB)F2-167-7-1-1	2.19695	2.22861	71.9617	73.0719	0.944714	-0.483333	0.323463	-9.46522e-16	0.594313	0.60378	0.724699	0.698686	0.042857	0.00102238	79.4057	88.2425	2.58669	2.5	12.7122	12.6972	221.477	226.005	130.964	136.341	71.9511	72.6646	2.14682	2.15612	6.64697	6.4894
(CKDHL0089/CKDHL0323)//([CML202/CML442//[DTP2WC4H255-1-2-2-BB/[[NAW5867/P30-SR]-111-2/[NAW5867/P30-SR]-25-1]-8-1-1-B-1]-1-2-2-B]-1-1-1-1-BBB-1-B/LaPostaSeqC7-F103-1-2-1-1-BBB)F2-167-8-5-1	(CKDHL0089/CKDHL0323	([CML202/CML442//[DTP2WC4H255-1-2-2-BB/[[NAW5867/P30-SR]-111-2/[NAW5867/P30-SR]-25-1]-8-1-1-B-1]-1-2-2-B]-1-1-1-1-BBB-1-B/LaPostaSeqC7-F103-1-2-1-1-BBB)F2-167-8-5-1	1.25909	0.619857	71.8932	73.0054	4.39427	6.87152	0.324422	-1.08551e-15	0.616144	0.633867	0.612116	0.409345	0.042941	0.00795863	77.7649	82.1057	2.84179	3.5	13.031	13.1493	186.669	170.785	109.407	107.412	74.752	78.8267	1.20479	0.565776	6.8882	6.95889
(CKDHL0089/CKDHL0323)//([CML202/CML442//[DTP2WC4H255-1-2-2-BB/[[NAW5867/P30-SR]-111-2/[NAW5867/P30-SR]-25-1]-8-1-1-B-1]-1-2-2-B]-1-1-1-1-BBB-1-B/LaPostaSeqC7-F103-1-2-1-1-BBB)F2-27-4-1-1	(CKDHL0089/CKDHL0323	([CML202/CML442//[DTP2WC4H255-1-2-2-BB/[[NAW5867/P30-SR]-111-2/[NAW5867/P30-SR]-25-1]-8-1-1-B-1]-1-2-2-B]-1-1-1-1-BBB-1-B/LaPostaSeqC7-F103-1-2-1-1-BBB)F2-27-4-1-1	1.78601	1.46298	70.3277	71.0636	2.90173	2.96078	0.54803	1.5	0.626995	0.647162	0.722538	0.656755	0.0426867	0.00309335	NA	NA	2.71364	3	12.9956	13.0697	217.08	216.715	133.551	139.746	72.6575	73.8875	1.73182	1.40362	6.88243	6.96009
(CKDHL0089/CKDHL0323)//([CML202/CML442//[DTP2WC4H255-1-2-2-BB/[[NAW5867/P30-SR]-111-2/[NAW5867/P30-SR]-25-1]-8-1-1-B-1]-1-2-2-B]-1-1-1-1-BBB-1-B/LaPostaSeqC7-F103-1-2-1-1-BBB)F2-52-2-1-1	(CKDHL0089/CKDHL0323	([CML202/CML442//[DTP2WC4H255-1-2-2-BB/[[NAW5867/P30-SR]-111-2/[NAW5867/P30-SR]-25-1]-8-1-1-B-1]-1-2-2-B]-1-1-1-1-BBB-1-B/LaPostaSeqC7-F103-1-2-1-1-BBB)F2-52-2-1-1	1.97473	1.74012	73.2395	74.6904	1.63397	-0.116887	0.321776	-1.38681e-15	0.617483	0.634178	0.607826	0.396388	0.04249	-0.00604988	NA	NA	2.71368	3	12.0745	11.7848	190.794	176.394	111.82	109.821	70.9192	71.4557	1.47792	1.00522	7.2688	7.46106
(CKDHL0089/CKDHL0323)//([CML202/CML442//[DTP2WC4H255-1-2-2-BB/[[NAW5867/P30-SR]-111-2/[NAW5867/P30-SR]-25-1]-8-1-1-B-1]-1-2-2-B]-1-1-1-1-BBB-1-B/LaPostaSeqC7-F103-1-2-1-1-BBB)F2-52-4-3-1	(CKDHL0089/CKDHL0323	([CML202/CML442//[DTP2WC4H255-1-2-2-BB/[[NAW5867/P30-SR]-111-2/[NAW5867/P30-SR]-25-1]-8-1-1-B-1]-1-2-2-B]-1-1-1-1-BBB-1-B/LaPostaSeqC7-F103-1-2-1-1-BBB)F2-52-4-3-1	1.33412	0.78206	71.854	73.0395	2.91818	3.00913	0.323307	-1.62338e-15	0.594558	0.604515	0.624851	0.446461	0.0427873	-2.47316e-06	84.896	97.5318	2.58659	2.5	12.9956	13.1027	203.279	195.907	117.684	118.214	74.2362	76.0783	1.32398	0.792368	7.45797	7.54035
(CKDHL0089/CKDHL0323)//([CML202/CML442//[DTP2WC4H255-1-2-2-BB/[[NAW5867/P30-SR]-111-2/[NAW5867/P30-SR]-25-1]-8-1-1-B-1]-1-2-2-B]-1-1-1-1-BBB-1-B/LaPostaSeqC7-F103-1-2-1-1-BBB)F2-52-5-1-1	(CKDHL0089/CKDHL0323	([CML202/CML442//[DTP2WC4H255-1-2-2-BB/[[NAW5867/P30-SR]-111-2/[NAW5867/P30-SR]-25-1]-8-1-1-B-1]-1-2-2-B]-1-1-1-1-BBB-1-B/LaPostaSeqC7-F103-1-2-1-1-BBB)F2-52-5-1-1	1.74407	1.44072	71.511	72.541	2.67144	2.54014	0.324388	-1.9201e-15	0.600119	0.613053	0.695367	0.612435	0.0429388	0.00246047	77.2995	86.0641	2.58657	2.5	12.8539	12.9013	216.158	214.905	127.21	130.774	73.7104	75.1267	1.68958	1.36963	7.247	7.45981
(CKDHL0089/CKDHL0323)//([CML202/CML442//[DTP2WC4H255-1-2-2-BB/[[NAW5867/P30-SR]-111-2/[NAW5867/P30-SR]-25-1]-8-1-1-B-1]-1-2-2-B]-1-1-1-1-BBB-1-B/LaPostaSeqC7-F103-1-2-1-1-BBB)F2-61-2-8-1	(CKDHL0089/CKDHL0323	([CML202/CML442//[DTP2WC4H255-1-2-2-BB/[[NAW5867/P30-SR]-111-2/[NAW5867/P30-SR]-25-1]-8-1-1-B-1]-1-2-2-B]-1-1-1-1-BBB-1-B/LaPostaSeqC7-F103-1-2-1-1-BBB)F2-61-2-8-1	1.25258	0.665894	72.7651	74.0854	4.0519	5.04729	0.321403	-2.00447e-15	0.617233	0.633874	0.576303	0.339729	0.042908	0.00374206	83.3887	90.1303	2.71468	3	12.9247	13.0063	214.512	216.201	130.933	136.706	76.4718	79.1443	1.20015	0.610554	7.30615	7.48664
(CKDHL0089/CKDHL0323)//([CML202/CML442//[DTP2WC4H255-1-2-2-BB/[[NAW5867/P30-SR]-111-2/[NAW5867/P30-SR]-25-1]-8-1-1-B-1]-1-2-2-B]-1-1-1-1-BBB-1-B/LaPostaSeqC7-F103-1-2-1-1-BBB)F2-61-8-3-1	(CKDHL0089/CKDHL0323	([CML202/CML442//[DTP2WC4H255-1-2-2-BB/[[NAW5867/P30-SR]-111-2/[NAW5867/P30-SR]-25-1]-8-1-1-B-1]-1-2-2-B]-1-1-1-1-BBB-1-B/LaPostaSeqC7-F103-1-2-1-1-BBB)F2-61-8-3-1	1.66349	1.32702	69.9905	70.6028	4.08888	5.03357	0.682775	2.4	0.602867	0.617855	0.676035	0.591978	0.0426845	-0.000423166	82.6954	94.9169	2.58655	2.5	12.3579	12.1747	219.924	223.513	131.953	137.927	73.9938	75.5334	1.56491	1.18797	6.8573	6.94422
(CKDHL0089/CKDHL0323)//([CML202/CML442//[DTP2WC4H255-1-2-2-BB/[[NAW5867/P30-SR]-111-2/[NAW5867/P30-SR]-25-1]-8-1-1-B-1]-1-2-2-B]-1-1-1-1-BBB-1-B/LaPostaSeqC7-F103-1-2-1-1-BBB)F2-73-10-1-1	(CKDHL0089/CKDHL0323	([CML202/CML442//[DTP2WC4H255-1-2-2-BB/[[NAW5867/P30-SR]-111-2/[NAW5867/P30-SR]-25-1]-8-1-1-B-1]-1-2-2-B]-1-1-1-1-BBB-1-B/LaPostaSeqC7-F103-1-2-1-1-BBB)F2-73-10-1-1	2.11591	2.16952	71.2062	72.115	2.36012	2.0497	0.321431	-2.32294e-15	0.595306	0.605184	0.817894	0.93064	0.0429139	0.0110017	87.9615	95.2894	2.58775	2.5	12.9956	13.1061	225.987	234.164	134.942	141.794	73.0389	74.185	2.04482	2.04359	6.66589	6.51793
(CKDHL0089/CKDHL0323)//([CML202/CML442//[DTP2WC4H255-1-2-2-BB/[[NAW5867/P30-SR]-111-2/[NAW5867/P30-SR]-25-1]-8-1-1-B-1]-1-2-2-B]-1-1-1-1-BBB-1-B/LaPostaSeqC7-F103-1-2-1-1-BBB)F2-73-6-1-1	(CKDHL0089/CKDHL0323	([CML202/CML442//[DTP2WC4H255-1-2-2-BB/[[NAW5867/P30-SR]-111-2/[NAW5867/P30-SR]-25-1]-8-1-1-B-1]-1-2-2-B]-1-1-1-1-BBB-1-B/LaPostaSeqC7-F103-1-2-1-1-BBB)F2-73-6-1-1	1.68069	1.33621	72.7	73.967	2.04124	1.46138	0.323128	-2.34347e-15	0.626086	0.643352	0.700871	0.623229	0.0426683	0.00329776	88.1588	94.7663	2.5871	2.5	12.6768	12.6531	217.474	218.71	133.979	140.14	73.7715	75.3604	1.61071	1.24661	7.01142	7.04681
(CKDHL0089/CKDHL0323)//([CML202/CML442//[DTP2WC4H255-1-2-2-BB/[[NAW5867/P30-SR]-111-2/[NAW5867/P30-SR]-25-1]-8-1-1-B-1]-1-2-2-B]-1-1-1-1-BBB-1-B/LaPostaSeqC7-F103-1-2-1-1-BBB)F2-73-8-1-1	(CKDHL0089/CKDHL0323	([CML202/CML442//[DTP2WC4H255-1-2-2-BB/[[NAW5867/P30-SR]-111-2/[NAW5867/P30-SR]-25-1]-8-1-1-B-1]-1-2-2-B]-1-1-1-1-BBB-1-B/LaPostaSeqC7-F103-1-2-1-1-BBB)F2-73-8-1-1	1.51831	1.03195	70.6655	71.542	3.48049	3.98482	0.858846	3.55	0.624572	0.644813	0.620549	0.451041	0.0427753	0.00182973	84.6468	91.4589	2.71411	3	12.4642	12.3392	214.123	216.506	132.687	139.584	73.8509	75.5076	1.4968	1.03278	6.91437	6.95308
(CKDHL0089/CKDHL0323)//([CML202/CML442//[DTP2WC4H255-1-2-2-BB/[[NAW5867/P30-SR]-111-2/[NAW5867/P30-SR]-25-1]-8-1-1-B-1]-1-2-2-B]-1-1-1-1-BBB-1-B/LaPostaSeqC7-F103-1-2-1-1-BBB)F2-73-9-4-1	(CKDHL0089/CKDHL0323	([CML202/CML442//[DTP2WC4H255-1-2-2-BB/[[NAW5867/P30-SR]-111-2/[NAW5867/P30-SR]-25-1]-8-1-1-B-1]-1-2-2-B]-1-1-1-1-BBB-1-B/LaPostaSeqC7-F103-1-2-1-1-BBB)F2-73-9-4-1	1.28414	0.722247	72.5155	73.8869	2.88307	3.01451	0.322852	-2.90904e-15	0.638534	0.656686	0.59583	0.375461	0.0423611	-0.00698104	81.3459	91.2469	2.71455	3	13.3498	13.5927	195.657	185.984	119.422	120.811	72.7665	74.9846	1.26663	0.698833	7.02014	6.99646
(CKDHL0089/CKDHL0323)//([CML390/CML206]-BB-2-4-BBB/LaPostaSeqC7-F71-1-2-1-1-BBB)F2-106-2-4-1	(CKDHL0089/CKDHL0323	([CML390/CML206]-BB-2-4-BBB/LaPostaSeqC7-F71-1-2-1-1-BBB)F2-106-2-4-1	2.29756	2.4676	67.9063	68.0565	1.82068	1.0417	0.32271	-3.20475e-15	0.56407	0.565656	0.777674	0.836109	0.0429369	0.0034088	78.7536	87.9686	2.71502	3	12.0037	11.6986	223.811	230.909	127.359	131.423	69.4838	69.1439	2.30053	2.47107	7.6068	7.93379
(CKDHL0089/CKDHL0323)//([CML390/CML206]-BB-2-4-BBB/LaPostaSeqC7-F71-1-2-1-1-BBB)F2-114-3-11-1	(CKDHL0089/CKDHL0323	([CML390/CML206]-BB-2-4-BBB/LaPostaSeqC7-F71-1-2-1-1-BBB)F2-114-3-11-1	2.22413	2.32231	67.6526	67.6726	1.80496	1.10028	0.322401	-3.57235e-15	0.564567	0.567015	0.783586	0.843809	0.042918	0.00252335	89.2002	96.9538	2.71351	3	13.2435	13.4677	227.741	236.865	129.188	133.958	69.2521	68.7793	2.05968	2.05516	7.01132	7.03255
(CKDHL0089/CKDHL0323)//([CML390/CML206]-BB-2-4-BBB/LaPostaSeqC7-F71-1-2-1-1-BBB)F2-118-2-3-1	(CKDHL0089/CKDHL0323	([CML390/CML206]-BB-2-4-BBB/LaPostaSeqC7-F71-1-2-1-1-BBB)F2-118-2-3-1	1.75757	1.5677	68.9851	69.2228	2.07806	0.884582	0.343042	-0.0681944	0.525467	0.518998	0.639082	0.512799	0.0425056	-0.00603022	86.6741	93.5988	2.71429	3	12.4288	12.3037	227.948	234.698	120.424	121.118	70.2647	69.8553	1.77283	1.60129	7.30339	7.51999
(CKDHL0089/CKDHL0323)//([CML390/CML206]-BB-2-4-BBB/LaPostaSeqC7-F71-1-2-1-1-BBB)F2-118-3-5-1	(CKDHL0089/CKDHL0323	([CML390/CML206]-BB-2-4-BBB/LaPostaSeqC7-F71-1-2-1-1-BBB)F2-118-3-5-1	2.05446	1.9779	70.0556	70.6049	2.38774	2.06172	0.323146	-3.53228e-15	0.56597	0.570208	0.754576	0.754863	0.042954	0.00426692	84.6935	90.9826	2.5882	2.5	13.7749	14.2009	223.703	228.067	125.52	128.484	72.0592	72.6344	2.12467	2.09895	6.16996	5.96811
(CKDHL0089/CKDHL0323)//([CML390/CML206]-BB-2-4-BBB/LaPostaSeqC7-F71-1-2-1-1-BBB)F2-118-4-1-1	(CKDHL0089/CKDHL0323	([CML390/CML206]-BB-2-4-BBB/LaPostaSeqC7-F71-1-2-1-1-BBB)F2-118-4-1-1	1.70016	1.39115	70.8484	71.5829	1.6643	-0.0334854	0.321871	-3.69819e-15	0.563609	0.567945	0.648322	0.512333	0.042786	0.00107196	89.8578	97.0989	2.58809	2.5	13.4561	13.7567	231.792	240.624	131.518	136.645	70.4982	70.8082	1.70717	1.41795	6.23231	6.02084
(CKDHL0089/CKDHL0323)//([CML390/CML206]-BB-2-4-BBB/LaPostaSeqC7-F71-1-2-1-1-BBB)F2-118-5-6-1	(CKDHL0089/CKDHL0323	([CML390/CML206]-BB-2-4-BBB/LaPostaSeqC7-F71-1-2-1-1-BBB)F2-118-5-6-1	1.97888	1.89009	69.7951	70.3914	1.22081	0.0279591	0.318222	-3.15765e-15	0.592761	0.603263	0.811014	0.89431	0.0429256	0.00158231	NA	NA	2.58862	2.5	12.5351	12.4564	226.515	232.024	134.3	140.281	70.3305	70.4495	1.93815	1.8275	7.65899	7.98911
(CKDHL0089/CKDHL0323)//([CML390/CML206]-BB-2-4-BBB/LaPostaSeqC7-F71-1-2-1-1-BBB)F2-118-7-1-1	(CKDHL0089/CKDHL0323	([CML390/CML206]-BB-2-4-BBB/LaPostaSeqC7-F71-1-2-1-1-BBB)F2-118-7-1-1	1.59312	1.35178	69.7839	70.249	2.38825	2.08746	0.321909	-2.96644e-15	0.555421	0.555123	0.679808	0.615445	0.0428188	0.000771686	86.7625	93.982	2.97067	4	12.1808	11.9654	216.773	221.123	121.313	122.991	71.9194	72.3722	1.5745	1.32305	6.96453	6.9825
(CKDHL0089/CKDHL0323)//([CML390/CML206]-BB-2-4-BBB/LaPostaSeqC7-F71-1-2-1-1-BBB)F2-127-4-2-1	(CKDHL0089/CKDHL0323	([CML390/CML206]-BB-2-4-BBB/LaPostaSeqC7-F71-1-2-1-1-BBB)F2-127-4-2-1	1.77606	1.57135	68.9708	69.2078	1.80112	1.01091	0.322547	-4.52336e-16	0.557467	0.558866	0.715269	0.68443	0.0429562	0.00594698	NA	NA	2.5893	2.5	11.8266	11.4195	228.189	233.92	128.258	131.636	70.2999	70.1137	1.85318	1.70342	7.89898	8.44384
(CKDHL0089/CKDHL0323)//([CML390/CML206]-BB-2-4-BBB/LaPostaSeqC7-F71-1-2-1-1-BBB)F2-127-5-4-1	(CKDHL0089/CKDHL0323	([CML390/CML206]-BB-2-4-BBB/LaPostaSeqC7-F71-1-2-1-1-BBB)F2-127-5-4-1	1.65796	1.3562	67.0288	66.8247	1.81336	1.11646	0.322059	3.62889e-15	0.544934	0.546089	0.691041	0.611718	0.0429566	0.00207839	88.5987	95.5277	2.71415	3	13.1373	13.305	200.789	192.985	107.692	104.389	68.8227	68.1071	1.65495	1.37041	7.24297	7.47991
(CKDHL0089/CKDHL0323)//([CML390/CML206]-BB-2-4-BBB/LaPostaSeqC7-F71-1-2-1-1-BBB)F2-127-8-1-1	(CKDHL0089/CKDHL0323	([CML390/CML206]-BB-2-4-BBB/LaPostaSeqC7-F71-1-2-1-1-BBB)F2-127-8-1-1	2.14078	2.20327	65.8562	65.483	2.7068	2.62886	0.323811	4.03379e-15	0.4827	0.46798	0.803744	0.889061	0.0429464	0.00350502	81.1186	91.8129	2.84439	3.5	12.4288	12.2625	219.626	224.366	108.022	105.074	68.7954	68.1151	2.14321	2.2032	8.03477	8.50048
(CKDHL0089/CKDHL0323)//([CML390/CML206]-BB-2-4-BBB/LaPostaSeqC7-F71-1-2-1-1-BBB)F2-139-5-1-1	(CKDHL0089/CKDHL0323	([CML390/CML206]-BB-2-4-BBB/LaPostaSeqC7-F71-1-2-1-1-BBB)F2-139-5-1-1	2.2083	2.28952	66.5273	66.2778	2.05949	1.42054	0.341687	-0.0681944	0.510697	0.501423	0.741611	0.752221	0.0425048	-0.0075869	87.1308	94.0973	2.46072	2	12.3225	12.15	233.055	241.971	121.008	122.06	68.544	67.7409	2.25537	2.3663	6.58649	6.48961
(CKDHL0089/CKDHL0323)//([CML390/CML206]-BB-2-4-BBB/LaPostaSeqC7-F71-1-2-1-1-BBB)F2-139-6-2-1	(CKDHL0089/CKDHL0323	([CML390/CML206]-BB-2-4-BBB/LaPostaSeqC7-F71-1-2-1-1-BBB)F2-139-6-2-1	2.33115	2.42782	66.7608	66.5566	2.04434	1.50944	0.320337	4.57938e-15	0.488721	0.478152	0.795329	0.837555	0.0425069	-0.00645577	NA	NA	2.58609	2.5	12.11	11.8478	234.782	243.162	117.308	116.676	68.8119	68.224	2.35213	2.45913	6.21702	6.00133
(CKDHL0089/CKDHL0323)//([CML390/CML206]-BB-2-4-BBB/LaPostaSeqC7-F71-1-2-1-1-BBB)F2-139-8-2-1	(CKDHL0089/CKDHL0323	([CML390/CML206]-BB-2-4-BBB/LaPostaSeqC7-F71-1-2-1-1-BBB)F2-139-8-2-1	2.2652	2.33303	66.6024	66.3797	2.0774	1.52683	0.320806	4.5534e-15	0.5385	0.538514	0.793569	0.85114	0.0429557	0.000521708	89.032	95.9962	2.46058	2	12.4642	12.3513	225.986	230.508	122.295	124.081	68.6201	67.9242	2.2306	2.28542	6.52607	6.44952
(CKDHL0089/CKDHL0323)//([CML390/CML206]-BB-2-4-BBB/LaPostaSeqC7-F71-1-2-1-1-BBB)F2-1-4-2-1	(CKDHL0089/CKDHL0323	([CML390/CML206]-BB-2-4-BBB/LaPostaSeqC7-F71-1-2-1-1-BBB)F2-1-4-2-1	2.2325	2.27752	69.3934	69.7614	1.71995	0.0667313	0.321502	-2.99139e-15	0.497322	0.488259	0.738105	0.713413	0.0429569	0.00206854	90.1723	97.6975	2.46053	2	12.5705	12.476	223.389	226.185	112.681	110.632	69.0638	67.9416	2.18047	2.198	6.53445	6.48266
(CKDHL0089/CKDHL0323)//([CML390/CML206]-BB-2-4-BBB/LaPostaSeqC7-F71-1-2-1-1-BBB)F2-144-1-2-1	(CKDHL0089/CKDHL0323	([CML390/CML206]-BB-2-4-BBB/LaPostaSeqC7-F71-1-2-1-1-BBB)F2-144-1-2-1	2.35762	2.62528	67.9972	68.0493	1.78983	0.930147	0.324466	4.74104e-15	0.558779	0.555529	0.765262	0.831355	0.0424958	-0.00449214	89.0823	96.5647	2.58699	2.5	13.1373	13.2967	222.077	229.147	125.449	128.714	69.5212	68.9772	2.34709	2.6029	5.91791	5.49434
(CKDHL0089/CKDHL0323)//([CML390/CML206]-BB-2-4-BBB/LaPostaSeqC7-F71-1-2-1-1-BBB)F2-144-2-1-1	(CKDHL0089/CKDHL0323	([CML390/CML206]-BB-2-4-BBB/LaPostaSeqC7-F71-1-2-1-1-BBB)F2-144-2-1-1	1.3139	0.785018	69.3005	69.73	2.12111	1.10769	0.320268	4.48239e-15	0.572437	0.579124	0.629472	0.467553	0.0429467	0.00187072	NA	NA	2.84232	3.5	12.3934	12.2557	224.536	228.711	128.503	132.077	69.6534	69.1888	1.32277	0.819464	7.93102	8.45944
(CKDHL0089/CKDHL0323)//([CML390/CML206]-BB-2-4-BBB/LaPostaSeqC7-F71-1-2-1-1-BBB)F2-144-4-2-1	(CKDHL0089/CKDHL0323	([CML390/CML206]-BB-2-4-BBB/LaPostaSeqC7-F71-1-2-1-1-BBB)F2-144-4-2-1	2.05485	2.03712	68.0433	68.0402	1.56178	0.554441	0.322118	4.22267e-15	0.557302	0.557954	0.825782	0.94323	0.0426968	-0.00210998	NA	NA	2.58607	2.5	12.2517	12.0512	226.163	232.556	126.468	129.445	69.1874	68.5007	2.38498	2.57598	7.30565	7.49725
(CKDHL0089/CKDHL0323)//([CML390/CML206]-BB-2-4-BBB/LaPostaSeqC7-F71-1-2-1-1-BBB)F2-1-5-1-1	(CKDHL0089/CKDHL0323	([CML390/CML206]-BB-2-4-BBB/LaPostaSeqC7-F71-1-2-1-1-BBB)F2-1-5-1-1	2.45386	2.65854	68.586	68.762	1.23974	0.00256325	0.320331	-3.08716e-15	0.554164	0.555599	0.851585	0.989347	0.0427011	0.00105671	91.2309	98.2412	2.45992	2	12.0391	11.7205	233.265	242.063	130.565	135.046	69.1797	68.6171	2.3216	2.44404	6.50837	6.47039
(CKDHL0089/CKDHL0323)//([CML390/CML206]-BB-2-4-BBB/LaPostaSeqC7-F71-1-2-1-1-BBB)F2-181-1-1-1	(CKDHL0089/CKDHL0323	([CML390/CML206]-BB-2-4-BBB/LaPostaSeqC7-F71-1-2-1-1-BBB)F2-181-1-1-1	2.37816	2.56411	67.5361	67.4834	1.77766	0.986372	0.323295	4.19722e-15	0.527889	0.522787	0.812796	0.909271	0.0424071	-0.00753539	58.6979	56.8325	2.58553	2.5	11.9683	11.6558	228.343	234.844	121.255	122.138	69.0419	68.4328	2.24834	2.34989	6.97587	7.01069
(CKDHL0089/CKDHL0323)//([CML390/CML206]-BB-2-4-BBB/LaPostaSeqC7-F71-1-2-1-1-BBB)F2-181-2-1-1	(CKDHL0089/CKDHL0323	([CML390/CML206]-BB-2-4-BBB/LaPostaSeqC7-F71-1-2-1-1-BBB)F2-181-2-1-1	1.72491	1.45751	68.5418	68.6723	3.50914	4.08313	0.322703	3.62124e-15	0.556882	0.5596	0.70364	0.645661	0.0429544	0.00430176	84.2362	90.1422	2.58785	2.5	13.9166	14.3994	230.09	238.153	129.096	133.416	72.1462	72.7079	1.75087	1.51858	6.1408	5.94
(CKDHL0089/CKDHL0323)//([CML390/CML206]-BB-2-4-BBB/LaPostaSeqC7-F71-1-2-1-1-BBB)F2-43-7-2-1	(CKDHL0089/CKDHL0323	([CML390/CML206]-BB-2-4-BBB/LaPostaSeqC7-F71-1-2-1-1-BBB)F2-43-7-2-1	1.90159	1.81604	68.5496	68.674	1.26916	0.0711105	0.323936	3.67221e-15	0.545242	0.542543	0.709428	0.67397	0.0428492	-0.000298774	88.4918	95.4794	2.8442	3.5	13.5978	13.9313	221.245	226.307	122.148	123.534	69.3596	68.7067	2.39247	2.60856	6.5381	6.44566
(CKDHL0089/CKDHL0323)//([Ent320:92SEW2-77/[DMRESR-W]EarlySel-#I-2-4-B/CML386]-B-11-3-B-2-#-B*4/[INTA-2-1-3/INTA-60-1-2]-X-11-6-3-BBB)F2-106-4-3-1	(CKDHL0089/CKDHL0323	([Ent320:92SEW2-77/[DMRESR-W]EarlySel-#I-2-4-B/CML386]-B-11-3-B-2-#-B*4/[INTA-2-1-3/INTA-60-1-2]-X-11-6-3-BBB)F2-106-4-3-1	2.41541	2.58251	66.1039	65.6723	5.21034	7.08313	0.322703	3.40786e-15	0.552714	0.5546	0.813749	0.895661	0.0429544	0.00430176	50.7497	47.3422	2.46026	2	13.5978	13.9494	241.215	254.903	135.452	141.916	72.1462	72.7079	2.49581	2.71858	6.1408	5.94
(CKDHL0089/CKDHL0323)//([Ent320:92SEW2-77/[DMRESR-W]EarlySel-#I-2-4-B/CML386]-B-11-3-B-2-#-B*4/[INTA-2-1-3/INTA-60-1-2]-X-11-6-3-BBB)F2-112-4-1-1	(CKDHL0089/CKDHL0323	([Ent320:92SEW2-77/[DMRESR-W]EarlySel-#I-2-4-B/CML386]-B-11-3-B-2-#-B*4/[INTA-2-1-3/INTA-60-1-2]-X-11-6-3-BBB)F2-112-4-1-1	1.78287	1.60289	67.2864	67.1841	5.24532	7.07198	0.32546	3.29933e-15	0.530671	0.526332	0.7154	0.692636	0.0428565	0.000963927	69.9313	71.9373	2.58635	2.5	14.8731	15.7645	225.985	231.831	121.148	122.419	73.2397	74.2425	1.76977	1.59155	6.26222	6.01736
(CKDHL0089/CKDHL0323)//([Ent320:92SEW2-77/[DMRESR-W]EarlySel-#I-2-4-B/CML386]-B-11-3-B-2-#-B*4/[INTA-2-1-3/INTA-60-1-2]-X-11-6-3-BBB)F2-150-1-1-1	(CKDHL0089/CKDHL0323	([Ent320:92SEW2-77/[DMRESR-W]EarlySel-#I-2-4-B/CML386]-B-11-3-B-2-#-B*4/[INTA-2-1-3/INTA-60-1-2]-X-11-6-3-BBB)F2-150-1-1-1	1.82277	1.60633	66.3442	66.0775	4.07542	6.06911	0.320912	1.93085e-15	0.571881	0.577635	0.664093	0.551496	0.0429445	0.00409409	77.1015	81.0998	2.33324	1.5	14.448	15.1501	231.09	239.628	133.458	139.104	74.1696	75.6912	1.79115	1.56763	6.12134	5.91954
(CKDHL0089/CKDHL0323)//([Ent320:92SEW2-77/[DMRESR-W]EarlySel-#I-2-4-B/CML386]-B-11-3-B-2-#-B*4/[INTA-2-1-3/INTA-60-1-2]-X-11-6-3-BBB)F2-150-3-1-1	(CKDHL0089/CKDHL0323	([Ent320:92SEW2-77/[DMRESR-W]EarlySel-#I-2-4-B/CML386]-B-11-3-B-2-#-B*4/[INTA-2-1-3/INTA-60-1-2]-X-11-6-3-BBB)F2-150-3-1-1	1.85299	1.73511	65.2609	64.6699	3.82463	4.56491	0.324936	1.82743e-15	0.476905	0.460981	0.735322	0.731476	0.0428485	-0.000323762	68.5316	70.065	2.58779	2.5	15.1564	16.1619	227.125	235.52	110.031	107.609	69.7658	69.2735	1.89932	1.81134	7.27579	7.47102
(CKDHL0089/CKDHL0323)//([Ent320:92SEW2-77/[DMRESR-W]EarlySel-#I-2-4-B/CML386]-B-11-3-B-2-#-B*4/[INTA-2-1-3/INTA-60-1-2]-X-11-6-3-BBB)F2-150-5-1-1	(CKDHL0089/CKDHL0323	([Ent320:92SEW2-77/[DMRESR-W]EarlySel-#I-2-4-B/CML386]-B-11-3-B-2-#-B*4/[INTA-2-1-3/INTA-60-1-2]-X-11-6-3-BBB)F2-150-5-1-1	2.16814	2.25674	65.1973	64.559	4.91189	6.49286	0.32495	1.7227e-15	0.520014	0.510174	0.802271	0.90172	0.0424972	-0.00664586	75.2965	78.8424	2.58561	2.5	15.6524	16.8613	210.871	211.562	110.101	107.988	71.0272	71.0707	2.19065	2.29396	6.29258	6.03305
(CKDHL0089/CKDHL0323)//([Ent320:92SEW2-77/[DMRESR-W]EarlySel-#I-2-4-B/CML386]-B-11-3-B-2-#-B*4/[INTA-2-1-3/INTA-60-1-2]-X-11-6-3-BBB)F2-150-9-1-1	(CKDHL0089/CKDHL0323	([Ent320:92SEW2-77/[DMRESR-W]EarlySel-#I-2-4-B/CML386]-B-11-3-B-2-#-B*4/[INTA-2-1-3/INTA-60-1-2]-X-11-6-3-BBB)F2-150-9-1-1	1.87081	1.67782	69.6049	70.0566	2.6114	2.50944	0.320337	1.53821e-15	0.609591	0.623152	0.751286	0.737555	0.0425069	-0.00645577	67.8783	68.5533	2.58609	2.5	16.6443	18.2478	219.673	220.412	132.822	137.426	72.0173	72.724	1.452	1.00913	5.86326	5.50133
(CKDHL0089/CKDHL0323)//([Ent320:92SEW2-77/[DMRESR-W]EarlySel-#I-2-4-B/CML386]-B-11-3-B-2-#-B*4/[INTA-2-1-3/INTA-60-1-2]-X-11-6-3-BBB)F2-155-3-1-1	(CKDHL0089/CKDHL0323	([Ent320:92SEW2-77/[DMRESR-W]EarlySel-#I-2-4-B/CML386]-B-11-3-B-2-#-B*4/[INTA-2-1-3/INTA-60-1-2]-X-11-6-3-BBB)F2-155-3-1-1	1.96211	1.90335	68.8979	69.1479	2.91504	3.07549	0.323661	1.43096e-15	0.578742	0.583718	0.717155	0.688947	0.0426806	-0.00351872	62.1086	61.3713	2.33248	1.5	15.2627	16.3176	216.452	219.828	126.123	129.27	70.6558	70.4719	2.00949	1.98034	6.98439	7.02375
(CKDHL0089/CKDHL0323)//([Ent320:92SEW2-77/[DMRESR-W]EarlySel-#I-2-4-B/CML386]-B-11-3-B-2-#-B*4/[INTA-2-1-3/INTA-60-1-2]-X-11-6-3-BBB)F2-159-5-1-1	(CKDHL0089/CKDHL0323	([Ent320:92SEW2-77/[DMRESR-W]EarlySel-#I-2-4-B/CML386]-B-11-3-B-2-#-B*4/[INTA-2-1-3/INTA-60-1-2]-X-11-6-3-BBB)F2-159-5-1-1	2.09624	2.03752	67.9136	67.9255	4.01339	4.95334	0.32383	1.32239e-15	0.534784	0.534308	0.798503	0.841643	0.0429519	0.0010655	57.394	56.2378	2.4599	2	16.1483	17.5136	233.968	240.812	126.668	129.116	72.0854	72.7732	2.16323	2.14774	5.83124	5.50547
(CKDHL0089/CKDHL0323)//([Ent320:92SEW2-77/[DMRESR-W]EarlySel-#I-2-4-B/CML386]-B-11-3-B-2-#-B*4/[INTA-2-1-3/INTA-60-1-2]-X-11-6-3-BBB)F2-159-8-1-1	(CKDHL0089/CKDHL0323	([Ent320:92SEW2-77/[DMRESR-W]EarlySel-#I-2-4-B/CML386]-B-11-3-B-2-#-B*4/[INTA-2-1-3/INTA-60-1-2]-X-11-6-3-BBB)F2-159-8-1-1	2.4444	2.58049	67.2451	67.2587	4.31146	6.6046	0.323063	7.41818e-16	0.581424	0.589573	0.704567	0.633938	0.0427863	-0.00257697	38.1225	30.7258	2.71453	3	14.6251	15.4126	237.001	247.017	137.613	144.762	74.235	76.022	2.4475	2.58694	6.17058	5.97984
(CKDHL0089/CKDHL0323)//([Ent320:92SEW2-77/[DMRESR-W]EarlySel-#I-2-4-B/CML386]-B-11-3-B-2-#-B*4/[INTA-2-1-3/INTA-60-1-2]-X-11-6-3-BBB)F2-166-1-1-1	(CKDHL0089/CKDHL0323	([Ent320:92SEW2-77/[DMRESR-W]EarlySel-#I-2-4-B/CML386]-B-11-3-B-2-#-B*4/[INTA-2-1-3/INTA-60-1-2]-X-11-6-3-BBB)F2-166-1-1-1	1.87035	1.75131	66.8254	66.6567	4.67846	6.09866	0.323226	7.09739e-16	0.565757	0.568759	0.735026	0.73927	0.042847	0.000791099	71.1139	73.2696	2.45898	2	14.5542	15.3137	227.727	234.892	129.273	133.289	72.1446	72.7993	1.8708	1.76023	6.21359	5.9688
(CKDHL0089/CKDHL0323)//([Ent320:92SEW2-77/[DMRESR-W]EarlySel-#I-2-4-B/CML386]-B-11-3-B-2-#-B*4/[INTA-2-1-3/INTA-60-1-2]-X-11-6-3-BBB)F2-175-1-1-1	(CKDHL0089/CKDHL0323	([Ent320:92SEW2-77/[DMRESR-W]EarlySel-#I-2-4-B/CML386]-B-11-3-B-2-#-B*4/[INTA-2-1-3/INTA-60-1-2]-X-11-6-3-BBB)F2-175-1-1-1	1.96527	1.91242	68.3353	68.4546	3.82823	4.58327	0.323101	7.79541e-17	0.577369	0.582086	0.734986	0.742454	0.0429417	0.00258248	64.1744	63.9532	2.58685	2.5	14.4834	15.2299	230.369	239.188	134.188	139.731	72.468	73.1209	1.8969	1.80682	6.20153	5.94749
(CKDHL0089/CKDHL0323)//([Ent320:92SEW2-77/[DMRESR-W]EarlySel-#I-2-4-B/CML386]-B-11-3-B-2-#-B*4/[INTA-2-1-3/INTA-60-1-2]-X-11-6-3-BBB)F2-175-2-6-1	(CKDHL0089/CKDHL0323	([Ent320:92SEW2-77/[DMRESR-W]EarlySel-#I-2-4-B/CML386]-B-11-3-B-2-#-B*4/[INTA-2-1-3/INTA-60-1-2]-X-11-6-3-BBB)F2-175-2-6-1	2.42122	2.7151	67.9594	67.9205	2.52405	2.05884	0.324857	-1.07018e-16	0.584582	0.58696	0.810662	0.937699	0.0425006	-0.00531846	72.1503	74.6015	2.33123	1.5	14.7314	15.578	220.831	225.676	129.101	132.771	70.4687	70.053	2.40904	2.68865	6.28141	6.00803
(CKDHL0089/CKDHL0323)//([Ent320:92SEW2-77/[DMRESR-W]EarlySel-#I-2-4-B/CML386]-B-11-3-B-2-#-B*4/[INTA-2-1-3/INTA-60-1-2]-X-11-6-3-BBB)F2-175-8-2-1	(CKDHL0089/CKDHL0323	([Ent320:92SEW2-77/[DMRESR-W]EarlySel-#I-2-4-B/CML386]-B-11-3-B-2-#-B*4/[INTA-2-1-3/INTA-60-1-2]-X-11-6-3-BBB)F2-175-8-2-1	1.87446	1.72448	67.1072	66.9523	4.27506	5.42366	0.323905	-3.71644e-16	0.606519	0.618473	0.699576	0.635401	0.0428694	-0.000397578	37.652	30.5526	2.58639	2.5	14.2708	14.89	232.549	242.125	140.736	148.758	71.8007	72.3778	1.84797	1.68701	6.32266	6.06041
(CKDHL0089/CKDHL0323)//([Ent320:92SEW2-77/[DMRESR-W]EarlySel-#I-2-4-B/CML386]-B-11-3-B-2-#-B*4/[INTA-2-1-3/INTA-60-1-2]-X-11-6-3-BBB)F2-63-2-1-1	(CKDHL0089/CKDHL0323	([Ent320:92SEW2-77/[DMRESR-W]EarlySel-#I-2-4-B/CML386]-B-11-3-B-2-#-B*4/[INTA-2-1-3/INTA-60-1-2]-X-11-6-3-BBB)F2-63-2-1-1	2.53808	2.80835	67.7075	67.7462	1.95916	1.24459	0.32386	-7.15824e-16	0.571901	0.574138	0.796013	0.868346	0.0425036	-0.00745578	67.5914	69.1501	2.45925	2	13.4915	13.8041	241.04	254.009	138.203	145.261	69.4546	69.0455	2.67116	3.01845	6.13948	5.93908
(CKDHL0089/CKDHL0323)//([Ent320:92SEW2-77/[DMRESR-W]EarlySel-#I-2-4-B/CML386]-B-11-3-B-2-#-B*4/[INTA-2-1-3/INTA-60-1-2]-X-11-6-3-BBB)F2-90-6-2-1	(CKDHL0089/CKDHL0323	([Ent320:92SEW2-77/[DMRESR-W]EarlySel-#I-2-4-B/CML386]-B-11-3-B-2-#-B*4/[INTA-2-1-3/INTA-60-1-2]-X-11-6-3-BBB)F2-90-6-2-1	1.68191	1.35666	68.5027	68.7903	0.889874	-2.0435	0.319974	-1.37477e-15	0.582738	0.591859	0.694208	0.617812	0.0427874	-0.00270809	67.3167	68.013	2.8436	3.5	13.7395	14.1586	223.869	227.23	129.016	133.061	72.2559	73.2173	1.75236	1.48479	6.61759	6.53036
(CKDHL0089/CKDHL0323)//([Ent320:92SEW2-77/[DMRESR-W]EarlySel-#I-2-4-B/CML386]-B-11-3-B-2-#-B*4/[INTA-2-1-3/INTA-60-1-2]-X-11-6-3-BBB)F2-98-2-2-1	(CKDHL0089/CKDHL0323	([Ent320:92SEW2-77/[DMRESR-W]EarlySel-#I-2-4-B/CML386]-B-11-3-B-2-#-B*4/[INTA-2-1-3/INTA-60-1-2]-X-11-6-3-BBB)F2-98-2-2-1	2.42067	2.65134	70.3863	70.9692	3.75935	4.4793	0.322771	-1.17133e-15	0.565817	0.567437	0.832718	0.948111	0.0423992	-0.00882308	57.7167	55.4951	2.45937	2	17.0694	18.8532	231.476	241.534	132.195	136.828	74.1158	75.4638	2.43997	2.66969	5.86692	5.46434
(CKDHL0089/CKDHL0323)//([Ent320:92SEW2-77/[DMRESR-W]EarlySel-#I-2-4-B/CML386]-B-22-1-B-2-#-1-BB-1-B/INTA-F2-192-2-1-1-1-B*9)F2-100-1-1-1	(CKDHL0089/CKDHL0323	([Ent320:92SEW2-77/[DMRESR-W]EarlySel-#I-2-4-B/CML386]-B-22-1-B-2-#-1-BB-1-B/INTA-F2-192-2-1-1-1-B*9)F2-100-1-1-1	2.55081	2.79329	68.3001	68.504	2.06059	1.53091	0.323945	2.01123e-15	0.556011	0.559741	0.810017	0.892972	0.0429379	0.00267103	59.6258	58.7841	2.45862	2	13.0664	13.1986	230.045	238.485	128.574	133.083	70.0825	70.0468	2.31368	2.41662	5.84019	5.44552
(CKDHL0089/CKDHL0323)//([Ent320:92SEW2-77/[DMRESR-W]EarlySel-#I-2-4-B/CML386]-B-22-1-B-2-#-1-BB-1-B/INTA-F2-192-2-1-1-1-B*9)F2-100-2-3-1	(CKDHL0089/CKDHL0323	([Ent320:92SEW2-77/[DMRESR-W]EarlySel-#I-2-4-B/CML386]-B-22-1-B-2-#-1-BB-1-B/INTA-F2-192-2-1-1-1-B*9)F2-100-2-3-1	2.49001	2.70959	68.4228	68.6611	2.07366	1.54132	0.323739	2.91256e-15	0.568245	0.575052	0.792459	0.847224	0.0429381	0.00265495	68.8983	70.739	2.71415	3	12.6413	12.606	226.341	233.685	128.899	133.778	70.1871	70.1853	2.52374	2.76566	6.25621	5.9727
(CKDHL0089/CKDHL0323)//([Ent320:92SEW2-77/[DMRESR-W]EarlySel-#I-2-4-B/CML386]-B-22-1-B-2-#-1-BB-1-B/INTA-F2-192-2-1-1-1-B*9)F2-100-5-1-1	(CKDHL0089/CKDHL0323	([Ent320:92SEW2-77/[DMRESR-W]EarlySel-#I-2-4-B/CML386]-B-22-1-B-2-#-1-BB-1-B/INTA-F2-192-2-1-1-1-B*9)F2-100-5-1-1	2.03484	1.87766	68.1252	68.4496	2.31886	1.97005	0.323272	2.49413e-15	0.557886	0.564264	0.768217	0.774404	0.0426614	-0.00180605	68.2262	70.6059	2.84179	3.5	13.7395	14.1485	217.543	219.274	121.082	123.542	70.1308	70.4167	2.02188	1.8753	6.99044	6.98801
(CKDHL0089/CKDHL0323)//([Ent320:92SEW2-77/[DMRESR-W]EarlySel-#I-2-4-B/CML386]-B-22-1-B-2-#-1-BB-1-B/INTA-F2-192-2-1-1-1-B*9)F2-100-6-2-1	(CKDHL0089/CKDHL0323	([Ent320:92SEW2-77/[DMRESR-W]EarlySel-#I-2-4-B/CML386]-B-22-1-B-2-#-1-BB-1-B/INTA-F2-192-2-1-1-1-B*9)F2-100-6-2-1	2.82062	3.20297	67.8442	67.9891	1.80125	1.00529	0.324403	2.37803e-15	0.553425	0.555615	0.807125	0.865759	0.0428363	0.00649271	25.1834	14.76	2.45962	2	13.1018	13.2474	228.976	235.652	127.233	130.979	69.3364	68.9938	2.77315	3.12761	5.8878	5.49408
(CKDHL0089/CKDHL0323)//([Ent320:92SEW2-77/[DMRESR-W]EarlySel-#I-2-4-B/CML386]-B-22-1-B-2-#-1-BB-1-B/INTA-F2-192-2-1-1-1-B*9)F2-100-7-6-1	(CKDHL0089/CKDHL0323	([Ent320:92SEW2-77/[DMRESR-W]EarlySel-#I-2-4-B/CML386]-B-22-1-B-2-#-1-BB-1-B/INTA-F2-192-2-1-1-1-B*9)F2-100-7-6-1	2.05885	2.00361	68.3049	68.5719	2.07884	1.51667	0.323463	2.02523e-15	0.56097	0.56378	0.724699	0.698686	0.042857	0.00102238	73.2614	75.7821	2.84188	3.5	13.1373	13.2972	217.658	220.255	121.805	124.091	70.1703	70.1646	2.11578	2.10612	6.64697	6.4894
(CKDHL0089/CKDHL0323)//([Ent320:92SEW2-77/[DMRESR-W]EarlySel-#I-2-4-B/CML386]-B-22-1-B-2-#-1-BB-1-B/INTA-F2-192-2-1-1-1-B*9)F2-100-8-2-1	(CKDHL0089/CKDHL0323	([Ent320:92SEW2-77/[DMRESR-W]EarlySel-#I-2-4-B/CML386]-B-22-1-B-2-#-1-BB-1-B/INTA-F2-192-2-1-1-1-B*9)F2-100-8-2-1	2.35586	2.52627	68.6601	69.0086	3.22964	3.55383	0.322223	1.51453e-15	0.581051	0.58847	0.826968	0.943305	0.0429341	0.00973339	62.5807	62.0546	2.71547	3	12.5351	12.4517	225.96	233.373	131.598	137.033	71.9273	72.6431	2.37755	2.55057	6.22102	5.95787
(CKDHL0089/CKDHL0323)//([Ent320:92SEW2-77/[DMRESR-W]EarlySel-#I-2-4-B/CML386]-B-22-1-B-2-#-1-BB-1-B/INTA-F2-192-2-1-1-1-B*9)F2-100-9-4-1	(CKDHL0089/CKDHL0323	([Ent320:92SEW2-77/[DMRESR-W]EarlySel-#I-2-4-B/CML386]-B-22-1-B-2-#-1-BB-1-B/INTA-F2-192-2-1-1-1-B*9)F2-100-9-4-1	2.35804	2.43166	67.6458	67.9191	2.28657	1.90543	0.322825	1.2384e-15	0.543535	0.547782	0.824659	0.878698	0.0427758	-0.000170343	64.6772	65.5914	2.71426	3	12.8184	12.8503	230.127	239.048	126.711	131.189	69.5861	69.7915	2.40491	2.49993	5.98328	5.51361
(CKDHL0089/CKDHL0323)//([Ent320:92SEW2-77/[DMRESR-W]EarlySel-#I-2-4-B/CML386]-B-22-1-B-2-#-1-BB-1-B/INTA-F2-192-2-1-1-1-B*9)F2-132-5-1-1	(CKDHL0089/CKDHL0323	([Ent320:92SEW2-77/[DMRESR-W]EarlySel-#I-2-4-B/CML386]-B-22-1-B-2-#-1-BB-1-B/INTA-F2-192-2-1-1-1-B*9)F2-132-5-1-1	2.34847	2.54577	67.3885	67.4516	2.14362	1.64934	0.322577	1.11802e-15	0.545311	0.543845	0.80522	0.893201	0.0429362	0.0033072	68.4098	69.6188	2.5882	2.5	12.5351	12.4422	228.908	239.142	126.648	130.27	69.5312	69.2387	2.09252	2.12466	6.24755	5.97727
(CKDHL0089/CKDHL0323)//([Ent320:92SEW2-77/[DMRESR-W]EarlySel-#I-2-4-B/CML386]-B-22-1-B-2-#-1-BB-1-B/INTA-F2-192-2-1-1-1-B*9)F2-132-7-1-1	(CKDHL0089/CKDHL0323	([Ent320:92SEW2-77/[DMRESR-W]EarlySel-#I-2-4-B/CML386]-B-22-1-B-2-#-1-BB-1-B/INTA-F2-192-2-1-1-1-B*9)F2-132-7-1-1	2.30291	2.38711	67.4739	67.5372	2.34389	2.00128	0.323504	1.07471e-15	0.520408	0.515459	0.771258	0.792011	0.042856	0.00120852	52.8264	49.9025	2.7147	3	12.4642	12.3486	225.036	233.948	118.918	120.891	69.7097	69.5834	2.19948	2.23533	6.30988	6.00475
(CKDHL0089/CKDHL0323)//([Ent320:92SEW2-77/[DMRESR-W]EarlySel-#I-2-4-B/CML386]-B-22-1-B-2-#-1-BB-1-B/INTA-F2-192-2-1-1-1-B*9)F2-150-3-1-1	(CKDHL0089/CKDHL0323	([Ent320:92SEW2-77/[DMRESR-W]EarlySel-#I-2-4-B/CML386]-B-22-1-B-2-#-1-BB-1-B/INTA-F2-192-2-1-1-1-B*9)F2-150-3-1-1	2.83909	3.38178	66.9398	66.749	2.10471	1.58746	0.321909	5.6308e-16	0.559589	0.560123	0.789917	0.865445	0.0428188	0.000771686	83.3982	89.682	2.46029	2	12.4642	12.3654	223.913	231.873	125.986	129.241	69.0701	68.3722	2.4436	2.72305	6.25702	5.9825
(CKDHL0089/CKDHL0323)//([Ent320:92SEW2-77/[DMRESR-W]EarlySel-#I-2-4-B/CML386]-B-22-1-B-2-#-1-BB-1-B/INTA-F2-192-2-1-1-1-B*9)F2-15-2-1-1	(CKDHL0089/CKDHL0323	([Ent320:92SEW2-77/[DMRESR-W]EarlySel-#I-2-4-B/CML386]-B-22-1-B-2-#-1-BB-1-B/INTA-F2-192-2-1-1-1-B*9)F2-15-2-1-1	2.29072	2.42724	67.5575	67.4599	2.65035	2.51268	0.32406	8.73013e-16	0.539921	0.537396	0.807303	0.903291	0.0427833	-0.00043965	59.2329	57.3322	2.7141	3	13.6686	14.0865	223.433	228.684	122.155	123.772	70.1627	69.9306	2.30954	2.45714	6.3125	6.04879
(CKDHL0089/CKDHL0323)//([Ent320:92SEW2-77/[DMRESR-W]EarlySel-#I-2-4-B/CML386]-B-22-1-B-2-#-1-BB-1-B/INTA-F2-192-2-1-1-1-B*9)F2-157-3-3-1	(CKDHL0089/CKDHL0323	([Ent320:92SEW2-77/[DMRESR-W]EarlySel-#I-2-4-B/CML386]-B-22-1-B-2-#-1-BB-1-B/INTA-F2-192-2-1-1-1-B*9)F2-157-3-3-1	2.3586	2.52538	68.4657	68.7191	1.79813	1.02738	0.323458	1.29989e-16	0.532413	0.52831	0.802985	0.887094	0.0426212	0.000761039	56.4377	54.5935	2.71463	3	12.2517	12.0618	238.017	253.336	129.514	134.802	69.9261	69.7571	2.44228	2.65999	6.29097	5.99427
(CKDHL0089/CKDHL0323)//([Ent320:92SEW2-77/[DMRESR-W]EarlySel-#I-2-4-B/CML386]-B-22-1-B-2-#-1-BB-1-B/INTA-F2-192-2-1-1-1-B*9)F2-157-6-1-1	(CKDHL0089/CKDHL0323	([Ent320:92SEW2-77/[DMRESR-W]EarlySel-#I-2-4-B/CML386]-B-22-1-B-2-#-1-BB-1-B/INTA-F2-192-2-1-1-1-B*9)F2-157-6-1-1	2.6628	3.01058	67.1403	67.1237	2.36696	2.05826	0.320045	6.37328e-16	0.553831	0.558702	0.818404	0.928536	0.0429091	0.00553757	82.0204	88.5475	2.4596	2	12.4642	12.3578	225.817	233.435	126.569	130.974	69.4821	69.1955	2.7306	3.11184	6.19804	5.95451
(CKDHL0089/CKDHL0323)//([Ent320:92SEW2-77/[DMRESR-W]EarlySel-#I-2-4-B/CML386]-B-22-1-B-2-#-1-BB-1-B/INTA-F2-192-2-1-1-1-B*9)F2-157-7-1-1	(CKDHL0089/CKDHL0323	([Ent320:92SEW2-77/[DMRESR-W]EarlySel-#I-2-4-B/CML386]-B-22-1-B-2-#-1-BB-1-B/INTA-F2-192-2-1-1-1-B*9)F2-157-7-1-1	2.87115	3.3925	68.6167	68.7515	2.39728	2.0934	0.325017	3.57875e-16	0.542422	0.540724	0.928725	1.18343	0.0428568	0.000998769	64.9831	65.3569	2.45841	2	13.8458	14.313	235.361	246.417	128.837	132.851	70.8335	70.8159	2.91689	3.46117	5.8793	5.48926
(CKDHL0089/CKDHL0323)//([Ent320:92SEW2-77/[DMRESR-W]EarlySel-#I-2-4-B/CML386]-B-22-1-B-2-#-1-BB-1-B/INTA-F2-192-2-1-1-1-B*9)F2-212-1-1-1	(CKDHL0089/CKDHL0323	([Ent320:92SEW2-77/[DMRESR-W]EarlySel-#I-2-4-B/CML386]-B-22-1-B-2-#-1-BB-1-B/INTA-F2-192-2-1-1-1-B*9)F2-212-1-1-1	1.69829	1.34247	65.7844	65.4842	3.17647	3.48084	0.323155	3.12603e-16	0.523852	0.522469	0.701737	0.613231	0.0427698	-0.000548347	68.4991	69.9996	2.58688	2.5	12.7122	12.7085	222.161	226.906	117.985	119.236	69.1371	68.9121	1.69721	1.36784	7.32601	7.52789
(CKDHL0089/CKDHL0323)//([Ent320:92SEW2-77/[DMRESR-W]EarlySel-#I-2-4-B/CML386]-B-22-1-B-2-#-1-BB-1-B/INTA-F2-192-2-1-1-1-B*9)F2-212-9-1-1	(CKDHL0089/CKDHL0323	([Ent320:92SEW2-77/[DMRESR-W]EarlySel-#I-2-4-B/CML386]-B-22-1-B-2-#-1-BB-1-B/INTA-F2-192-2-1-1-1-B*9)F2-212-9-1-1	2.4025	2.61022	66.2018	65.7812	2.34509	1.97098	0.323171	3.04796e-17	0.522828	0.516114	0.834778	0.962455	0.0425019	-0.00574402	80.4175	84.1461	2.7134	3	13.8458	14.3221	223.348	227.639	117.946	117.579	68.653	67.7544	2.42964	2.64648	6.2563	5.98938
(CKDHL0089/CKDHL0323)//([Ent320:92SEW2-77/[DMRESR-W]EarlySel-#I-2-4-B/CML386]-B-22-1-B-2-#-1-BB-1-B/INTA-F2-192-2-1-1-1-B*9)F2-235-2-1-1	(CKDHL0089/CKDHL0323	([Ent320:92SEW2-77/[DMRESR-W]EarlySel-#I-2-4-B/CML386]-B-22-1-B-2-#-1-BB-1-B/INTA-F2-192-2-1-1-1-B*9)F2-235-2-1-1	2.21508	2.27774	67.1476	67.0922	2.62244	2.50093	0.323478	-1.7436e-16	0.515089	0.509709	0.76488	0.7929	0.042856	0.00120386	59.3969	57.9176	2.7149	3	12.783	12.7974	222.998	231.038	116.135	116.962	69.7851	69.6304	2.24345	2.33159	5.95484	5.49761
(CKDHL0089/CKDHL0323)//([Ent320:92SEW2-77/[DMRESR-W]EarlySel-#I-2-4-B/CML386]-B-22-1-B-2-#-1-BB-1-B/INTA-F2-192-2-1-1-1-B*9)F2-235-3-1-1	(CKDHL0089/CKDHL0323	([Ent320:92SEW2-77/[DMRESR-W]EarlySel-#I-2-4-B/CML386]-B-22-1-B-2-#-1-BB-1-B/INTA-F2-192-2-1-1-1-B*9)F2-235-3-1-1	2.28887	2.43109	67.5351	67.5592	4.324	5.43503	0.323704	-1.45148e-16	0.54461	0.542961	0.740501	0.748305	0.0424872	-0.00545365	61.0705	61.2651	2.5867	2.5	13.6686	14.0547	197.713	191.398	107.051	104.257	72.248	73.0019	2.33122	2.49655	6.67038	6.51278
(CKDHL0089/CKDHL0323)//([Ent320:92SEW2-77/[DMRESR-W]EarlySel-#I-2-4-B/CML386]-B-22-1-B-2-#-1-BB-1-B/INTA-F2-192-2-1-1-1-B*9)F2-236-2-1-1	(CKDHL0089/CKDHL0323	([Ent320:92SEW2-77/[DMRESR-W]EarlySel-#I-2-4-B/CML386]-B-22-1-B-2-#-1-BB-1-B/INTA-F2-192-2-1-1-1-B*9)F2-236-2-1-1	2.93869	3.51551	66.6789	66.5824	2.63428	2.48401	0.323863	-2.43783e-16	0.540095	0.534691	0.819663	0.923502	0.0427949	0.00111869	81.1949	86.2792	2.45962	2	12.6413	12.6009	224.964	232.599	121.857	124.242	69.3239	69.0387	2.98235	3.57512	5.74388	5.0629
(CKDHL0089/CKDHL0323)//([Ent320:92SEW2-77/[DMRESR-W]EarlySel-#I-2-4-B/CML386]-B-22-1-B-2-#-1-BB-1-B/INTA-F2-192-2-1-1-1-B*9)F2-236-3-1-1	(CKDHL0089/CKDHL0323	([Ent320:92SEW2-77/[DMRESR-W]EarlySel-#I-2-4-B/CML386]-B-22-1-B-2-#-1-BB-1-B/INTA-F2-192-2-1-1-1-B*9)F2-236-3-1-1	2.36499	2.57104	67.3307	67.174	2.97035	3.07111	0.323936	-2.89651e-16	0.545242	0.542543	0.775494	0.82397	0.0428492	-0.000298774	51.5276	48.2344	2.58901	2.5	14.1291	14.6813	231.207	241.307	127.942	131.284	70.4281	70.2067	2.48559	2.75856	5.47684	4.94566
(CKDHL0089/CKDHL0323)//([Ent320:92SEW2-77/[DMRESR-W]EarlySel-#I-2-4-B/CML386]-B-22-1-B-2-#-1-BB-1-B/INTA-F2-192-2-1-1-1-B*9)F2-236-6-1-1	(CKDHL0089/CKDHL0323	([Ent320:92SEW2-77/[DMRESR-W]EarlySel-#I-2-4-B/CML386]-B-22-1-B-2-#-1-BB-1-B/INTA-F2-192-2-1-1-1-B*9)F2-236-6-1-1	2.24313	2.34411	67.5361	67.4834	2.62826	2.48637	0.323295	-4.15487e-16	0.54456	0.542787	0.790774	0.859271	0.0424071	-0.00753539	80.4993	84.6975	2.84072	3.5	12.9601	13.0558	220.872	223.594	120.695	121.388	70.1103	69.9328	2.31042	2.44989	6.26836	6.01069
(CKDHL0089/CKDHL0323)//([Ent320:92SEW2-77/[DMRESR-W]EarlySel-#I-2-4-B/CML386]-B-22-1-B-2-#-1-BB-1-B/INTA-F2-192-2-1-1-1-B*9)F2-30-4-2-1	(CKDHL0089/CKDHL0323	([Ent320:92SEW2-77/[DMRESR-W]EarlySel-#I-2-4-B/CML386]-B-22-1-B-2-#-1-BB-1-B/INTA-F2-192-2-1-1-1-B*9)F2-30-4-2-1	2.2835	2.3192	64.8434	64.2883	2.8701	2.91968	0.322239	-3.07405e-16	0.504795	0.497071	0.750368	0.732394	0.042387	-0.00200661	77.6329	81.0501	2.5864	2.5	12.6059	12.5387	219.712	221.165	111.826	109.948	67.9879	67.1841	2.22743	2.23595	6.60146	6.4874
(CKDHL0089/CKDHL0323)//([Ent320:92SEW2-77/[DMRESR-W]EarlySel-#I-2-4-B/CML386]-B-22-1-B-2-#-1-BB-1-B/INTA-F2-192-2-1-1-1-B*9)F2-7-2-1-1	(CKDHL0089/CKDHL0323	([Ent320:92SEW2-77/[DMRESR-W]EarlySel-#I-2-4-B/CML386]-B-22-1-B-2-#-1-BB-1-B/INTA-F2-192-2-1-1-1-B*9)F2-7-2-1-1	2.477	2.7454	68.2107	68.3831	2.60578	2.42941	0.322779	3.42201e-17	0.563713	0.564684	0.789378	0.85611	0.042497	-0.00491769	77.4309	84.7744	2.58638	2.5	13.3144	13.5408	228.413	236.861	129.061	133.272	70.6549	70.7774	2.49184	2.76073	6.24655	5.97568
(CKDHL0089/CKDHL0323)//([Ent320:92SEW2-77/[DMRESR-W]EarlySel-#I-2-4-B/CML386]-B-22-1-B-2-#-1-BB-1-B/INTA-F2-192-2-1-1-1-B*9)F2-88-4-2-1	(CKDHL0089/CKDHL0323	([Ent320:92SEW2-77/[DMRESR-W]EarlySel-#I-2-4-B/CML386]-B-22-1-B-2-#-1-BB-1-B/INTA-F2-192-2-1-1-1-B*9)F2-88-4-2-1	2.07671	1.90876	69.4014	70.0385	2.63212	2.48924	0.323343	3.73697e-16	0.528478	0.528305	0.772325	0.768908	0.0427752	-0.000151928	55.4223	53.7013	2.58598	2.5	13.1373	13.2863	226.489	232.329	120.124	122.015	71.6849	72.5376	2.02434	1.85229	6.23703	5.96986
(CKDHL0089/CKDHL0323)//([Ent320:92SEW2-77/[DMRESR-W]EarlySel-#I-2-4-B/CML386]-B-22-1-B-2-#-1-BB-1-B/INTA-F2-192-2-1-1-1-B*9)F2-88-5-4-1	(CKDHL0089/CKDHL0323	([Ent320:92SEW2-77/[DMRESR-W]EarlySel-#I-2-4-B/CML386]-B-22-1-B-2-#-1-BB-1-B/INTA-F2-192-2-1-1-1-B*9)F2-88-5-4-1	2.42387	2.72845	67.0731	66.9444	2.39631	2.03778	0.324333	3.14276e-15	0.510845	0.498718	0.792808	0.888447	0.0424951	-0.00459374	66.1715	67.2122	2.58776	2.5	12.6413	12.5902	211.068	213.129	109.036	106.561	69.5686	69.072	2.54258	2.90649	7.03494	7.03782
(CKDHL0089/CKDHL0323)//([Ent320:92SEW2-77/[DMRESR-W]EarlySel-#I-2-4-B/CML386]-B-22-1-B-2-#-1-BB-1-B/INTA-F2-192-2-1-1-1-B*9)F2-95-5-1-1	(CKDHL0089/CKDHL0323	([Ent320:92SEW2-77/[DMRESR-W]EarlySel-#I-2-4-B/CML386]-B-22-1-B-2-#-1-BB-1-B/INTA-F2-192-2-1-1-1-B*9)F2-95-5-1-1	2.37423	2.52816	67.0848	67.0968	2.34955	1.97557	0.323828	4.7292e-15	0.54261	0.542144	0.819465	0.911706	0.0426702	-0.000860601	76.3037	80.5304	2.58724	2.5	13.7041	14.0979	218.445	222.473	118.683	120.444	69.2895	69.0304	2.37195	2.53069	6.30023	5.99675
(CKDHL0089/CKDHL0323)//(INTA-F2-192-2-1-1-1-B*9/[Ent320:92SEW2-77/[DMRESR-W]EarlySel-#I-2-4-B/CML386]-B-11-3-B-2-#-B*4)F2-144-2-2-1	(CKDHL0089/CKDHL0323	(INTA-F2-192-2-1-1-1-B*9/[Ent320:92SEW2-77/[DMRESR-W]EarlySel-#I-2-4-B/CML386]-B-11-3-B-2-#-B*4)F2-144-2-2-1	2.29233	2.34225	67.6713	67.7808	1.9898	1.32947	0.324338	5.03593e-15	0.596289	0.606837	0.788799	0.826467	0.0429542	0.000617986	57.5998	56.1045	2.71464	3	11.862	11.5069	221.606	223.459	130.68	135.351	69.4438	69.1554	2.30629	2.36794	6.81574	6.9271
(CKDHL0089/CKDHL0323)//(INTA-F2-192-2-1-1-1-B*9/[Ent320:92SEW2-77/[DMRESR-W]EarlySel-#I-2-4-B/CML386]-B-11-3-B-2-#-B*4)F2-144-3-1-1	(CKDHL0089/CKDHL0323	(INTA-F2-192-2-1-1-1-B*9/[Ent320:92SEW2-77/[DMRESR-W]EarlySel-#I-2-4-B/CML386]-B-11-3-B-2-#-B*4)F2-144-3-1-1	3.2172	3.86471	67.7897	67.8156	1.54456	0.5929	0.319285	5.52459e-15	0.544034	0.544992	0.830378	0.91833	0.0427018	-0.00282174	34.415	25.8254	2.33116	1.5	11.7557	11.327	232.782	240.829	128.073	131.541	68.9902	68.4703	3.17656	3.78862	5.85135	5.50921
(CKDHL0089/CKDHL0323)//(INTA-F2-192-2-1-1-1-B*9/[Ent320:92SEW2-77/[DMRESR-W]EarlySel-#I-2-4-B/CML386]-B-11-3-B-2-#-B*4)F2-144-6-3-1	(CKDHL0089/CKDHL0323	(INTA-F2-192-2-1-1-1-B*9/[Ent320:92SEW2-77/[DMRESR-W]EarlySel-#I-2-4-B/CML386]-B-11-3-B-2-#-B*4)F2-144-6-3-1	1.94323	1.77781	67.7188	67.7206	3.38472	3.86153	0.322665	5.46171e-15	0.580366	0.589202	0.701574	0.615785	0.0425019	-0.00745881	42.3607	36.3735	2.58546	2.5	11.5786	11.0854	217.965	216.539	125.126	126.91	71.143	71.5303	1.93138	1.75887	7.28259	7.52414
(CKDHL0089/CKDHL0323)//(INTA-F2-192-2-1-1-1-B*9/[Ent320:92SEW2-77/[DMRESR-W]EarlySel-#I-2-4-B/CML386]-B-11-3-B-2-#-B*4)F2-145-4-3-1	(CKDHL0089/CKDHL0323	(INTA-F2-192-2-1-1-1-B*9/[Ent320:92SEW2-77/[DMRESR-W]EarlySel-#I-2-4-B/CML386]-B-11-3-B-2-#-B*4)F2-145-4-3-1	2.54553	2.78752	65.7367	65.2614	1.53888	0.601246	0.321502	5.4757e-15	0.55984	0.563259	0.804171	0.863413	0.0429569	0.00206854	22.276	10.9175	2.46053	2	11.0472	10.326	222.559	224.935	124.644	126.632	67.2612	65.9669	2.5219	2.748	7.24195	7.48266
(CKDHL0089/CKDHL0323)//(INTA-F2-192-2-1-1-1-B*9/[Ent320:92SEW2-77/[DMRESR-W]EarlySel-#I-2-4-B/CML386]-B-11-3-B-2-#-B*4)F2-146-3-4-1	(CKDHL0089/CKDHL0323	(INTA-F2-192-2-1-1-1-B*9/[Ent320:92SEW2-77/[DMRESR-W]EarlySel-#I-2-4-B/CML386]-B-11-3-B-2-#-B*4)F2-146-3-4-1	2.8536	3.2862	67.1741	66.9888	1.16902	-0.0314497	0.324387	5.25265e-15	0.51571	0.512138	0.839525	0.939948	0.0429516	0.00107536	28.7379	19.453	2.45833	2	11.7557	11.3426	222.492	224.362	116.259	115.623	67.9485	66.9134	2.91031	3.37015	5.83226	5.50272
(CKDHL0089/CKDHL0323)//(INTA-F2-192-2-1-1-1-B*9/[Ent320:92SEW2-77/[DMRESR-W]EarlySel-#I-2-4-B/CML386]-B-11-3-B-2-#-B*4)F2-153-1-5-1	(CKDHL0089/CKDHL0323	(INTA-F2-192-2-1-1-1-B*9/[Ent320:92SEW2-77/[DMRESR-W]EarlySel-#I-2-4-B/CML386]-B-11-3-B-2-#-B*4)F2-153-1-5-1	2.69425	2.99471	67.5287	67.4796	2.03435	1.44499	0.321613	4.94982e-15	0.535649	0.536042	0.758644	0.74656	0.0426969	-0.00382477	34.4309	26.2807	2.45812	2	11.4369	10.8646	225.429	228.455	121.312	122.276	69.1844	68.7766	2.69373	2.98837	6.56316	6.53202
(CKDHL0089/CKDHL0323)//(INTA-F2-192-2-1-1-1-B*9/[Ent320:92SEW2-77/[DMRESR-W]EarlySel-#I-2-4-B/CML386]-B-11-3-B-2-#-B*4)F2-153-5-5-1	(CKDHL0089/CKDHL0323	(INTA-F2-192-2-1-1-1-B*9/[Ent320:92SEW2-77/[DMRESR-W]EarlySel-#I-2-4-B/CML386]-B-11-3-B-2-#-B*4)F2-153-5-5-1	2.72472	3.08327	68.1337	68.3443	1.52165	0.571368	0.320758	4.8811e-15	0.580128	0.590189	0.797023	0.84371	0.0429381	0.00124597	33.8058	26.1925	2.58763	2.5	11.5432	11.0588	220.935	221.892	127.731	131.201	69.2791	68.9828	2.63998	2.94073	6.20549	6.01065
(CKDHL0089/CKDHL0323)//(INTA-F2-192-2-1-1-1-B*9/[Ent320:92SEW2-77/[DMRESR-W]EarlySel-#I-2-4-B/CML386]-B-11-3-B-2-#-B*4)F2-159-2-3-1	(CKDHL0089/CKDHL0323	(INTA-F2-192-2-1-1-1-B*9/[Ent320:92SEW2-77/[DMRESR-W]EarlySel-#I-2-4-B/CML386]-B-11-3-B-2-#-B*4)F2-159-2-3-1	2.62753	2.90984	68.9291	69.2353	2.63313	2.55114	0.321227	4.57545e-15	0.59334	0.604433	0.811898	0.87839	0.0427882	-0.0011514	23.1827	11.6894	2.45919	2	11.5432	11.0623	213.283	211.707	124.881	127.368	71.3901	71.9003	2.57347	2.81978	6.27322	6.06075
(CKDHL0089/CKDHL0323)//(INTA-F2-192-2-1-1-1-B*9/[Ent320:92SEW2-77/[DMRESR-W]EarlySel-#I-2-4-B/CML386]-B-11-3-B-2-#-B*4)F2-159-6-3-1	(CKDHL0089/CKDHL0323	(INTA-F2-192-2-1-1-1-B*9/[Ent320:92SEW2-77/[DMRESR-W]EarlySel-#I-2-4-B/CML386]-B-11-3-B-2-#-B*4)F2-159-6-3-1	2.11195	2.03483	66.7925	66.6544	2.29964	1.96665	0.321084	4.36153e-15	0.553093	0.55826	0.7401	0.696404	0.0424957	-0.00664439	22.2349	10.4949	2.58672	2.5	11.7557	11.359	219.389	217.251	120.356	120.29	69.0722	68.6724	2.10436	2.02749	6.91375	7.00015
(CKDHL0089/CKDHL0323)//(INTA-F2-192-2-1-1-1-B*9/[Ent320:92SEW2-77/[DMRESR-W]EarlySel-#I-2-4-B/CML386]-B-11-3-B-2-#-B*4)F2-162-6-1-1	(CKDHL0089/CKDHL0323	(INTA-F2-192-2-1-1-1-B*9/[Ent320:92SEW2-77/[DMRESR-W]EarlySel-#I-2-4-B/CML386]-B-11-3-B-2-#-B*4)F2-162-6-1-1	3.03132	3.53185	67.3356	67.3331	1.47077	0.508348	0.321974	4.13858e-15	0.54101	0.544541	0.778691	0.78724	0.042777	-0.00134002	36.6649	29.201	2.45982	2	11.6494	11.2234	236.244	243.546	128.863	132.232	68.445	67.8486	3.07063	3.58814	5.20118	4.55956
(CKDHL0089/CKDHL0323)//(INTA-F2-192-2-1-1-1-B*9/[Ent320:92SEW2-77/[DMRESR-W]EarlySel-#I-2-4-B/CML386]-B-11-3-B-2-#-B*4)F2-165-5-5-1	(CKDHL0089/CKDHL0323	(INTA-F2-192-2-1-1-1-B*9/[Ent320:92SEW2-77/[DMRESR-W]EarlySel-#I-2-4-B/CML386]-B-11-3-B-2-#-B*4)F2-165-5-5-1	2.74395	3.11303	66.1961	65.8797	2.0774	1.52683	0.320806	3.91428e-15	0.546836	0.548514	0.815591	0.90114	0.0429557	0.000521708	24.2106	13.1462	2.46058	2	11.7203	11.3013	230.469	237.258	125.847	128.831	68.2639	67.4242	2.82035	3.23542	6.52607	6.44952
(CKDHL0089/CKDHL0323)//(INTA-F2-192-2-1-1-1-B*9/[Ent320:92SEW2-77/[DMRESR-W]EarlySel-#I-2-4-B/CML386]-B-11-3-B-2-#-B*4)F2-165-7-3-1	(CKDHL0089/CKDHL0323	(INTA-F2-192-2-1-1-1-B*9/[Ent320:92SEW2-77/[DMRESR-W]EarlySel-#I-2-4-B/CML386]-B-11-3-B-2-#-B*4)F2-165-7-3-1	2.68941	3.01984	68.5947	68.8717	1.52144	0.544688	0.322992	3.84551e-15	0.586722	0.597761	0.777397	0.797077	0.0429475	0.0014188	23.4301	13.1103	2.33222	1.5	10.9764	10.2597	234.634	242.08	138.299	145.331	69.6618	69.426	2.69414	3.02205	6.60787	6.55921
(CKDHL0089/CKDHL0323)//(INTA-F2-192-2-1-1-1-B*9/[Ent320:92SEW2-77/[DMRESR-W]EarlySel-#I-2-4-B/CML386]-B-11-3-B-2-#-B*4)F2-170-8-3-1	(CKDHL0089/CKDHL0323	(INTA-F2-192-2-1-1-1-B*9/[Ent320:92SEW2-77/[DMRESR-W]EarlySel-#I-2-4-B/CML386]-B-11-3-B-2-#-B*4)F2-170-8-3-1	2.51253	2.70203	68.1134	68.3278	1.231	0.078937	0.321015	3.61825e-15	0.55345	0.559232	0.728396	0.676403	0.0429355	0.00168211	29.1351	19.882	2.33257	1.5	11.5432	11.0668	218.938	217.55	120.335	120.691	68.9695	68.5389	2.56487	2.78783	6.15147	5.95826
(CKDHL0089/CKDHL0323)//(ZEWAc1F2-151-6-1-B-1-BBB-1-B/ZEWAc1F2-300-2-2-B-1-B*4-1-B)F2-149-4-1-1	(CKDHL0089/CKDHL0323	(ZEWAc1F2-151-6-1-B-1-BBB-1-B/ZEWAc1F2-300-2-2-B-1-B*4-1-B)F2-149-4-1-1	1.58036	1.22945	63.0177	61.9391	2.86629	3.03504	0.322549	3.31117e-15	0.577633	0.587153	0.616352	0.437875	0.0429479	0.00145364	81.9458	87.6448	2.71465	3	13.6332	14.0081	197.023	185.917	110.809	108.712	67.1752	64.7768	1.57541	1.24167	7.99373	8.53111
(CKDHL0089/CKDHL0323)//(ZEWAc1F2-151-6-1-B-1-BBB-1-B/ZEWAc1F2-300-2-2-B-1-B*4-1-B)F2-149-5-1-1	(CKDHL0089/CKDHL0323	(ZEWAc1F2-151-6-1-B-1-BBB-1-B/ZEWAc1F2-300-2-2-B-1-B*4-1-B)F2-149-5-1-1	1.41121	0.936197	62.2984	60.9888	3.43728	3.96855	0.324387	3.00287e-15	0.549053	0.552138	0.619307	0.439948	0.0429516	0.00107536	73.4244	76.568	2.71352	3	13.7041	14.0926	202.236	193.862	109.716	106.873	66.5238	64.9134	1.42044	0.970152	8.30854	9.00272
(CKDHL0089/CKDHL0323)//(ZEWAc1F2-151-6-1-B-1-BBB-1-B/ZEWAc1F2-300-2-2-B-1-B*4-1-B)F2-149-6-1-1	(CKDHL0089/CKDHL0323	(ZEWAc1F2-151-6-1-B-1-BBB-1-B/ZEWAc1F2-300-2-2-B-1-B*4-1-B)F2-149-6-1-1	1.22732	0.604706	65.4972	64.9796	NA	NA	0.321613	2.69331e-15	0.577328	0.586042	0.560448	0.29656	0.0426969	-0.00382477	87.5594	94.1857	2.84091	3.5	11.8974	11.5146	198.034	187.205	111.779	109.526	NA	NA	1.20385	0.588367	7.62443	8.03202
[truncated: 639 more rows]
